# Supplementary material for: Dual RNA-sequencing of Fusarium head blight resistance in winter wheat
Source: Front Plant Sci. 2024 Jan 4;14:1299461. doi: 10.3389/fpls.2023.1299461 (PMC10794533; doi:10.3389/fpls.2023.1299461)
Supplement: Supplementary file 6 [file Table_1.xlsx]

## Sheet: Sheet1
Variety	Rep	Treatment	Total # Spikelets	SEV 7	SEV 14	SEV 21		Average
									7 dpi AVG SEV	14 dpi AVG SEV	21 dpi AVG SEV		SE 7 dpi	SE 14 dpi	SE 21 dpi
Emerson	1	Isolate 2	13	11.5385	38.4615	46.1538		AC Emerson	7.82806	24.3798	33.7255		1.13955	5.86704	6.88955
Emerson	2	Isolate 2	15	6.66667	6.66667	6.66667		CDC Falcon	20.2733	74.5134	93.0785		4.24645	6.76933	5.75315
Emerson	3	Isolate 2	14	3.57143	3.57143	7.7381
Emerson	4	Isolate 2	14	10.4762	31.4286	41.9048
Emerson	1	Isolate 2	16	6.25	25	34.375
Emerson	2	Isolate 2	17	5.71895	22.549	25.3268
Emerson	3	Isolate 2	16	12.5	53.125	62.5
Emerson	4	Isolate 2	18	5.90278	14.2361	45.1389
CDC Falcon	1	Isolate 2	15	6.45833	87.2917	100
CDC Falcon	2	Isolate 2	16	6.45833	73.9583	100
CDC Falcon	3	Isolate 2	15	16.6667	86.6667	100
CDC Falcon	4	Isolate 2	16	14.2857	50	53.125
CDC Falcon	1	Isolate 2	17	35.2941	64.7059	97.0588
CDC Falcon	2	Isolate 2	17	36.0294	75.1838	100
CDC Falcon	3	Isolate 2	18	16.9935	51.634	94.4444
CDC Falcon	4	Isolate 2	15	30	106.667	100
Emerson	1	Control-H20	12	0	0	0
Emerson	2	Control-H20	15	0	0	0
Emerson	3	Control-H20	14	0	0	0
Emerson	4	Control-H20	15	0	0	0
CDC Falcon	1	Control-H20	17	0	0	0
CDC Falcon	2	Control-H20	14	0	0	0
CDC Falcon	3	Control-H20	13	0	0	0
CDC Falcon	4	Control-H20	14	0	0	0
Emerson	1	Control-H20	19	0	0	0
Emerson	2	Control-H20	17	0	0	0
Emerson	3	Control-H20	18	0	0	0
Emerson	4	Control-H20	.	0	0	0
CDC Falcon	1	Control-H20	15	0	0	0
CDC Falcon	2	Control-H20	14	0	0	0
CDC Falcon	3	Control-H20	16	0	0	0
CDC Falcon	4	Control-H20	12	0	0	0
