# Supplementary material for: Dual RNA-sequencing of Fusarium head blight resistance in winter wheat
Source: Front Plant Sci. 2024 Jan 4;14:1299461. doi: 10.3389/fpls.2023.1299461 (PMC10794533; doi:10.3389/fpls.2023.1299461)
Supplement: Supplementary file 7 [file Table_2.xlsx]

## Sheet: Sheet1
AC Emerson_Specific
CHR	POS	REF	ALT
1A	6123	C	T
1A	6252	C	T
1A	89006	A	G
1A	95926	C	T
1A	95927	G	A
1A	101589	T	G
1A	103834	G	A
1A	103836	T	A
1A	105429	C	T
1A	109582	T	C
1A	163479	A	G
1A	170171	C	T
1A	170172	G	A
1A	178374	T	C
1A	188779	T	G
1A	188813	C	T
1A	200879	A	G
1A	244328	A	G
1A	317056	A	T
1A	317057	T	A
1A	355420	G	T
1A	355422	A	T
1A	355425	A	C
1A	356628	G	T
1A	356632	C	T
1A	395862	C	T
1A	400034	T	C
1A	402682	G	A
1A	402684	T	A
1A	1144542	G	A
1A	1145885	C	A
1A	1159516	G	A
1A	1159536	C	T
1A	1159575	G	C
1A	1159689	A	G
1A	1159713	C	T
1A	1159884	G	A
1A	1160395	G	A
1A	1160401	A	C
1A	1160416	C	A
1A	1160709	C	G
1A	1161719	A	G
1A	1162006	T	C
1A	1162046	G	C
1A	1162561	C	G
1A	1162564	G	C
1A	1162718	ATT	ATTT
1A	1162724	C	T
1A	1162732	C	T
1A	1162741	G	A
1A	1189240	T	C
1A	1190537	TAGGAGGAGGAGGAGGAGGAGGAGG	TAGGAGGAGGAGGAGGAGG
1A	1190671	A	G
1A	1190763	C	T
1A	1207471	T	C
1A	1208254	G	A
1A	1208821	C	T
1A	1208827	C	T
1A	1229086	T	C
1A	1229865	C	T
1A	1232397	C	A
1A	1232430	G	C
1A	1232447	A	T
1A	1232716	A	C
1A	1232728	TA	T
1A	1232744	T	C
1A	1232831	G	A
1A	1232844	T	C
1A	1232853	T	C
1A	1232931	G	T
1A	1233057	A	C
1A	1234481	G	T
1A	1234797	G	A
1A	1235852	A	G
1A	1235918	G	T
1A	1235919	G	T
1A	1235920	C	G
1A	1236107	G	A
1A	1236137	A	G
1A	1236215	A	C
1A	1236236	A	G
1A	1236254	A	G
1A	1236317	G	A
1A	1236440	A	G
1A	1236448	G	A
1A	1236470	G	A
1A	1236515	G	A
1A	1236602	G	A
1A	1236608	A	G
1A	1236791	C	T
1A	1236812	G	A
1A	1236815	G	T
1A	1236817	G	C
1A	1236818	C	G
1A	1237025	A	G
1A	1237598	T	G
1A	1237784	C	G
1A	1237832	G	C
1A	1237889	G	C
1A	1237892	C	G
1A	1237898	G	C
1A	1238021	T	C
1A	1238114	G	A
1A	1336921	A	G
1A	1336938	C	T
1A	1336994	G	A
1A	1337033	GACAACAACAA	GACAACAA
1A	1337094	A	G
1A	1337099	C	T
1A	1337190	CCAGCAGCAGCAGC	CCAGCAGCAGC
1A	1337276	G	C
1A	1337286	TCCC	TCC
1A	1337345	G	C
1A	1337356	A	G
1A	1337357	G	T
1A	1337367	T	C
1A	1338148	T	C
1A	1338157	C	T
1A	1338753	G	A
1A	1339090	C	T
1A	1339471	T	A
1A	1339492	G	A
1A	1339897	T	C
1A	1342855	C	T
1A	1343518	A	T
1A	1343579	T	G
1A	1343611	T	G
1A	1343648	A	G
1A	1345221	G	C
1A	1345224	G	A
1A	1346094	T	C
1A	1347152	T	C
1A	1347245	G	A
1A	1347397	T	G
1A	1347406	G	T
1A	1347574	A	G
1A	1348155	G	C
1A	1348202	G	A
1A	2540444	G	A
1A	2980254	G	T
1A	3019812	G	A
1A	3074387	A	G
1A	3094151	A	G
1A	3094152	A	T
1A	3095304	A	G
1A	3095305	T	G
1A	3119678	ACC	ACCC
1A	3119695	T	C
1A	3121242	T	G
1A	3122021	G	A
1A	3122025	G	A
1A	3255963	C	T
1A	3256017	C	T
1A	3256020	C	T
1A	3256100	T	C
1A	3256103	C	T
1A	3256199	T	C
1A	3259035	A	G
1A	3262450	G	T
1A	3262477	C	T
1A	3262516	A	C
1A	3386098	G	A
1A	3386503	G	A
1A	3386825	G	A
1A	3386828	C	G
1A	3386831	G	A
1A	3386990	T	C
1A	3387246	G	C
1A	3387914	A	G
1A	3388617	G	A
1A	3388624	C	G
1A	3388625	T	A
1A	3388635	C	T
1A	3388683	A	G
1A	3388793	G	T
1A	3388860	T	A
1A	3389183	C	T
1A	3391737	G	C
1A	3391740	G	C
1A	3447444	C	G
1A	3449262	T	C
1A	3910375	A	G
1A	3910379	C	T
1A	3910472	T	C
1A	3910506	T	C
1A	3910538	A	G
1A	3910842	T	C
1A	3911105	AGG	AGGG
1A	3911208	A	G
1A	4033356	C	G
1A	4042186	TG	TGG
1A	4048183	C	T
1A	4048228	C	T
1A	4063075	GCCC	GCCCC
1A	4063158	C	T
1A	4063364	G	C
1A	4063475	C	T
1A	4063490	C	T
1A	4202057	A	G
1A	4202063	C	A
1A	4202130	A	G
1A	4202154	T	C
1A	4202167	G	A
1A	4202216	C	T
1A	4202241	C	T
1A	4202309	C	T
1A	4202367	T	C
1A	4202376	C	T
1A	4202493	C	G
1A	4202515	C	T
1A	4202518	C	T
1A	4202778	G	T
1A	4202803	T	C
1A	4202827	C	T
1A	4202854	C	T
1A	4202867	T	G
1A	4203391	C	T
1A	4203459	A	G
1A	4203472	C	T
1A	4203503	G	A
1A	4203541	A	C
1A	4203544	T	C
1A	5491076	T	C
1A	5501301	T	C
1A	6335960	C	T
1A	6336005	T	C
1A	6517496	A	G
1A	6517757	CACAACAACAACAACA	CACAACAACAACAACAACA
1A	6562241	G	A
1A	6635253	GAAAAA	GAAA
1A	6635267	G	A
1A	6654731	G	C
1A	6654756	G	C
1A	6654930	G	A
1A	7654051	T	G
1A	7657421	C	T
1A	7657439	C	T
1A	7657655	C	T
1A	7657658	G	A
1A	7657663	C	T
1A	7659568	T	C
1A	7659715	T	C
1A	7659810	G	A
1A	7660601	C	T
1A	7660610	T	C
1A	7660968	G	T
1A	7662683	A	G
1A	7665417	A	G
1A	7665451	C	T
1A	8132148	C	T
1A	8132153	G	C
1A	8239343	A	G
1A	8239352	A	G
1A	8249750	G	C
1A	8249771	C	T
1A	8250266	G	T
1A	8250559	A	G
1A	8250895	G	C
1A	8250922	T	C
1A	8251015	GTTTT	GTTT
1A	8251050	G	A
1A	8251072	T	C
1A	8251268	T	C
1A	8327138	C	T
1A	8334504	C	G
1A	8334529	C	T
1A	8336417	T	TAG
1A	9556091	G	T
1A	9556094	C	T
1A	9642399	A	G
1A	9643864	C	T
1A	10067512	T	C
1A	10068069	C	T
1A	11662092	AGGTCCGGTCCGGTCCGG	AGGTCCGGTCCGGTCCGGTCCGG
1A	11664585	A	T
1A	11664902	G	A
1A	11665138	A	G
1A	11665279	C	G
1A	11894417	C	G
1A	11894422	G	C
1A	11894592	G	A
1A	11894599	G	C
1A	11934159	ATTCTTCTTCTTCTT	ATTCTTCTTCTT
1A	11940457	T	C
1A	12089984	C	G
1A	12093363	G	C
1A	12093592	C	T
1A	12097985	C	T
1A	12306673	G	A
1A	12311140	C	G
1A	12311329	G	T
1A	12311351	C	G
1A	12313071	T	A
1A	12502697	C	A
1A	12506505	C	T
1A	13009855	C	A
1A	13761522	TCCCTACCCTACCCTACCCTACCCTA	TCCCTACCCTACCCTACCCTA
1A	13761568	A	G
1A	13762121	TCCCC	TCCCCC
1A	13762459	A	G
1A	13762473	T	C
1A	13762476	CT	C
1A	13762531	C	G
1A	13762820	T	C
1A	13762833	T	C
1A	13762834	C	T
1A	13763161	C	G
1A	13763483	C	T
1A	13763948	G	A
1A	13764230	TA	TAA
1A	13766198	G	T
1A	13767022	G	A
1A	13861525	A	G
1A	13862179	C	A
1A	13979549	G	C
1A	13979591	G	T
1A	13979603	T	C
1A	14045781	G	A
1A	14045864	G	C
1A	14047755	A	G
1A	14047790	GTTTTTT	GTTTTTTT
1A	14088565	A	G
1A	14143607	G	C
1A	14143622	T	C
1A	14145676	G	C
1A	14162008	G	C
1A	14506331	T	C
1A	14506535	A	T
1A	14507758	C	T
1A	14507899	C	T
1A	15432707	G	A
1A	15438395	C	A
1A	15438501	CT	C
1A	15441021	G	C
1A	15441120	T	G
1A	15516616	TGCGCGCG	TGCGCG
1A	15516904	T	C
1A	15516908	T	C
1A	15517154	C	A
1A	15517346	G	C
1A	15517394	G	C
1A	15517419	C	G
1A	15517526	GGCCG	GG
1A	15517778	A	C
1A	15517790	T	G
1A	15517829	G	C
1A	15517838	G	C
1A	15517901	G	C
1A	15517903	C	T
1A	15517984	A	G
1A	15517989	A	G
1A	15518171	A	C
1A	15518176	G	A
1A	16882985	A	G
1A	16883184	C	G
1A	18311454	G	C
1A	18311477	G	A
1A	18311517	A	C
1A	18311601	C	G
1A	18311831	T	G
1A	18311832	T	C
1A	18312624	C	T
1A	18312627	A	G
1A	18312870	T	G
1A	19062210	G	A
1A	19062222	C	G
1A	19062250	A	T
1A	19062253	T	C
1A	19062892	T	C
1A	19063130	G	A
1A	19893853	G	A
1A	19893858	A	G
1A	19893861	A	G
1A	19895466	G	T
1A	19895494	A	G
1A	19897513	G	C
1A	19897536	G	T
1A	19897547	G	T
1A	19897642	G	A
1A	20093711	A	T
1A	20093714	A	G
1A	20094659	T	C
1A	20094693	C	T
1A	20156677	C	T
1A	20158214	T	C
1A	20158350	C	T
1A	20158362	G	C
1A	20931325	A	G
1A	20937147	G	A
1A	20975751	ACCCCCC	ACCCCC
1A	20975759	C	A
1A	21022772	G	A
1A	21023517	A	G
1A	21076215	C	T
1A	21076219	A	G
1A	21076221	T	C
1A	21322420	T	C
1A	21334763	C	G
1A	21334799	A	T
1A	22561736	C	T
1A	22921669	A	G
1A	23967040	A	G
1A	24328100	G	C
1A	24439737	G	A
1A	25944717	A	T
1A	25944753	T	C
1A	25944776	C	T
1A	25944877	T	C
1A	28610315	ACCCCC	ACCCC
1A	28757441	A	G
1A	35777631	A	G
1A	35935792	T	A
1A	35935798	G	A
1A	42254565	C	G
1A	42256287	G	C
1A	42511615	G	A
1A	42671011	T	C
1A	45548248	GTTTTTTTTTT	GTTTTTTTTT
1A	49530413	A	G
1A	52087407	C	T
1A	53188825	T	C
1A	53188831	A	G
1A	53454369	A	G
1A	53898295	G	T
1A	53952145	CGGGGGGGGGGGG	CGGGGGGGGGGGGG
1A	72512364	T	C
1A	74427210	C	CA
1A	74428727	C	CA
1A	75371727	C	T
1A	75379512	A	G
1A	85902956	T	G
1A	85902957	C	T
1A	85903755	C	T
1A	87283482	C	G
1A	92567918	C	T
1A	94524468	G	A
1A	94597786	G	A
1A	94709794	C	T
1A	94732136	C	T
1A	94732631	C	T
1A	94748986	C	A
1A	94774974	C	T
1A	99990154	T	C
1A	99990183	C	T
1A	111427925	G	T
1A	112003116	G	A
1A	112006734	CTTTTTTT	CTTTTTTTTTT
1A	112776314	G	A
1A	115889269	G	A
1A	138267736	A	G
1A	144479576	A	G
1A	144479577	G	A
1A	151873263	C	T
1A	157778534	A	G
1A	157999323	G	A
1A	157999422	TA	TAA
1A	157999442	C	T
1A	160501050	C	G
1A	163790192	G	A
1A	163790310	G	A
1A	163790337	G	A
1A	168449405	C	T
1A	168449406	C	T
1A	168450086	A	G
1A	172672991	C	T
1A	172697804	C	T
1A	172705899	C	T
1A	172738858	A	G
1A	172738874	C	T
1A	173960885	G	T
1A	173961076	C	T
1A	173978806	G	A
1A	189711028	C	T
1A	198866269	T	C
1A	198866271	C	T
1A	198866377	G	A
1A	198866380	A	G
1A	198866382	C	T
1A	200322000	G	A
1A	200322123	C	A
1A	201744686	A	C
1A	201845172	G	A
1A	208455114	G	A
1A	208455126	C	G
1A	208455152	A	G
1A	221718723	G	T
1A	224082931	A	G
1A	224082942	A	T
1A	224082950	C	G
1A	224083064	T	C
1A	224083086	C	T
1A	224083088	T	C
1A	234213174	C	T
1A	236559624	C	T
1A	238106688	G	A
1A	238122622	C	T
1A	238122634	C	T
1A	238122636	C	T
1A	238153658	G	A
1A	238154091	G	A
1A	238154125	G	A
1A	252503805	C	T
1A	256027578	T	C
1A	261787836	G	A
1A	261787839	A	G
1A	261816757	A	G
1A	265026051	C	A
1A	278507819	C	T
1A	278520516	A	G
1A	278521244	C	T
1A	278524786	T	C
1A	278531265	C	T
1A	279838362	GTA	GTATA
1A	279838405	A	C
1A	279838681	TG	T
1A	279839307	A	C
1A	279839308	A	T
1A	279839520	G	A
1A	279839635	T	G
1A	280322384	C	T
1A	280322415	T	C
1A	280322479	C	A
1A	281657026	T	C
1A	294137006	T	G
1A	297746125	T	C
1A	297746577	G	T
1A	297746584	C	T
1A	301198588	T	C
1A	301781309	C	A
1A	301781454	A	C
1A	301857694	CG	C
1A	303729010	T	C
1A	306960459	G	T
1A	308351914	CCTTCT	CCT
1A	313514587	T	C
1A	313515486	A	G
1A	313536150	G	A
1A	313736619	A	G
1A	313744836	AAGGAGGAGG	AAGGAGGAGGAGG
1A	313748780	A	G
1A	315834627	C	G
1A	319887493	T	C
1A	319887532	C	T
1A	319887546	T	C
1A	319887619	G	A
1A	319887641	C	T
1A	320223211	A	G
1A	320225098	TGGGGGG	TGGGGGGG
1A	320225151	T	C
1A	320336353	C	A
1A	321882738	GTTTTTTTTTTTTT	GTTTTTTTTTTTTTT
1A	323643065	A	G
1A	324500145	CACTGA	CACTGACTGA
1A	325050507	A	G
1A	333622214	A	G
1A	334092185	C	T
1A	334092190	C	T
1A	334092196	C	T
1A	335033798	G	A
1A	337016160	T	C
1A	337301770	T	C
1A	337655953	C	A
1A	337678166	T	C
1A	337678445	A	G
1A	337947897	G	A
1A	337949211	C	A
1A	338582948	G	A
1A	338593117	GTC	GTCATC
1A	338595508	A	AGT
1A	338595509	T	G
1A	338596155	G	A,C
1A	338596156	T	G
1A	338597295	AC	A
1A	338844746	G	A
1A	339930585	C	T
1A	339930586	T	C
1A	339930591	G	A
1A	341016874	C	G
1A	341589832	T	C
1A	342433695	AGGG	AGG
1A	347634654	A	C
1A	347635140	G	A
1A	347635142	C	A
1A	352012945	T	C
1A	352178838	T	TG
1A	353252006	C	T
1A	353252175	AGGGGGGG	AGGGGGGGG
1A	353253818	T	C
1A	353254463	C	T
1A	353256349	C	T
1A	353625879	C	T
1A	353627301	T	C
1A	353915546	C	T
1A	353916499	TGGG	TGG
1A	354303779	A	G
1A	354937844	C	T
1A	354937888	T	G
1A	354937889	T	A
1A	354950470	ATGCTGCTGCTGCTGCTG	ATGCTGCTGCTGCTGCTGCTGCTG
1A	355627441	C	T
1A	355629140	C	G
1A	355718316	G	A
1A	356392722	C	G
1A	356474547	T	C
1A	356474568	C	G
1A	356475593	T	A
1A	356475599	C	T
1A	357062328	T	C
1A	357790605	TGAGAG	TAGAG
1A	359689431	C	A
1A	362386050	C	T
1A	362403894	G	C
1A	363006184	GTA	GTACTCCTA
1A	363010306	T	C
1A	363480693	G	C
1A	363495986	G	C
1A	364656746	CTTTTT	CTTTT
1A	364656768	C	T
1A	365507732	A	C
1A	366120292	T	C
1A	366120545	C	T
1A	366121038	C	T
1A	366121279	G	A
1A	366130439	TC	T
1A	367381349	C	G
1A	367382573	T	C
1A	367874164	CAAAAAAAAA	CAAAAAAAAAA
1A	367874775	A	ACTC
1A	368087853	T	C
1A	368087928	T	C
1A	368087959	G	A
1A	368087970	T	C
1A	368088287	C	T
1A	368096224	G	A
1A	368096235	T	C
1A	368096307	G	A
1A	368096323	G	A
1A	368096468	G	A
1A	368096552	C	T
1A	368826210	A	ATT
1A	369324531	TTATATAT	TTATAT
1A	369355822	A	G
1A	369355832	G	T
1A	369355891	A	G
1A	369355892	G	A
1A	369355963	A	G
1A	369355967	C	G
1A	369355989	GC	GCC
1A	369356080	T	C
1A	369356094	C	T
1A	369356105	A	G
1A	369356110	C	T
1A	369356200	T	C
1A	369356280	A	G
1A	369356287	T	C
1A	369356288	C	T
1A	369356319	G	T
1A	369356338	A	C
1A	369356855	A	G
1A	369356860	G	A
1A	369356917	G	A
1A	369356971	G	A
1A	370092609	C	T
1A	370107275	A	G
1A	370107590	C	T
1A	372550039	C	G
1A	372550041	C	A
1A	372554647	G	T
1A	372554710	A	G
1A	372640551	G	C
1A	373319782	A	T
1A	374206535	A	G
1A	374689384	A	G
1A	374689586	AGGGG	AGGG
1A	375467605	C	A
1A	376146950	G	T
1A	376502115	ATAACAC	A
1A	376674248	CGGGGGGG	CGGGGGGGG
1A	376755424	T	A
1A	380949816	T	C
1A	380971773	T	A
1A	381096196	GAAAAAAAAA	GAAAAAAAA
1A	381096987	C	T
1A	381274245	T	G
1A	381312422	A	G
1A	381822165	A	G
1A	381822525	A	C
1A	382289844	T	C
1A	382291706	T	C
1A	383830888	C	A
1A	384326715	A	C
1A	384331845	G	T
1A	384331846	A	T
1A	384331907	T	G
1A	386479329	A	T
1A	386479335	G	A
1A	387524232	CAAAAAA	CAAAAAAA
1A	387913535	T	C
1A	387913786	C	G
1A	389129277	C	G
1A	391257662	G	A
1A	391257663	C	T
1A	394302046	G	A
1A	394302134	G	T
1A	395462168	C	T
1A	395462187	T	C
1A	395484955	C	T
1A	395661112	T	C
1A	396427862	T	TG
1A	397772234	C	A
1A	397772241	G	A
1A	397772292	T	A
1A	397773184	T	C
1A	398050439	C	T
1A	399472741	G	GA
1A	399472742	C	T
1A	400955592	T	G
1A	407114697	A	G
1A	411651941	G	A
1A	411651958	C	T
1A	411652173	G	A
1A	414032393	G	T
1A	414032412	A	G
1A	415585173	A	C
1A	415585301	G	C
1A	415653153	C	T
1A	419481479	C	T
1A	423288586	C	T
1A	423594083	G	C
1A	423594117	C	A
1A	424785391	G	A
1A	425257521	C	T
1A	425681286	C	A
1A	426729162	A	G
1A	428973065	TCCCCCCC	TCCCCCCCC
1A	432634567	ATCCTTCCTTCCTTC	ATCCTTCCTTC
1A	434638756	GCCC	GCC
1A	436436342	A	G
1A	436436655	C	G
1A	437582779	G	C
1A	440184449	C	G
1A	440184461	C	A
1A	440184599	G	A
1A	440187138	T	C
1A	440690441	G	T
1A	440690458	A	G
1A	441235985	G	A
1A	442800564	T	A
1A	443703149	A	C
1A	444255835	G	A
1A	445266553	C	T
1A	452462869	C	T
1A	452462875	G	C
1A	458896519	C	A
1A	460282862	TAGAGAGAGAGAGAGAGAGAGAGA	TAGAGAGAGAGAGAGAGAGAGA
1A	460642355	T	C
1A	460861314	G	A
1A	461775969	C	G
1A	463288312	G	T
1A	463288438	T	C
1A	463291211	TCTCCTCCTCCTCCTCCTCCTCCTCC	TCTCCTCCTCCTCCTCCTCCTCC
1A	464249846	C	T
1A	464249847	A	G
1A	464253865	C	T
1A	464809197	TAAAAAAAA	TAAAAAAA
1A	464908395	CCAGCAGCAGCAGCAGCAGC	CCAGCAGCAGCAGCAGCAGCAGC
1A	465283892	G	A
1A	465496891	C	G
1A	466903115	CAGAGAGAGAGAGAGAGAGAGAGAGAGAG	CAGAGAGAGAGAGAGAGAGAGAGAGAG
1A	469351517	C	T
1A	469351523	G	A
1A	473011838	T	C
1A	474700312	T	G
1A	474702934	G	A
1A	474703087	G	A
1A	476712740	A	T
1A	476712758	C	T
1A	476712840	G	A
1A	476712850	GCCCC	GCCC
1A	476713710	G	A
1A	476713721	T	A
1A	476731182	C	T
1A	476731272	G	C
1A	478256394	G	A
1A	478256772	TTA	TTATA
1A	478258493	A	G
1A	478258592	T	G
1A	479818138	G	A
1A	479830904	A	G
1A	479833680	T	C
1A	479835281	T	A
1A	479840228	C	T
1A	480263473	C	T
1A	480546783	C	A
1A	480549724	T	C
1A	480549878	CTGTGA	CTGTGATGTGA
1A	480831000	T	C
1A	480831133	T	TC
1A	480833753	A	C
1A	481651366	A	G
1A	481652509	T	C
1A	482277229	G	T
1A	482277961	A	C
1A	482278753	C	A
1A	482328581	C	G
1A	482328613	T	G
1A	482329032	G	A
1A	482337230	C	T
1A	482337353	C	G
1A	482337539	G	T
1A	486717621	G	A
1A	486892110	C	T
1A	488065353	C	A
1A	489990094	T	G
1A	489990296	A	G
1A	489990779	C	T
1A	489990868	G	A
1A	489990881	G	A
1A	489991040	G	A
1A	489991044	A	G
1A	489991064	C	T
1A	489991067	T	G
1A	490314968	G	C
1A	490315091	T	C
1A	490315303	A	C
1A	490315322	A	G
1A	490411578	A	C
1A	490414377	C	T
1A	490515042	CCTTCT	CCT
1A	490515117	A	C
1A	490760038	C	G
1A	490760075	T	C
1A	490796421	G	A
1A	491148454	G	A
1A	491152553	G	A
1A	491152571	G	A
1A	491153087	CGGG	CGGGG
1A	492126488	A	G
1A	493819190	GGTTG	GGTTGTTG
1A	495284347	T	G
1A	495284456	A	G
1A	495284545	G	C
1A	495444380	TTCCTCCTCCTCCTCCTC	TTCCTCCTCCTCCTC
1A	495447421	T	C
1A	495670674	TCCCCCCC	TCCCCCCCCCC
1A	495706321	T	C
1A	495706322	G	A
1A	495706534	C	T
1A	495706733	G	A
1A	496313409	T	G
1A	496634054	C	T
1A	497072951	C	T
1A	497508137	T	C
1A	498047896	G	T
1A	499635713	A	G
1A	499635719	A	G
1A	499635745	C	T
1A	499635747	A	G
1A	499795626	A	G
1A	501031123	G	A
1A	501031243	G	C
1A	504242157	T	C
1A	504242179	C	A
1A	504616284	A	G
1A	505527418	T	G
1A	506553303	T	A
1A	507079642	C	T
1A	507858400	A	G
1A	507858403	C	T
1A	507858841	T	C
1A	507858906	G	A
1A	507859001	G	T
1A	507859109	G	A
1A	507859124	A	G
1A	508036373	C	A
1A	508036419	C	G
1A	508724355	G	A
1A	508964715	A	G
1A	508964735	T	C
1A	511410262	A	G
1A	511500948	C	T
1A	511502373	ATGTGTGTGTGTGTGTGTG	ATGTGTGTGTGTGTGTG
1A	512654309	C	T
1A	513648934	A	G
1A	513648956	A	G
1A	516369628	CCCTCCTCCTC	CCCTCCTCCTCCTC
1A	516720885	C	CCT
1A	517481091	A	G
1A	517488899	C	G
1A	518867286	C	T
1A	518979648	T	G
1A	519454536	G	A
1A	519462819	T	G
1A	519872283	T	G
1A	520338039	T	C
1A	520338150	TTCCTC	TTC
1A	520412991	G	T
1A	520413077	C	A
1A	520580042	T	C
1A	520791957	C	T
1A	521323271	A	G
1A	521630016	T	G
1A	521739494	C	T
1A	530203347	G	A
1A	530260475	G	A
1A	530594152	CAAA	CAAAA
1A	530780151	G	C
1A	530780207	CA	C
1A	531227540	GGAGAGAGAGAGAGAGAG	GGAGAGAGAGAGAGAG
1A	531686263	A	G
1A	532252570	C	T
1A	533147931	G	T
1A	533448004	T	C
1A	536429168	GTCT	GT
1A	540192118	G	T
1A	540887709	C	T
1A	541147835	C	G
1A	541343930	G	C
1A	541343933	G	T
1A	541343940	C	A
1A	541987154	G	C
1A	541987160	A	C
1A	541987282	TCGGCGGCG	TCGGCGGCGGCG
1A	541998181	T	C
1A	544054917	G	C
1A	544054925	A	G
1A	544054928	A	G
1A	544055175	T	C
1A	544170887	C	T
1A	544177023	C	T
1A	544177420	G	C
1A	544177748	C	A
1A	544365192	G	A
1A	544372574	A	G
1A	544373086	A	T
1A	544377754	C	A
1A	544391162	T	C
1A	544999987	T	G
1A	545528851	G	C
1A	545891050	G	C
1A	546035400	A	G
1A	547298620	C	T
1A	547332570	C	T
1A	547967972	C	T
1A	548669855	A	G
1A	548789289	T	C
1A	548943347	G	A
1A	549314822	T	C
1A	549314870	T	A
1A	549396457	C	G
1A	549418400	C	G
1A	549418591	AGGGGG	AGG
1A	549420522	C	T
1A	549420525	C	A
1A	549420772	A	G
1A	549420775	C	T
1A	549420778	A	G
1A	549842751	G	A
1A	551322194	G	A
1A	554463576	A	C
1A	554463589	A	G
1A	554467080	C	G
1A	554470780	C	T
1A	554527442	T	G
1A	556302968	C	T
1A	556302973	A	G
1A	556303846	A	T
1A	556304542	T	C
1A	556795550	CAGGAGGAGGAGGAGGAG	CAGGAGGAGGAGGAG
1A	556945536	C	T
1A	557932784	A	C
1A	557932859	TAAAA	TAAA
1A	557932867	C	G
1A	557932874	C	A
1A	557934885	G	A
1A	557934897	A	G
1A	557935750	G	A
1A	558507523	G	A
1A	558550198	G	C
1A	558955629	T	C
1A	559886823	C	G
1A	559941712	G	T
1A	559978789	C	G
1A	559979156	G	T
1A	559979367	C	G
1A	559979370	C	G
1A	564396788	C	G
1A	565118355	C	A
1A	565401498	G	C
1A	566477795	T	C
1A	566477815	A	G
1A	566477989	C	T
1A	566478193	G	A
1A	566478250	A	G
1A	566478256	T	C
1A	566480170	T	C
1A	567327207	T	C
1A	567634189	T	C
1A	568790358	A	G
1A	570139285	A	G
1A	570274409	C	A
1A	570426110	T	A
1A	570860153	G	C
1A	570864791	G	C
1A	571679678	T	TG
1A	571680123	T	G
1A	573503238	G	A
1A	574332099	TAGGAGGAGGAGGAGGAGGA	TAGGAGGAGGAGGAGGA
1A	574337832	A	G
1A	574338117	C	T
1A	574338123	G	T
1A	574338182	C	G
1A	574933932	G	A
1A	577473822	G	C
1A	578022001	T	C
1A	578208116	T	C
1A	579173663	T	C
1A	579828405	C	T
1A	579828408	C	A
1A	579828547	G	A
1A	579828549	C	A
1A	579828554	G	A
1A	579828694	T	C
1A	579828702	C	G
1A	579828802	T	C
1A	579828805	C	G
1A	579828806	T	G
1A	579829982	G	T
1A	580640582	A	G
1A	582709827	G	A
1A	582709834	T	G
1A	582709839	C	A
1A	582841919	C	T
1A	582841924	C	T
1A	582841954	A	C
1A	582842548	C	G
1A	582854340	C	A
1A	582854774	G	A
1A	582855165	T	A
1A	582855182	G	A
1A	582855267	T	C
1A	582855276	A	C
1A	582855481	G	A
1A	582855736	G	C
1A	582855949	C	A
1A	582856000	T	C
1A	582863121	A	C
1A	582872510	AGTTGTTGTTGTTGTTGTT	AGTTGTTGTTGTTGTTGTTGTT
1A	584374315	A	G
1A	585983869	C	T
1A	586086240	C	T
1A	586086756	TG	T
1A	586088404	G	T
1A	586088410	C	G
1A	586089276	G	C
1A	586089355	T	C
1A	586953401	A	G
1A	586953405	C	T
1A	586993584	A	G
1A	586993969	A	C
1A	587359723	A	T
1A	587359843	T	G
1A	587359854	G	A
1A	588471033	C	G
1A	588767019	C	T
1A	589791259	G	A
1A	589792364	C	G
1A	590347880	T	C
1A	590356729	C	T
1A	590547319	C	T
1A	590553025	TAAAAAAAA	TAAAAAAA
1A	591147698	G	T
1A	592311589	T	C
1B	1204018	A	G
1B	1204028	A	T
1B	1204040	C	T
1B	1204129	GCG	GCGCCG
1B	1204150	C	T
1B	1204153	C	T
1B	1204235	A	C
1B	1204247	C	T
1B	1204253	A	G
1B	1204256	C	G
1B	1204259	G	A
1B	1204264	A	G
1B	1204319	T	C
1B	1204882	A	T,C
1B	1204905	T	C
1B	1204927	A	G
1B	1205031	A	G
1B	1205876	G	A
1B	1205877	C	T
1B	1205895	T	C
1B	1205925	A	G
1B	1206106	G	A
1B	1209033	C	T
1B	1254213	T	C
1B	1258785	T	A
1B	1259232	G	A
1B	1260719	A	AC
1B	1416378	G	C
1B	1423778	C	G
1B	1423790	T	C
1B	1424788	G	C
1B	1430436	A	T
1B	1434315	A	C
1B	1434342	G	T
1B	1434348	G	A
1B	1470180	G	C
1B	1471549	C	T
1B	1471566	G	C
1B	1471593	A	G
1B	1471606	T	C
1B	1471958	A	C
1B	1490641	AATATATATATAT	AATATATATAT
1B	1490658	T	C
1B	1490681	T	A
1B	1529748	A	G
1B	1529825	G	A
1B	1529832	T	G
1B	1531237	T	C
1B	1532705	T	C
1B	1778969	T	C
1B	1781525	A	G
1B	4222757	GGCGC	GGCGCGC
1B	4222780	TG	TGG
1B	4320687	G	C
1B	4320699	C	T
1B	4320867	C	T
1B	4325000	G	A
1B	4342966	C	G
1B	4345605	T	C
1B	4345969	C	G
1B	4346083	T	C
1B	4346086	C	T
1B	4349558	T	C
1B	4351029	G	A
1B	4352589	C	G
1B	4352590	T	C
1B	4475981	T	C
1B	4475998	C	A
1B	4476110	T	G
1B	4476324	G	C
1B	4478147	C	T
1B	4478261	A	G
1B	4478899	C	A
1B	4479062	T	C
1B	4591615	A	G
1B	4991660	C	G
1B	4991742	C	A
1B	4991787	T	C
1B	4991789	C	T
1B	4992113	T	C
1B	4992532	A	G
1B	4992533	A	G
1B	4992534	A	T
1B	4992643	G	T
1B	5100058	C	T
1B	5142000	A	C
1B	5142929	A	AG
1B	5157168	C	A
1B	5159773	G	A
1B	5354858	C	T
1B	5367175	C	T
1B	5520309	C	T
1B	5520336	C	T
1B	5520581	G	A
1B	5759829	A	C
1B	5759831	A	C
1B	6436360	C	T
1B	6482099	G	C
1B	6482108	G	T
1B	6673667	T	C
1B	6673677	C	T
1B	6673678	A	G
1B	6745753	T	C
1B	6745890	T	C
1B	6747235	A	C
1B	8180548	G	C
1B	8220886	A	G
1B	8676216	A	C
1B	9081898	C	T
1B	9082146	G	A
1B	9082148	A	AGC
1B	9082149	T	C
1B	9082272	T	C
1B	9082298	G	C
1B	9082322	G	A
1B	9594261	A	G
1B	9594270	C	T
1B	9594271	A	G
1B	9594273	C	T
1B	9841878	A	G
1B	9841895	C	T
1B	10074773	G	A
1B	10103739	A	G
1B	10103782	C	T
1B	10103783	T	C
1B	10103789	C	T
1B	10106758	C	T
1B	10111772	G	A
1B	10111820	C	T
1B	10114165	A	G
1B	10204422	T	C
1B	11858284	T	C
1B	11858551	T	C
1B	11858701	C	T
1B	12073032	CT	CTT
1B	12073059	A	T
1B	14147773	T	C
1B	14148543	T	C
1B	14845314	A	C
1B	14845325	G	T
1B	14845337	A	G
1B	14845352	A	G
1B	14845403	A	G
1B	15141174	CAGGAGGAGGAGGAGGAGGAGGAGGA	CAGGAGGAGGAGGAGGAGGAGGA
1B	15141407	A	T
1B	15142489	T	C
1B	15171054	C	T
1B	15171336	C	T
1B	15173757	G	T
1B	15284736	G	C
1B	15450349	C	T
1B	15450424	G	A
1B	15878455	A	G
1B	16520898	C	G
1B	16521617	A	G
1B	16529402	C	T
1B	16532727	T	G
1B	16545822	A	G
1B	16546717	T	A
1B	16547591	C	G
1B	16672652	T	C
1B	16672688	A	G
1B	17381168	T	C
1B	17381447	T	C
1B	17382774	C	T
1B	17383618	T	A
1B	17386244	A	C
1B	17386320	A	G
1B	17795098	C	T
1B	17811013	C	T
1B	17816764	A	G
1B	17890713	C	T
1B	18420855	G	A
1B	18420891	C	T
1B	18422662	A	G
1B	19025843	ATTTTTT	ATTTTT
1B	20589199	A	G
1B	20589200	T	G
1B	20835176	G	T
1B	20835182	A	G
1B	20835284	C	G
1B	20835329	T	G
1B	20835332	C	G
1B	22186823	A	T
1B	22186863	G	A
1B	24162553	G	T
1B	24787818	T	G
1B	25113519	G	C
1B	25113563	G	T
1B	25113702	G	T
1B	25113735	G	A
1B	26134655	A	G
1B	26134676	G	A
1B	26134996	C	A
1B	26135891	G	A
1B	26135904	A	G
1B	26135927	C	A
1B	26188006	A	G
1B	26621731	T	G
1B	27092636	G	A
1B	28306251	T	G
1B	28306993	A	G
1B	28307527	G	C
1B	28322705	G	A
1B	28323125	A	G
1B	28443243	G	T
1B	28443815	A	G
1B	28444142	A	G
1B	28444205	G	A
1B	28444256	T	C
1B	29824197	T	C
1B	29824198	G	A
1B	31905063	TTT	TTCTT
1B	37318678	G	A
1B	37799146	CGACGAAGACGAAGACG	CGACGAAGACG
1B	38225138	GCCTCCTCC	GCCTCC
1B	40465230	C	T
1B	41744129	C	G
1B	41744556	T	C
1B	41744563	G	A
1B	47176761	G	C
1B	47176784	G	A
1B	47177231	G	C
1B	47177456	C	T
1B	47177468	A	G
1B	47177541	A	G
1B	47178642	C	T
1B	47206788	A	T
1B	47206790	A	T
1B	48284431	G	C
1B	48284750	C	G
1B	48285046	C	T
1B	48285948	A	G
1B	48286781	G	A
1B	48296441	G	A
1B	48316272	G	T
1B	48316278	G	A
1B	48316285	G	T
1B	48316292	G	T
1B	48323324	G	C
1B	48323857	A	C
1B	48323882	C	T
1B	48324066	C	T
1B	48324189	G	T
1B	48324266	T	C
1B	48344833	G	C
1B	48344863	C	T
1B	48346505	C	T
1B	49430292	G	C
1B	49618891	C	G
1B	49754644	G	A
1B	49754757	T	G
1B	49791482	G	A
1B	49799848	G	A
1B	50183583	C	T
1B	50183786	A	T
1B	50183923	T	C
1B	50186214	A	G
1B	50950661	C	T
1B	50950932	G	A
1B	50951322	A	G
1B	50952247	C	T
1B	51508858	A	T
1B	51508919	T	C
1B	51991618	T	A
1B	51991629	G	C
1B	51991698	GT	G
1B	51992579	C	T
1B	51993715	G	A
1B	51993721	T	C
1B	51993949	TGGGG	TGGGGG
1B	53052373	C	A
1B	53064869	T	C
1B	53068453	T	C
1B	53332938	C	T
1B	55009905	T	C
1B	55009946	C	A
1B	55009997	G	T
1B	55010255	G	A
1B	56310757	T	C
1B	56310767	G	C
1B	56310782	G	C
1B	56312141	A	G
1B	56312606	C	T
1B	56312828	G	C
1B	56314612	A	C
1B	56314629	G	A
1B	56314630	C	T
1B	56892948	A	C
1B	58930779	G	A
1B	60107856	C	A
1B	60257493	A	C
1B	62724249	C	G
1B	62724252	G	C
1B	63051217	C	G
1B	63051220	C	T
1B	63054533	C	G
1B	65352189	A	T
1B	65352198	T	G
1B	65353597	C	CA
1B	65547996	C	A
1B	67446191	G	A
1B	67505423	G	A
1B	67505567	T	A
1B	67506109	C	T
1B	67506129	C	T
1B	67506216	A	G
1B	74322023	A	G
1B	74322030	A	G
1B	80649017	A	T
1B	80649020	T	A
1B	80649148	T	A
1B	80650788	A	T
1B	80650791	T	A
1B	80650814	A	T
1B	80650878	A	T
1B	80722513	G	A
1B	80722940	C	T
1B	80723441	G	T
1B	80731176	C	A
1B	80731211	T	C
1B	80738213	T	C
1B	80767437	G	A
1B	80767838	C	T
1B	80767841	G	A
1B	80821485	G	T
1B	80920593	A	G
1B	86782019	T	G
1B	88755527	G	A
1B	88755532	C	A
1B	88755684	T	C
1B	92309378	C	G
1B	92309993	G	A
1B	93866593	G	A
1B	93866615	C	G
1B	94164481	A	G
1B	118601171	C	A
1B	119688748	G	A
1B	129618429	T	A
1B	129618434	G	T
1B	133729010	G	A
1B	133729016	G	A
1B	133729021	G	A
1B	135050785	A	C
1B	135050913	A	G
1B	135050928	T	C
1B	135050933	T	C
1B	135051469	A	G
1B	135051470	T	G
1B	135099038	G	A
1B	137445274	TAGAGAGAGAGAGAGAGAGAGAGAGAGAGAGAGAGAGAGAGAG	TAGAGAGAGAGAGAGAGAGAGAGAGAGAGAGAGAGAGAGAG
1B	140807975	C	T
1B	159388849	G	A
1B	163688737	C	T
1B	163699448	A	G
1B	163700071	A	G
1B	165064587	CAGAGA	CAGA
1B	167999313	T	C
1B	222361529	C	G
1B	222361550	G	T
1B	222361562	C	T
1B	239143367	A	G
1B	246907008	C	T
1B	262378071	G	A
1B	268119086	C	T
1B	275457202	G	A
1B	288550218	T	G
1B	297864368	ACTG	A
1B	299438291	A	G
1B	299549111	G	A
1B	299656927	A	G
1B	300953021	T	C
1B	301257903	A	G
1B	301263436	T	C
1B	301265055	G	A
1B	301266127	C	T
1B	302206992	C	T
1B	303679177	G	A
1B	305269480	G	A
1B	306068500	C	T
1B	306068871	A	T
1B	308633412	C	T
1B	308633413	A	T
1B	310148275	C	G
1B	314738255	CTGGTGGTGGT	CTGGTGGT
1B	314741843	G	A
1B	314745079	G	T
1B	315528055	A	ATACAC
1B	315529803	C	T
1B	317363645	T	C
1B	317364685	T	C
1B	321684384	C	T
1B	321878966	A	C
1B	321883642	G	T
1B	321884083	G	T
1B	322108764	T	C
1B	322720166	A	G
1B	322720197	C	T
1B	324336544	TGAGAGAGAGAGAGAGAGAGA	TGAGAGAGAGAGAGAGAGAGAGAGA
1B	326785282	G	A
1B	326785286	C	G
1B	326785498	G	T
1B	326785827	C	T
1B	327230062	C	T
1B	327580664	C	T
1B	328437857	T	C
1B	328439428	G	A
1B	328439437	G	C
1B	328439687	C	T
1B	328942267	C	A
1B	328942268	C	A
1B	328942369	T	C
1B	328942374	G	T
1B	328942797	A	G
1B	329478160	C	G
1B	330625816	G	T
1B	334313155	C	T
1B	335973804	A	C
1B	335973826	A	G
1B	335975805	T	C
1B	336207090	A	C
1B	336210329	T	C
1B	336210338	C	T
1B	336210444	A	C
1B	336647419	CAAAAAAAAAAA	CAAAAAAAAAA
1B	336647904	A	G
1B	338429507	T	A
1B	338429529	G	C
1B	339004817	G	T
1B	339008227	T	C
1B	339008261	CGGGGGG	CGGGGGGG
1B	339028326	C	T
1B	339028332	C	T
1B	347579801	A	G
1B	348908371	A	C
1B	348908373	C	T
1B	348908386	T	C
1B	349541705	C	A
1B	350444668	A	G
1B	352456583	TTCTCTCTCT	TTCTCT
1B	354233437	A	G
1B	355404700	TTCCTCCTCCTC	TTCCTCCTC
1B	356451467	C	G
1B	362710067	T	C
1B	362710069	G	C
1B	364812767	A	G
1B	364812796	ATTTTTTTTTTTTT	ATTTTTTTTTTTT
1B	367438287	C	A
1B	368421068	G	A
1B	370728550	ATTTTTTTT	ATTTTTTTTT
1B	371142452	C	G
1B	372911481	A	C
1B	374319345	T	C
1B	374328649	T	C
1B	375256934	A	G
1B	375817565	G	T
1B	377799874	T	G
1B	377799894	C	T
1B	377799999	T	C
1B	377800002	C	T
1B	380971001	A	G
1B	380976162	G	A
1B	383797016	A	G
1B	384300477	G	T
1B	384496840	ATGCTGCTGCTGCTGCT	ATGCTGCTGCTGCTGCTGCTGCT
1B	385646212	A	G
1B	385646661	G	A
1B	385658694	A	G
1B	386519905	A	C
1B	386791606	C	G
1B	389639372	A	G
1B	392434388	C	T
1B	393080137	T	G
1B	393080249	GTTTTTTTTTTT	GTTTTTTTTTTTTT,GTTTTTTTTTTTTTT
1B	394411934	GCC	GC
1B	397423931	G	A
1B	397423938	G	A
1B	397670146	T	G
1B	397670173	C	T
1B	399336374	A	G
1B	400771995	G	A
1B	401452853	C	G
1B	402139672	T	C
1B	402139701	T	A
1B	407300447	G	C
1B	407301867	A	C
1B	407548039	T	C
1B	409677907	T	C
1B	409837397	A	G
1B	410667328	G	C
1B	410800103	T	C
1B	410803569	T	C
1B	411155454	A	T
1B	415214370	CTTTTTTT	CTTTTTT
1B	415720979	AG	A
1B	415721022	A	G
1B	417268326	A	G
1B	417268515	GCACACA	GCACA
1B	420351313	TCCCCCC	TCCCCCCC
1B	420355668	T	C
1B	420364891	C	T
1B	422554640	A	C
1B	422554665	G	A
1B	428721753	C	T
1B	428809204	G	A
1B	429005021	C	A
1B	429591411	G	A
1B	429765748	G	C
1B	429901439	G	A
1B	429976234	G	T
1B	429979081	G	A
1B	432819917	C	G
1B	433600984	T	A
1B	434646068	CAAAAAAAA	CAAAAAAA
1B	435084730	G	A
1B	435092389	A	C
1B	444108714	G	T
1B	444108824	A	G
1B	444108828	T	G
1B	448740348	C	T
1B	448742632	C	T
1B	450455663	A	G
1B	450455664	T	C
1B	451914065	A	G
1B	452739627	G	C
1B	452742951	A	G
1B	456185022	T	C
1B	456185167	A	T
1B	456188163	C	A
1B	458189578	C	T
1B	458263956	G	A
1B	458633538	C	G
1B	458634223	GCC	GC
1B	461427247	G	A
1B	461427259	G	A
1B	461438722	G	C
1B	461452916	C	T
1B	461453540	C	T
1B	461453599	C	T
1B	465700444	G	T
1B	465979226	A	G
1B	466670295	C	T
1B	469972589	A	G
1B	470696218	T	G
1B	470696238	G	T
1B	470696244	C	A
1B	470696269	G	C
1B	470716671	A	G
1B	474117666	T	A
1B	476333004	GATTTATTT	GATTT
1B	476341583	A	G
1B	476342930	A	G
1B	478568717	A	G
1B	478599259	A	C
1B	478599261	G	C
1B	480962200	C	G
1B	480967764	T	C
1B	483589024	A	C
1B	483589591	C	T
1B	483589606	G	C
1B	483589755	T	G
1B	484891152	A	G
1B	488671289	T	C
1B	488671337	C	A
1B	491512768	G	A
1B	498065112	A	G
1B	501177478	C	T
1B	504507174	G	C
1B	505068735	T	G
1B	507828287	CGAGGG	CGAGGGAGGG
1B	508390988	A	C
1B	508544257	C	G
1B	508554009	A	G
1B	508554011	C	A
1B	509000944	C	T
1B	509000948	A	G
1B	509002647	C	A
1B	509002648	A	G
1B	512157188	G	T
1B	517084177	C	T
1B	520517478	A	G
1B	520517838	C	T
1B	522058796	A	C
1B	531212084	G	A
1B	534467582	G	C
1B	542589829	T	C
1B	542692747	T	C
1B	542957908	T	C
1B	542957926	C	T
1B	542957928	C	G
1B	542958272	G	T
1B	542958274	G	T
1B	542958292	T	C
1B	543021632	CAAGAA	CAAGAAGAA
1B	543496702	T	C
1B	543837556	A	G
1B	544589722	G	C
1B	544589725	C	G
1B	544600022	C	T
1B	544607719	G	A
1B	544609848	C	T
1B	544609861	C	T
1B	544609862	G	A
1B	544625712	T	A
1B	544625855	T	C
1B	544625858	C	T
1B	546680847	G	A
1B	548675197	TGG	TGGG
1B	548677190	A	T
1B	548677191	A	T
1B	548890438	C	T
1B	548903763	C	T
1B	548963893	G	C
1B	549464925	G	A
1B	549465790	A	G
1B	549465793	G	A
1B	549794128	A	G
1B	551009907	T	C
1B	552215285	G	A
1B	553025209	A	G
1B	553025253	A	G
1B	556990243	G	A
1B	557466080	G	A
1B	562455510	T	A
1B	562472487	A	C
1B	562474154	T	C
1B	562474183	A	T
1B	562474605	T	C
1B	562474652	A	C
1B	563541760	T	C
1B	563541796	A	G
1B	566608932	A	G
1B	566608947	C	G
1B	566608972	A	G
1B	566831512	A	G
1B	566836243	T	C
1B	566838550	A	G
1B	566838725	A	G
1B	568568719	C	T
1B	568968795	A	G
1B	569520145	G	C
1B	569520164	G	A
1B	569520176	G	T
1B	569520187	T	C
1B	569520200	A	G
1B	569520308	T	C
1B	569520327	G	A
1B	570023968	C	T
1B	570023969	C	T
1B	570294526	C	T
1B	570301846	A	G
1B	571061468	A	G
1B	572297681	C	G
1B	572642654	T	G
1B	573571888	T	A
1B	573937266	C	T
1B	574464967	A	G
1B	575707944	C	G
1B	575861163	G	A
1B	575862029	G	C
1B	575867813	T	A
1B	575867832	C	T
1B	575867885	C	T
1B	581201928	T	C
1B	582905736	C	T
1B	582911615	T	A
1B	583450780	C	T
1B	583450788	T	G
1B	583544039	C	T
1B	583544271	A	G
1B	583550240	C	T
1B	583553283	C	T
1B	584156534	T	C
1B	586300235	C	G
1B	587472840	C	T
1B	587504281	T	C
1B	587665254	G	A
1B	588509902	G	A
1B	588822675	C	T
1B	589135486	G	C
1B	589135495	G	C
1B	589135510	G	C
1B	589516574	AACACACACACA	AACACACACACACA
1B	589516644	C	T
1B	589518511	G	A
1B	589519425	C	A
1B	589888789	A	C
1B	589977953	T	C
1B	591438765	C	T
1B	592422845	G	A
1B	593788741	T	C
1B	595183075	C	T
1B	597151419	T	C
1B	597151423	A	T
1B	597151465	T	A
1B	597151587	C	A
1B	600890353	C	G
1B	600890359	A	C
1B	600893783	A	G
1B	604148125	CGAGGGTGAGGGTGAGGGTGAGG	CGAGGGTGAGGGTGAGG
1B	604554898	T	C
1B	605432899	G	A
1B	605934817	G	A
1B	613413276	C	T
1B	614456000	T	C
1B	614456006	C	T
1B	615113252	C	T
1B	615113254	A	G
1B	615126401	C	T
1B	618698601	A	C
1B	619196877	A	G
1B	619686519	G	A
1B	621266857	A	G
1B	621267014	C	G
1B	623680053	G	C
1B	623833412	G	A
1B	623833425	T	C
1B	623833438	G	A
1B	623915304	A	G
1B	626707520	A	C
1B	626707523	T	C
1B	626708820	T	C
1B	626708835	T	C
1B	626708837	G	T
1B	626708847	A	G
1B	626709800	A	G
1B	628053852	C	G
1B	629681284	C	A
1B	629681290	T	C
1B	629681293	T	A
1B	629681306	A	G
1B	630066497	G	A
1B	630834665	C	G
1B	633297047	T	C
1B	633717351	A	G
1B	633721270	T	G
1B	633730619	T	C
1B	633737012	T	C
1B	633737021	C	T
1B	637623338	C	T
1B	637826066	A	G
1B	637955553	A	G
1B	637955561	G	T
1B	637956227	C	T
1B	638700323	G	A
1B	638700391	T	C
1B	638701512	G	A
1B	638704524	G	A
1B	638704624	GAA	GAAA
1B	638704859	G	A
1B	638748212	G	A
1B	638932184	CTGTTGTT	CTGTT
1B	640157972	T	C
1B	640158129	G	A
1B	640163692	A	G
1B	640559705	C	G
1B	640845351	G	A
1B	640845768	C	G
1B	640849599	T	C
1B	642389260	A	C
1B	642389266	G	A
1B	642389520	C	T
1B	642391350	G	A
1B	642391362	A	G
1B	642392226	G	A
1B	642393510	G	A
1B	646172076	A	G
1B	646172101	T	C
1B	646172250	G	C
1B	646191196	GGCCGCCGCCGCCGCCGCCGCCG	GGCCGCCGCCGCCGCCG
1B	646677466	C	T
1B	646677475	A	T
1B	653973164	G	A
1B	654027265	G	A
1B	654027922	A	G
1B	654029715	G	A
1B	654714137	T	C
1B	655781639	C	T
1B	655858769	C	A
1B	655858773	G	A
1B	656852220	TCC	TC
1B	656852235	A	G
1B	659975715	GTTCTTTCTTTCTTTCTTTCTTTC	GTTCTTTCTTTCTTTCTTTC
1B	660528325	C	T
1B	660529219	G	A
1B	660529225	G	A
1B	660797438	G	A
1B	661123709	G	A
1B	662021373	G	T
1B	662021377	C	A
1B	662545455	C	T
1B	662545458	C	T
1B	662545907	T	TG
1B	662556338	C	A
1B	662556347	A	C
1B	662787946	C	G
1B	662909748	A	G
1B	664596401	G	A
1B	664596424	C	T
1B	664596444	C	T
1B	664596477	C	T
1B	664596588	G	T
1B	664598552	A	G
1B	664600368	G	A
1B	664803891	C	A
1B	664954350	ATGTGTGT	ATGTGT
1B	664955588	A	G
1B	664976511	G	T
1B	665022069	C	G
1B	665099277	CGAGAGAGAGAGAGAGAGAG	CGAGAGAGAGAGAGAGAGAGAGAG
1B	665099806	G	C
1B	665099878	G	C
1B	665099890	G	C
1B	667215571	T	C
1B	667231862	T	A
1B	667264365	G	A
1B	667611229	T	C
1B	667996589	G	C
1B	667997202	T	C
1B	668128803	G	C
1B	668128935	TTACTACT	TTACTACTACT
1B	668129906	G	A
1B	668245313	TGG	TGGG
1B	668245476	A	G
1B	668245500	A	G
1B	668245588	G	A
1B	668247049	T	C
1B	668247122	A	G
1B	668247227	G	A
1B	668247297	C	A
1B	668247401	G	A
1B	668248040	G	A
1B	668248421	TGAG	TGAGAG
1B	668472561	T	G
1B	668472665	C	A
1B	668473755	T	G
1B	668806197	G	A
1B	668809018	G	A
1B	668810255	G	A
1B	668810865	A	G
1B	669033463	CG	C
1B	669163452	T	C
1B	669163455	A	G
1B	670027600	A	G
1B	670182217	C	T
1B	670182226	A	T
1B	670182241	T	G
1B	670182316	A	T
1B	670385105	A	C
1B	670423477	GACACACACAC	GACACACACACAC
1B	670424345	C	T
1B	670424366	G	A
1B	670424768	T	C
1B	670424783	T	C
1B	670424784	A	G
1B	670424889	G	A
1B	670425801	G	A
1B	670425999	G	A
1B	670426236	C	T
1B	670426284	G	A
1B	670426374	A	G
1B	670427216	C	T
1B	670427350	C	T
1B	670427352	A	G
1B	670427582	C	T
1B	670427605	C	T
1B	670427706	G	T
1B	670434263	A	G
1B	670783740	G	C
1B	672474732	C	T
1B	672475047	C	T
1B	672475075	C	T
1B	672475092	C	T
1B	672477954	C	T
1B	672479504	C	T
1B	672479510	C	T
1B	672479804	C	T
1B	672505006	G	A
1B	672541455	C	T
1B	672557668	G	A
1B	672557670	G	A
1B	672561070	C	T
1B	672568966	G	A
1B	672570919	G	A
1B	672578216	T	C
1B	672578664	G	A
1B	672579233	G	A
1B	672785128	C	T
1B	672956301	GAAAA	GAAAAA
1B	674627996	ACCC	ACCCC
1B	675314784	C	T
1B	675314840	T	C
1B	675374003	C	G
1B	675653845	G	A
1B	675869630	G	A
1B	675869708	G	C
1B	676067473	C	T
1B	676067519	C	T
1B	676067952	G	T
1B	676068597	T	G
1B	676070303	C	T
1B	676082381	T	C
1B	677777427	C	A
1B	677816067	T	G
1B	677816147	C	A
1B	677867692	C	A
1B	677867793	G	C
1B	679747493	G	A
1B	679748182	G	C
1B	679748577	A	G
1B	679748581	C	T
1B	679749010	A	G
1B	679749047	T	C
1B	679749052	T	C
1B	679749200	A	G
1B	679753872	T	G
1B	679755326	A	G
1B	679757621	A	G
1B	679757636	C	G
1B	680162696	G	A
1B	681705654	G	T
1B	682467781	C	A
1B	683411328	C	T
1B	683734227	T	A
1B	684097253	G	C
[truncated: 40,429 more rows]
