# Supplementary material for: Dual RNA-sequencing of Fusarium head blight resistance in winter wheat
Source: Front Plant Sci. 2024 Jan 4;14:1299461. doi: 10.3389/fpls.2023.1299461 (PMC10794533; doi:10.3389/fpls.2023.1299461)
Supplement: Supplementary file 8 [file Table_3.xlsx]

## Sheet: Sheet1
T. aestivum																																										F. graminearum (Figure 5)
up-regulated uninfected control samples (Figure 2b)															Infected vs Control Upregulated (Figure 3a)																												EMERSON UP				SHARED UP
UP MORLEY CTL				UP SHARED CTL						UP EMERSON CTL					Falcon specific				Morley specific				Emerson specific				ALL SHARED								Morley & Emerson SHARED							264 genes	log2 FC	adj p-val		147 genes	log2 FC (Morley)	adj p-val (Morley)	log2 FC (Emerson)
1552 genes	log2 FC	adj p-val		551 genes	log2 FC (Morley)	adj p-val (Morley)	log2 FC (Emerson)	adj p-val (Emerson)		829 genes	log2 FC	adj p-val			1578 genes	log2 FC	adj p-val		1436 genes	log2 FC	adj p-val		913 genes	log2 FC	adj p-val		6522 genes	log2 FC (Falcon)	adj p-val (Falcon)	log2 FC (Morley)	adj p-val (Morley)	log2 FC (Emerson)	adj p-val (Emerson)		722 genes	log2 FC (Morley)	adj p-val (Morley)	log2 FC (Emerson)	adj p-val (Emerson)			FGRAMPH1_01G26611	9.18372	8.6e-05		FGRAMPH1_01G00131	5.34736	0.000234378	5.32841
TraesCS7B02G331600	12.1284	1.64665e-22		TraesCS1B02G468400	11.9605	2.89364e-21	11.5279	2.09354e-19		TraesCS3D02G003300	13.9338	8.33087e-15			TraesCS3B02G042800	12.0128	5.3727e-17		TraesCS1A02G020800	13.3604	3.29596e-20		TraesCS2A02G533000	9.07571	1.44167e-11		TraesCS3B02G489700	19.3189	2.14603e-50	17.7857	7.50022e-41	10.0879	1.01807e-22		TraesCS3D02G010800	15.2205	4.19354e-31	14.4238	1.46714e-26			FGRAMPH1_01G12849	7.05101	2.47e-10		FGRAMPH1_01G00157	5.11909	0.000426602	5.16465
TraesCS4A02G458300	12.0344	9.47198e-22		TraesCSU02G257600	11.7538	1.26028e-20	10.9604	9.37373e-18		TraesCS2A02G137900	12.7287	1.1483e-22			TraesCS3A02G460700	11.8299	9.19761e-17		TraesCS7D02G456700	11.9054	1.17497e-18		TraesCSU02G015000	9.06054	8.60091e-09		TraesCS4A02G431600	18.5908	1.20284e-45	15.8701	4.209e-41	12.3163	1.64408e-54		TraesCS6A02G183000	13.7374	4.64488e-25	9.54969	3.75666e-16			FGRAMPH1_01G21749	5.94895	3.7e-05		FGRAMPH1_01G00155	5.02773	0.00451707	5.94145
TraesCS4A02G377600	11.7777	4.81435e-21		TraesCS2D02G567100	11.3934	1.7483e-19	9.43299	6.56701e-13		TraesCS2D02G140900	12.5485	3.61066e-22			TraesCS2B02G028800	11.3942	7.00337e-19		TraesCS7B02G369500	11.1173	8.32736e-19		TraesCS2A02G560700	8.92427	1.79535e-11		TraesCS6B02G074200	18.4245	8.34758e-45	16.95	3.19204e-36	10.6477	1.63137e-10		TraesCS7D02G019400	12.6907	1.65674e-21	9.71535	3.07906e-11			FGRAMPH1_01G04305	5.93609	1.43e-05		FGRAMPH1_01G00129	4.19613	0.00191015	4.26279
TraesCS4A02G463600	11.6007	3.64793e-20		TraesCS5B02G010100	10.986	2.74436e-18	10.7062	6.08982e-17		TraesCS5B02G009000	12.4146	4.47771e-30			TraesCS4A02G350700	11.1489	2.62153e-17		TraesCS6A02G388400	10.7575	0.00030655		TraesCS2A02G056400	8.63217	4.55276e-11		TraesCS7D02G054000	18.3754	1.44385e-46	15.2264	8.79195e-36	11.5535	1.57175e-33		TraesCS7B02G415600	12.1376	3.92959e-29	8.61173	3.79083e-25			FGRAMPH1_01G00699	5.93549	7.32e-09		FGRAMPH1_01G08117	3.88854	0.0163442	6.49969
TraesCS4A02G481300	11.4304	5.84159e-20		TraesCS4A02G469500	10.8853	1.59414e-17	8.23368	1.55501e-08		TraesCS6B02G307500	12.0224	1.1722e-20			TraesCS7D02G014500	11.0773	2.64475e-14		TraesCS6B02G148800	10.317	5.89441e-14		TraesCS7B02G058800	8.62859	2.14471e-09		TraesCS1A02G050200	18.1147	1.5287e-43	17.3731	2.57466e-39	13.9998	3.6616e-42		TraesCS6B02G442100	11.8344	2.23211e-18	9.34156	2.2463e-13			FGRAMPH1_01G08095	5.74815	2.67e-06		FGRAMPH1_01G00151	3.8223	0.00423344	4.79143
TraesCS4A02G462000	11.3316	3.8549e-19		TraesCS4A02G467600	10.451	1.42015e-16	7.7286	1.38642e-07		TraesCS1A02G440300	11.9325	1.13354e-20			TraesCS2D02G460200	10.6123	0.000131525		TraesCS4A02G411200	10.1096	8.09106e-14		TraesCS4D02G013800	8.59146	9.61975e-10		TraesCS3B02G465200	17.9005	1.00009e-43	16.8577	2.04353e-37	10.006	2.78833e-34		TraesCS7A02G021900	11.6865	1.38877e-23	10.7823	4.09924e-13			FGRAMPH1_01G13979	4.96293	1.08e-06		FGRAMPH1_01G12489	3.55439	8.39162e-08	4.56519
TraesCSU02G149400	11.3105	1.77586e-19		TraesCS4A02G465900	10.4301	2.19829e-16	6.36683	0.000114405		TraesCS3B02G006600	11.7189	3.89695e-09			TraesCS3A02G510400	10.332	1.53889e-11		TraesCS1D02G028400	10.053	1.04474e-12		TraesCS2B02G124600	8.4964	2.65913e-09		TraesCS6B02G420600	17.7171	3.71034e-37	14.806	2.89489e-40	15.4456	2.88755e-28		TraesCS4A02G469800	11.4364	6.94543e-18	10.4266	8.07088e-13			FGRAMPH1_01G15853	4.84345	0.00295347		FGRAMPH1_01G00127	3.46808	0.000725669	3.55684
TraesCS7B02G246500	11.286	1.85585e-19		TraesCS4D02G228500	10.4205	5.07382e-16	10.6778	3.61316e-16		TraesCS2B02G560800	11.6381	5.34911e-18			TraesCS6A02G399900	10.1607	7.8277e-15		TraesCS1B02G355200	10.0332	4.15476e-13		TraesCS3D02G349000	8.3444	8.68473e-09		TraesCS3A02G452400	17.5836	5.5494e-52	17.6601	1.32261e-38	10.6196	7.18238e-33		TraesCS6B02G167300	11.3829	2.23864e-18	8.16033	1.33702e-06			FGRAMPH1_01G22215	4.73119	7.16e-06		FGRAMPH1_01G00143	3.42153	0.000437008	3.88583
TraesCS2D02G347800	11.2688	2.10903e-19		TraesCS3D02G531400	10.4198	1.68557e-16	10.1865	4.49413e-15		TraesCS7B02G022100	11.4141	2.42523e-19			TraesCS5D02G245000	10.0367	5.62162e-09		TraesCS5B02G336900	10.0314	1.40583e-14		TraesCS7D02G031000	8.33733	8.68769e-10		TraesCSU02G226400	17.5693	8.63893e-31	16.4216	5.60162e-35	16.3403	6.39573e-30		TraesCSU02G087400	11.2209	2.86122e-16	7.27904	6.76022e-05			FGRAMPH1_01G10937	4.72877	1.81e-05		FGRAMPH1_01G16315	2.90604	5.6368e-05	3.13783
TraesCS2D02G566500	10.9307	6.12305e-18		TraesCS2B02G555700	10.4042	2.35194e-16	10.388	6.69336e-16		TraesCS1B02G000100	11.1461	1.40337e-17			TraesCS2B02G073600	9.88374	4.2151e-52		TraesCS5B02G519100	9.99017	3.41733e-13		TraesCS5D02G245600	8.26167	1.42019e-08		TraesCS2D02G581500	17.4628	2.97266e-43	12.9482	4.26866e-35	9.46783	5.85662e-19		TraesCS3B02G094800	11.2126	1.24698e-17	6.68157	1.77977e-05			FGRAMPH1_01G04911	4.64601	4.07e-07		FGRAMPH1_01G15727	2.87577	0.00192906	4.58429
TraesCS4A02G464500	10.7428	1.56044e-17		TraesCS3A02G479400	10.2807	6.68872e-16	10.3598	5.69487e-15		TraesCS7B02G429700	10.9144	1.96406e-16			TraesCS7A02G368100	9.69713	1.84572e-09		TraesCS1A02G053000	9.96003	1.28637e-12		TraesCS2D02G044300	8.25613	3.04402e-07		TraesCS7B02G253700	17.4155	4.11681e-40	14.274	6.50181e-59	6.57982	0.00199726		TraesCS5A02G545250	11.1109	2.89389e-16	7.70301	4.14218e-07			FGRAMPH1_01G16245	4.48756	0.004674		FGRAMPH1_01G05215	2.77101	3.99582e-07	2.59316
TraesCS6A02G384500	10.725	1.1633e-16		TraesCS6A02G350500	10.1534	1.48344e-14	9.26375	7.69088e-11		TraesCS7A02G016500	10.7079	1.28676e-16			TraesCS6D02G038000	9.66237	1.35965e-07		TraesCS4A02G483600	9.7118	1.39239e-11		TraesCS5A02G021700	8.13127	1.59669e-07		TraesCS3A02G452500	17.402	2.50859e-42	16.0345	5.03163e-34	10.0773	7.90769e-29		TraesCS5B02G518900	10.8983	6.54405e-16	5.81641	4.85747e-07			FGRAMPH1_01G25719	4.44579	0.00616747		FGRAMPH1_01G13115	2.63539	0.00192906	2.66437
TraesCS7A02G562900	10.7179	1.54832e-17		TraesCS7A02G243900	10.1282	1.31657e-40	10.4268	7.27033e-41		TraesCS3B02G011800	10.6262	3.00243e-15			TraesCS3A02G127600	9.60196	2.46821e-10		TraesCS7A02G331500	9.64756	1.42966e-11		TraesCS4A02G340500	8.11838	4.29051e-05		TraesCS2B02G545300	17.3047	2.54637e-39	14.4295	4.79358e-71	12.3574	5.66781e-10		TraesCS1D02G292900	10.6957	2.78906e-14	7.69932	1.99029e-10			FGRAMPH1_01G22157	4.36767	0.00503509		FGRAMPH1_01G00015	2.59764	2.4318e-06	5.99206
TraesCS7D02G458000	10.6718	2.76765e-17		TraesCS4B02G005000	10.0659	2.44084e-15	9.79966	5.68322e-14		TraesCS7D02G459000	10.6131	3.63384e-16			TraesCS1D02G365200	9.59879	6.57636e-09		TraesCS6A02G395400	9.64729	2.8631e-13		TraesCS5A02G547200	8.03804	1.74251e-06		TraesCS6B02G414100	17.2534	1.09762e-37	16.4869	2.16373e-37	11.5709	5.08645e-35		TraesCS7B02G004500	10.6674	5.05098e-17	6.8398	1.91515e-05			FGRAMPH1_01G10027	4.36112	0.000137252		FGRAMPH1_01G14183	2.57734	0.000613794	2.32125
TraesCS7A02G566200	10.6597	4.63266e-12		TraesCS2D02G042200	10.0611	2.70125e-15	9.54211	3.41145e-13		TraesCS6B02G362200	10.4083	4.16999e-15			TraesCS7A02G046500	9.59591	1.17971e-12		TraesCS5A02G356800	9.55257	2.99245e-09		TraesCS6D02G000400	8.03759	3.27025e-07		TraesCS4A02G061700	17.2414	3.12497e-42	15.814	2.79014e-33	7.68987	0.000269661		TraesCS7A02G133600	10.5588	2.19247e-15	8.66376	2.60652e-08			FGRAMPH1_01G27359	4.35653	1.91e-06		FGRAMPH1_01G04193	2.47958	0.0216249	3.72105
TraesCS1A02G028700	10.5893	6.19094e-17		TraesCSU02G030800	10.0582	2.98218e-15	10.1923	4.42337e-15		TraesCS4B02G283500	10.3194	9.18395e-59			TraesCS2A02G008700	9.42583	4.9386e-12		TraesCS2B02G421500	9.39194	2.068e-12		TraesCS2B02G575800	7.98582	1.41832e-11		TraesCS5D02G421100	17.0712	8.11478e-41	16.0895	1.24761e-34	10.955	2.85597e-54		TraesCS5B02G544900	10.2537	2.60598e-13	5.94467	2.42782e-08			FGRAMPH1_01G27895	4.28249	0.0117072		FGRAMPH1_01G19395	2.47079	0.0444519	3.11218
TraesCS1A02G022500	10.5392	8.61985e-17		TraesCS6B02G071100	9.83564	1.27118e-14	9.43027	7.17749e-13		TraesCS3B02G410300	10.3075	1.07017e-20			TraesCS6B02G444200	9.42545	1.39989e-06		TraesCS5B02G033400	9.30518	7.72524e-09		TraesCS7A02G030600	7.94335	1.15158e-08		TraesCS2B02G228800	17.0668	1.30812e-39	16.3202	3.52186e-35	14.7119	6.90929e-28		TraesCS3A02G049375	10.1313	1.08652e-36	5.91741	8.97648e-12			FGRAMPH1_01G15729	4.27338	2.52e-05		FGRAMPH1_01G00053	2.43299	0.00412149	3.21685
TraesCSU02G194300	10.4324	1.8909e-16		TraesCS1B02G000800	9.81118	1.76978e-14	11.1911	1.43708e-18		TraesCS7A02G016400	10.1505	5.9538e-15			TraesCS3D02G419600	9.41859	0.00211734		TraesCS7D02G457100	9.27338	2.40162e-09		TraesCS5A02G023600	7.93125	3.56992e-07		TraesCS3D02G444900	17.0542	2.55969e-41	15.8166	9.07009e-30	11.1747	2.69054e-36		TraesCS7D02G202000	10.0604	8.29353e-13	7.3051	8.33198e-07			FGRAMPH1_01G15843	4.21619	0.011644		FGRAMPH1_01G12681	2.42713	4.3574e-13	3.14961
TraesCS6B02G137100	10.4114	1.86682e-16		TraesCS2B02G170400	9.78907	5.67927e-14	10.0669	1.12406e-14		TraesCSU02G091600	10.1327	4.18081e-15			TraesCS2D02G471200	9.35064	1.99317e-09		TraesCS7B02G300500	9.26214	0.00355371		TraesCS3D02G467400	7.89593	9.0687e-18		TraesCS1D02G052500	17.0255	9.07282e-48	18.0708	2.48143e-42	11.5579	3.51156e-44		TraesCS5B02G518800	10.0602	1.5631e-14	7.1843	1.15897e-06			FGRAMPH1_01G12341	4.03887	0.00112228		FGRAMPH1_01G12759	2.38203	0.0268313	5.41228
TraesCS5A02G236200	10.4072	3.526e-16		TraesCS6B02G208400	9.7871	1.20042e-14	8.93627	1.09246e-11		TraesCS3B02G006700	10.1048	4.47848e-14			TraesCS6B02G073000	9.21985	8.24717e-08		TraesCS1B02G361200	9.22132	2.13772e-43		TraesCSU02G060700	7.81898	3.5295e-08		TraesCS1D02G044300	17.0209	5.14605e-36	13.9246	3.5433e-26	10.2432	2.51701e-08		TraesCS6D02G372500	10.0098	5.22122e-14	7.01969	3.50409e-06			FGRAMPH1_01G01717	3.99552	0.00254483		FGRAMPH1_01G05151	2.34637	8.25235e-15	2.97964
TraesCS1D02G029900	10.3827	8.21734e-22		TraesCS4A02G468400	9.71568	6.34159e-14	9.18857	2.30243e-11		TraesCS6A02G084000	10.0761	1.23761e-14			TraesCS5B02G494700	9.18869	7.73879e-35		TraesCS4B02G396300	9.19708	2.04303e-12		TraesCS3B02G539900	7.80779	1.81258e-20		TraesCS5B02G327800	17.0096	8.1809e-41	14.2892	1.00522e-31	11.8	1.07725e-09		TraesCS1B02G412200	9.96185	7.47141e-14	8.85878	7.4585e-10			FGRAMPH1_01G11613	3.98434	0.00266317		FGRAMPH1_01G20961	2.34287	0.0225054	3.8468
TraesCS7B02G446500	10.3639	2.53908e-16		TraesCS3B02G318000	9.68734	4.73162e-14	9.75105	6.8167e-14		TraesCS1B02G067500	10.0415	1.40593e-14			TraesCS1B02G469800	9.18712	2.13501e-07		TraesCS5D02G382200	9.18726	2.42204e-12		TraesCS2D02G534800	7.76087	4.33174e-15		TraesCS2D02G518300	17.0025	1.61288e-47	15.8897	6.64338e-41	11.939	1.77456e-11		TraesCS1B02G481300	9.79774	8.76471e-13	8.37197	2.04104e-09			FGRAMPH1_01G13121	3.96685	0.0276223		FGRAMPH1_01G05149	2.29598	1.54845e-12	3.0961
TraesCS1D02G030000	10.3347	3.47981e-16		TraesCS1A02G383500	9.67254	5.35178e-19	6.83228	1.41004e-08		TraesCS6A02G040900	9.93598	3.6819e-14			TraesCS3D02G512300	9.16056	8.87658e-35		TraesCS3D02G505700	9.17836	3.30631e-12		TraesCS3D02G000800	7.72582	1.35458e-07		TraesCS7A02G105600	16.9754	4.80236e-37	16.1902	4.21571e-34	10.9291	5.69972e-10		TraesCS5A02G338400	9.58455	2.21754e-12	9.25343	2.41148e-11			FGRAMPH1_01G05537	3.7693	0.00278103		FGRAMPH1_01G11757	2.28112	1.31777e-07	2.69872
TraesCS4A02G458200	10.2989	9.60108e-16		TraesCS6A02G384400	9.6436	5.34165e-14	6.67689	5.20402e-06		TraesCS3D02G502200	9.93531	2.33286e-14			TraesCS3B02G589600	9.1383	1.23332e-34		TraesCS6B02G091000	9.166	2.35687e-10		TraesCS2B02G029500	7.70188	9.85553e-08		TraesCS2A02G019900	16.9635	6.27934e-38	13.8129	1.04044e-29	6.73227	0.000321986		TraesCS7B02G405700	9.44587	3.56235e-13	7.77999	1.55894e-14			FGRAMPH1_01G21579	3.7122	0.0175887		FGRAMPH1_01G12709	2.26025	0.00961259	2.3045
TraesCS1A02G434200	10.1548	1.34183e-15		TraesCS6B02G233900	9.63004	6.70101e-14	9.77692	7.40209e-14		TraesCS4A02G494000	9.60375	2.19465e-12			TraesCS7B02G436400	9.10469	1.61101e-11		TraesCS4D02G172200	9.11662	7.80049e-12		TraesCS7D02G312900	7.69836	2.62962e-07		TraesCS6A02G058300	16.9159	3.86741e-49	17.3493	3.73933e-38	12.1862	8.16601e-14		TraesCS3B02G339500	9.37177	2.2625e-12	6.54501	0.000204545			FGRAMPH1_01G06121	3.66973	0.00458585		FGRAMPH1_01G00331	2.20976	1.23961e-08	1.83232
TraesCS6A02G179100	10.1108	2.07195e-15		TraesCS3A02G281200	9.59978	1.44517e-13	9.04214	1.5959e-11		TraesCS7D02G013000	9.59477	2.4745e-13			TraesCS3B02G562700	9.05988	1.68209e-10		TraesCS5D02G490400	9.11265	1.0556e-10		TraesCS3B02G048000	7.68452	2.35086e-07		TraesCS6D02G037200	16.9139	5.62557e-40	11.7746	1.44286e-33	9.65406	5.88275e-48		TraesCS2D02G108500	9.27886	2.83947e-08	9.1823	8.88632e-11			FGRAMPH1_01G15129	3.61471	0.000326067		FGRAMPH1_01G00223	2.20639	0.00919478	3.06128
TraesCS7A02G136900	10.0488	5.97961e-15		TraesCS2B02G067500	9.59082	1.60423e-13	9.33632	1.95088e-12		TraesCS7B02G430000	9.53029	7.53868e-13			TraesCS4A02G459600	9.0394	6.64657e-07		TraesCS4B02G398500	9.08945	2.93246e-10		TraesCS3D02G467900	7.66281	1.27625e-07		TraesCS1B02G056900	16.8329	1.60459e-34	13.9607	1.66468e-27	8.08254	0.000162849		TraesCS6D02G372300	9.258	6.98996e-09	9.28393	3.24253e-12			FGRAMPH1_01G27925	3.54609	0.0132477		FGRAMPH1_01G13119	2.19548	0.00654386	3.53544
TraesCS2B02G315800	10.0166	4.62567e-15		ENSRNA050023731	9.57623	4.85893e-14	9.6176	1.84063e-13		TraesCS4A02G469600	9.3704	1.00766e-10			TraesCS6D02G272200	8.96211	9.76351e-09		TraesCS3B02G478300	9.07661	3.70423e-17		TraesCS5B02G348400	7.62394	2.16537e-07		TraesCS6A02G404500	16.8077	1.88231e-33	12.9203	2.59038e-24	10.3753	2.83302e-33		TraesCS2A02G429700	9.16158	1.48261e-11	6.57549	0.000136559			FGRAMPH1_01G21963	3.5209	0.00190573		FGRAMPH1_01G16673	2.16545	0.0238862	3.62364
TraesCS5B02G550200	9.95917	6.72596e-15		TraesCS2A02G395500	9.57465	1.01012e-13	9.54104	3.43867e-13		TraesCS4A02G468900	9.31497	8.28311e-12			TraesCS3D02G397400	8.92556	9.08855e-10		TraesCS2D02G051000	9.0174	4.54681e-10		TraesCS1B02G063600	7.60565	1.16755e-06		TraesCS3D02G102200	16.78	4.41217e-36	16.0825	8.5447e-35	9.71513	0.00010487		TraesCS6A02G390500	9.05028	3.8149e-10	8.44913	8.42114e-10			FGRAMPH1_01G06175	3.51937	3.56e-11		FGRAMPH1_01G07859	2.12181	1.32395e-07	2.61569
TraesCS4A02G180700	9.89794	9.40265e-15		TraesCS5B02G500600	9.5216	1.30461e-13	5.57947	0.00457448		TraesCS5A02G518400	9.25206	2.7554e-12			TraesCS6A02G032900	8.89829	1.46164e-07		TraesCS4B02G389700	9.01575	5.41884e-11		TraesCS3B02G539300	7.59006	4.77376e-07		TraesCS2A02G058100	16.7738	5.15481e-38	15.1806	9.42188e-32	9.9313	5.41613e-35		TraesCS1A02G242700	9.01356	1.29315e-11	7.40557	1.25489e-05			FGRAMPH1_01G09421	3.45174	0.000423975		FGRAMPH1_01G13949	2.04924	0.0222494	5.20372
TraesCS6A02G020100	9.86088	1.27028e-14		TraesCS1A02G041100	9.50399	2.43119e-13	9.57288	1.94406e-13		TraesCS1B02G000400	9.14229	3.99214e-12			TraesCS1D02G338700	8.84472	5.82787e-10		TraesCS3A02G079500	9.01416	7.56912e-11		TraesCS3D02G048700	7.58655	1.65522e-06		TraesCS6D02G361500	16.7717	2.09327e-43	16.1848	8.2733e-45	12.5472	7.60643e-42		TraesCS3B02G528100	8.93827	1.45999e-10	7.04443	3.59521e-06			FGRAMPH1_01G00183	3.42794	0.00580944		FGRAMPH1_01G04921	2.02814	0.00874653	4.92882
TraesCS2D02G567500	9.84502	4.90817e-14		TraesCS3D02G318600	9.49331	1.0171e-13	10.1403	4.2013e-15		TraesCS2B02G031500	9.06739	2.97265e-09			TraesCS5B02G450600	8.77097	4.46248e-09		TraesCS5B02G278200	9.00725	2.93582e-11		TraesCS1B02G115900	7.5265	8.18566e-06		TraesCS6B02G421400	16.7689	7.4174e-33	15.9145	6.70231e-35	13.0759	1.30662e-25		TraesCS1B02G481400	8.82211	1.08177e-07	6.94192	0.000611036			FGRAMPH1_01G20967	3.41569	0.00122623		FGRAMPH1_01G02873	2.01064	0.000526533	2.29922
TraesCS4A02G377500	9.84377	1.246e-14		ENSRNA050023719	9.31456	0	4.31794	1.08296e-49		TraesCS1A02G440900	8.97248	1.98403e-11			TraesCSU02G243800	8.76112	1.84298e-06		TraesCS7D02G456800	8.98349	9.46013e-20		TraesCS4B02G265200	7.50557	3.56573e-09		TraesCS3B02G150500	16.7645	7.05571e-35	15.5976	4.42417e-32	11.3212	2.44774e-34		TraesCS3D02G517800	8.80067	1.33183e-08	8.60284	3.88017e-08			FGRAMPH1_01G20963	3.40817	0.000908351		FGRAMPH1_01G13109	1.98808	0.0280653	2.94713
TraesCS7B02G260300	9.84294	2.01767e-14		TraesCS5A02G373800	9.30174	1.05479e-12	8.06212	7.4292e-09		TraesCS2B02G030200	8.94325	2.9276e-11			TraesCS4A02G436500	8.75685	1.48495e-08		TraesCS6B02G006800	8.94415	8.72681e-08		TraesCS2B02G388200	7.44813	2.27413e-07		TraesCS3B02G489800	16.7335	5.35901e-81	15.9014	3.37662e-60	9.83322	6.25133e-07		TraesCS2B02G125200	8.7214	4.02563e-14	8.30192	8.39294e-21			FGRAMPH1_01G15663	3.35031	0.0112997		FGRAMPH1_01G13123	1.97952	0.0199737	2.81344
TraesCS6A02G408200	9.83014	1.08335e-13		TraesCS4A02G466000	9.27028	8.59001e-13	6.68899	9.14233e-05		TraesCS2B02G031200	8.93601	1.91844e-08			TraesCS3D02G506300	8.73572	2.46509e-13		TraesCS1B02G409400	8.91577	1.7365e-11		TraesCS4A02G499928	7.43976	1.22953e-05		TraesCS2D02G214000	16.7322	1.09969e-37	15.8442	3.71322e-33	13.2496	9.44982e-29		TraesCS7D02G423600	8.72019	6.0406e-10	5.25778	0.000367885			FGRAMPH1_01G21959	3.33843	0.0106277		FGRAMPH1_01G21987	1.96893	0.00069447	2.22576
TraesCS5D02G560200	9.82078	5.41068e-14		TraesCS4A02G457600	9.24161	8.71898e-17	8.27094	2.26271e-12		TraesCS6A02G047800	8.85165	1.08565e-10			ENSRNA050010591	8.6926	2.89564e-07		TraesCS5A02G014800	8.87922	4.48349e-10		TraesCS1A02G015800	7.43678	2.26571e-07		TraesCS7D02G044500	16.676	2.72855e-39	12.3819	9.72458e-47	7.62624	9.8435e-05		TraesCS4B02G017900	8.70791	2.01145e-10	5.14418	4.44313e-08			FGRAMPH1_01G15661	3.31272	0.0180373		FGRAMPH1_01G07999	1.94735	0.0335209	3.191
TraesCS7A02G566100	9.77924	3.78028e-43		TraesCS2D02G042100	9.22348	1.05602e-12	7.55007	1.59033e-07		TraesCS4A02G477300	8.7488	9.42647e-11			TraesCS6B02G155300	8.60651	1.42267e-09		TraesCS7B02G414900	8.87056	2.83315e-10		TraesCS5B02G382400	7.41417	1.32517e-06		TraesCS1A02G435400	16.5981	1.75361e-33	14.2103	3.08544e-23	9.63598	7.2714e-10		TraesCS5A02G303800	8.60445	2.15843e-08	5.98233	2.49935e-06			FGRAMPH1_01G11579	3.30163	0.0299598		FGRAMPH1_01G25101	1.93823	0.0150835	2.76453
TraesCS7D02G457800	9.7781	2.80305e-14		TraesCS5B02G378400	9.18354	1.89999e-12	8.92698	4.73657e-11		TraesCS6A02G195300	8.73706	2.5333e-10			TraesCS3B02G571300	8.5261	4.65029e-27		TraesCS5B02G490100	8.84258	1.34367e-10		TraesCS7A02G169800	7.36328	7.99425e-06		TraesCS2D02G518200	16.5974	1.28607e-66	15.1169	3.13521e-80	10.6844	2.08738e-49		TraesCS1B02G125800	8.60371	2.37227e-06	2.84179	1.45887e-10			FGRAMPH1_01G17241	3.29233	0.0140327		FGRAMPH1_01G22531	1.92445	1.77567e-12	1.39802
TraesCS2D02G028100	9.72345	1.33051e-13		TraesCS3D02G369700	9.17537	1.7847e-12	9.33337	1.57526e-12		TraesCS3D02G010300	8.71958	4.06609e-11			TraesCS3A02G037500	8.50484	4.22482e-08		TraesCSU02G087000	8.83189	1.95153e-10		TraesCS3D02G048900	7.3495	3.90947e-07		TraesCS3A02G428100	16.5853	4.3206e-38	12.6107	5.57137e-42	9.55785	6.60407e-27		TraesCS2B02G053200	8.50068	4.69227e-09	10.0428	4.209e-12			FGRAMPH1_01G13111	3.27032	0.0129		FGRAMPH1_01G21965	1.89937	0.000736045	2.15075
TraesCS3B02G319900	9.72244	3.36938e-14		TraesCS4A02G492200	9.15554	3.65215e-12	8.55017	4.20185e-10		TraesCS2B02G575300	8.66339	4.03389e-10			TraesCSU02G230800	8.50199	1.82381e-06		TraesCS2B02G539200	8.7636	2.32773e-21		TraesCSU02G010000	7.29831	5.48521e-07		TraesCS1B02G066500	16.5414	2.02441e-36	14.3911	2.63094e-26	13.7822	1.2454e-30		TraesCS1A02G308200	8.47285	2.57049e-08	6.86247	2.38974e-05			FGRAMPH1_01G13117	3.26722	0.0115566		FGRAMPH1_01G05461	1.86418	4.19493e-05	3.97082
TraesCS3B02G319800	9.69832	3.80921e-14		TraesCS5A02G482400	9.12764	9.05397e-17	10.0119	1.76204e-19		TraesCS2B02G034700	8.58433	8.32285e-10			TraesCS5D02G473600	8.49098	6.73891e-08		TraesCS7B02G058200	8.75194	3.98038e-09		TraesCS2A02G059800	7.29533	2.09317e-06		TraesCS3B02G446500	16.5266	7.07756e-32	15.6741	1.0213e-31	14.5678	1.13385e-25		TraesCS4B02G066000	8.38219	5.35219e-09	3.58637	0.00423924			FGRAMPH1_01G15657	3.25935	0.0195146		FGRAMPH1_01G13603	1.85769	0.0209413	2.97024
TraesCS7B02G446400	9.6743	4.59058e-14		TraesCS2A02G568400	9.10356	4.67283e-12	8.61351	2.11239e-10		TraesCS2B02G038100	8.50376	6.37673e-10			TraesCS1A02G435500	8.43115	2.21842e-09		TraesCS6D02G361100	8.74374	1.03876e-09		TraesCS1D02G360500	7.28051	6.66771e-06		TraesCS2A02G516500	16.506	1.65493e-34	14.672	7.55189e-28	14.1534	2.97798e-24		TraesCS4A02G181700	8.29106	1.19197e-07	6.33233	0.000282219			FGRAMPH1_01G25273	3.25827	0.00287741		FGRAMPH1_01G27343	1.85146	0.0258007	2.58621
TraesCS3B02G516000	9.64029	5.88024e-14		TraesCS5B02G451600	9.05446	4.43457e-12	9.41647	9.11324e-13		TraesCS4A02G476600	8.47949	5.15388e-10			TraesCS3B02G156100	8.41192	1.52694e-09		TraesCS4A02G314600	8.72447	3.62345e-09		TraesCS2A02G560600	7.25383	3.0605e-06		TraesCS6A02G376300	16.4908	5.32678e-33	16.4506	2.49709e-37	14.3675	1.3127e-26		TraesCS3D02G025200	8.25736	3.77301e-07	6.82936	3.03162e-05			FGRAMPH1_01G07823	3.23846	0.0465203		FGRAMPH1_01G15463	1.82751	0.00735621	1.99622
TraesCS5B02G283300	9.54792	1.73434e-13		TraesCS7A02G285300	9.04477	1.47016e-11	9.41276	1.75997e-12		TraesCS7B02G417000	8.47391	1.11096e-09			TraesCS6A02G233600	8.40349	1.0847e-05		TraesCS4B02G104200	8.69635	2.02978e-10		TraesCS2A02G020700	7.24609	8.66834e-10		TraesCS1A02G043900	16.4638	5.17468e-30	11.2514	1.45452e-08	6.27875	0.00689101		TraesCS6B02G176400	8.23986	3.93982e-08	7.80611	1.17422e-07			FGRAMPH1_01G15651	3.20887	0.00518615		FGRAMPH1_01G14369	1.82093	0.012437	3.91125
TraesCS5D02G559300	9.54244	3.87707e-13		TraesCS6B02G208600	9.04333	5.90854e-12	9.03879	1.3754e-11		TraesCS1D02G005700	8.47155	2.20723e-10			TraesCS3A02G499400	8.3431	9.35938e-09		TraesCS5A02G287000	8.6615	3.14944e-09		TraesCS3D02G438700	7.23917	2.61919e-05		TraesCS3D02G113300	16.4251	5.99627e-34	11.6177	6.77092e-57	8.51369	5.2086e-34		TraesCS6B02G414900	8.16553	1.10978e-08	7.68555	7.39071e-07			FGRAMPH1_01G15647	3.20824	0.0022317		FGRAMPH1_01G04105	1.8127	0.00315256	4.41112
TraesCS5A02G358400	9.48081	2.04079e-13		TraesCS5B02G471300	8.96379	5.15826e-15	8.35281	1.73002e-10		TraesCSU02G201400	8.41244	5.56879e-08			TraesCS5D02G398300	8.31678	1.21009e-05		TraesCS3B02G066000	8.65214	1.72508e-08		TraesCS1B02G468100	7.23487	2.46045e-09		TraesCS3A02G136200	16.3787	6.77769e-36	15.1165	4.97889e-29	14.3996	2.04015e-26		TraesCS2D02G466200	8.16235	2.38005e-28	10.5355	3.60037e-16			FGRAMPH1_01G18807	3.19438	0.00423987		FGRAMPH1_01G12631	1.7854	0.00587842	4.04869
TraesCS7B02G331700	9.42068	3.1927e-13		TraesCS7A02G402900	8.93837	8.34961e-12	8.93333	2.13705e-11		TraesCS7A02G446600	8.37318	5.45337e-10			TraesCS6A02G388600	8.31185	5.17432e-07		TraesCS5B02G402500	8.65132	4.91693e-08		TraesCS2D02G531900	7.22318	1.08527e-22		TraesCS2D02G582000	16.3512	1.74507e-38	14.463	1.30982e-35	8.14972	2.99046e-06		TraesCS2A02G542200	8.14323	4.34988e-09	7.78093	5.51101e-08			FGRAMPH1_01G19065	3.17548	0.0153997		FGRAMPH1_01G21961	1.72343	0.0300803	3.27496
TraesCS3A02G037800	9.39459	3.3291e-13		TraesCS2B02G020000	8.92103	9.85312e-12	6.95298	5.96456e-06		TraesCSU02G012800	8.32938	7.89531e-10			TraesCS4A02G266000	8.30285	8.41433e-06		TraesCS3D02G520900	8.64401	3.54005e-09		TraesCS3D02G051100	7.18817	9.4385e-05		TraesCS2D02G589400	16.3327	7.88483e-39	14.8073	1.06999e-27	8.28055	2.40597e-19		TraesCS7D02G354500	8.13082	3.42218e-08	6.5356	1.12147e-06			FGRAMPH1_01G12847	3.16542	0.0193441		FGRAMPH1_01G12219	1.71803	0.0129816	3.26355
TraesCS1B02G373100	9.36595	4.2898e-13		TraesCS6B02G208500	8.8049	2.05042e-11	8.71241	1.31667e-10		TraesCS6A02G098400	8.32872	3.84757e-09			TraesCS7B02G007700	8.2977	7.57867e-08		TraesCS5B02G402400	8.64	1.45087e-09		TraesCS5B02G194100	7.17688	2.14706e-06		TraesCS3D02G423800	16.3101	1.37143e-38	15.3338	1.11748e-29	11.3746	1.97595e-11		TraesCS3A02G248700	8.1166	7.23276e-09	6.22462	3.56231e-06			FGRAMPH1_01G05457	3.15749	3.79e-07		FGRAMPH1_01G02251	1.71406	3.36838e-05	1.56965
TraesCS3A02G027500	9.34886	4.98168e-13		TraesCS7A02G403000	8.76415	3.41594e-11	8.93029	2.93936e-11		TraesCS2A02G554400	8.29441	2.51981e-09			TraesCS2B02G089400	8.28259	9.08545e-09		TraesCS5D02G407100	8.63156	6.02913e-10		TraesCS2B02G007300	7.16753	8.52335e-11		TraesCS7A02G473400	16.301	5.28784e-28	15.4824	3.85414e-31	10.5586	1.18342e-23		TraesCS2B02G088900	8.09811	2.08486e-06	7.53845	5.49598e-07			FGRAMPH1_01G20957	3.15488	0.00667904		FGRAMPH1_01G16519	1.69871	0.0472895	2.90803
TraesCS4B02G329900	9.34508	2.3126e-13		ENSRNA050019670	8.7499	6.56079e-279	8.76911	6.03897e-145		TraesCS3D02G167400	8.26872	2.01094e-08			TraesCS4A02G418500	8.27871	3.37505e-08		TraesCS3A02G343700	8.62899	6.2202e-10		TraesCS4A02G486800	7.15785	4.4424e-05		TraesCS7A02G031700	16.2714	9.00862e-40	16.039	6.58446e-35	11.7418	1.75615e-50		TraesCS6A02G410900	8.08421	4.38887e-08	6.55215	4.92115e-05			FGRAMPH1_01G00115	3.14485	0.0290129		FGRAMPH1_01G14253	1.65942	0.000759406	1.77397
TraesCS1B02G035400	9.34333	5.26943e-13		TraesCS6B02G469900	8.74437	5.25128e-11	8.80582	9.67411e-11		TraesCS6D02G390700	8.25893	1.20998e-23			TraesCS2B02G454600	8.26918	6.85156e-07		TraesCS7B02G105800	8.61275	4.82555e-10		TraesCS5D02G278300	7.14831	5.68229e-06		TraesCS5D02G343200	16.2581	2.05739e-38	16.1551	9.77298e-34	9.61514	1.30406e-30		TraesCS7A02G038600	8.05039	1.01539e-06	5.62502	7.85706e-05			FGRAMPH1_01G20955	3.13962	0.00642656		FGRAMPH1_01G13617	1.62601	1.81491e-05	1.67662
TraesCSU02G219500	9.33238	7.42605e-13		TraesCS2B02G087600	8.66698	5.05041e-15	8.64054	2.13406e-14		TraesCS4D02G063300	8.25719	0.00264733			TraesCS4A02G319200	8.26802	2.33091e-07		TraesCS4A02G135000	8.60113	1.2627e-10		TraesCS2B02G513200	7.07455	2.43544e-05		TraesCS2A02G516800	16.2547	4.31213e-35	15.5313	2.23249e-31	12.685	1.11128e-13		TraesCS3D02G000900	8.00807	1.73924e-07	4.28947	1.57851e-07			FGRAMPH1_01G19097	3.13548	0.00457913		FGRAMPH1_01G04251	1.6074	0.00543602	3.10055
TraesCS3A02G187700	9.32718	7.49767e-13		TraesCS7B02G059000	8.66386	4.87114e-11	8.90002	3.6486e-11		TraesCS6B02G071900	8.24344	4.04671e-07			TraesCS7B02G413500	8.23739	2.42501e-13		TraesCS1A02G023000	8.5857	5.84454e-10		TraesCS2B02G577500	7.06924	6.33149e-05		TraesCS5D02G288900	16.2191	4.9533e-33	14.4645	1.83186e-25	8.3533	4.57855e-06		TraesCS7B02G274200	7.99414	8.20543e-09	6.44059	0.000136495			FGRAMPH1_01G20959	3.11642	0.0134439		FGRAMPH1_01G04521	1.5963	0.00206511	1.83191
TraesCS3B02G256900	9.30895	0.00533618		TraesCSU02G011700	8.6565	5.34411e-11	10.9253	3.30145e-16		TraesCSU02G214700	8.19658	2.98602e-09			TraesCS4D02G345800	8.23529	9.82363e-09		TraesCS5A02G430100	8.5619	9.8981e-08		TraesCSU02G240800	7.04413	5.51719e-06		TraesCS5B02G443800	16.209	1.28629e-28	14.0491	2.49219e-26	11.9448	1.9603e-20		TraesCS7D02G465900	7.97051	9.95138e-09	6.62326	3.5421e-05			FGRAMPH1_01G23285	3.11565	0.000104076		FGRAMPH1_01G15659	1.5519	0.0423206	3.19339
TraesCS4A02G484000	9.25548	1.28615e-12		TraesCS2B02G019500	8.64601	5.08566e-22	8.99631	4.5321e-22		TraesCS7A02G484800	8.19378	1.32464e-12			TraesCS1A02G344100	8.22763	6.37252e-06		TraesCS7B02G414800	8.54508	3.84877e-33		TraesCS3B02G255700	7.0402	1.09847e-05		TraesCS1A02G186600	16.1681	1.75306e-81	16.4893	5.18465e-45	7.17866	5.26e-05		TraesCS1D02G001500	7.96364	1.74118e-06	7.48834	2.11749e-07			FGRAMPH1_01G15935	3.10638	0.00680034		FGRAMPH1_01G21471	1.54795	0.00560147	2.28761
TraesCS6B02G137000	9.25531	8.76299e-13		TraesCS7A02G435800	8.63933	1.37819e-09	10.9962	9.37373e-18		TraesCS1B02G067600	8.13947	2.94286e-23			TraesCS1B02G464700	8.1883	2.4051e-07		TraesCS1A02G311700	8.53939	6.38048e-10		TraesCS4A02G482800	7.027	3.42307e-19		TraesCS2D02G021600	16.1636	9.88232e-45	16.5794	3.97647e-34	9.31455	1.75073e-08		TraesCS6B02G063900	7.91989	5.13153e-07	10.0454	5.91776e-13			FGRAMPH1_01G15649	3.1057	0.0179269		FGRAMPH1_01G11725	1.54299	0.00171195	4.60165
TraesCS7D02G457900	9.24029	1.00695e-12		TraesCS6B02G171400	8.61345	1.01647e-10	7.05889	2.89316e-06		TraesCS7B02G016500	8.13451	1.38541e-48			TraesCS2D02G557500	8.17981	1.05388e-06		TraesCS7A02G199400	8.52482	1.19943e-09		TraesCS4D02G170600	6.98077	2.88259e-05		TraesCS3D02G514400	16.1606	1.12626e-38	10.8367	1.71592e-36	6.03611	0.00349447		TraesCS6D02G367500	7.89257	2.52813e-08	6.7883	0.00014868			FGRAMPH1_01G27897	3.09415	0.00354298		FGRAMPH1_01G15033	1.54176	0.00138088	2.71093
TraesCS4A02G483900	9.2058	1.70608e-12		TraesCS1B02G001800	8.61113	2.06903e-14	10.0829	2.42779e-18		TraesCS2B02G038000	8.13001	6.75623e-09			TraesCS3D02G305100	8.15218	1.28499e-07		TraesCS7A02G565100	8.52377	2.15472e-08		TraesCS1B02G381300	6.97416	6.12098e-06		TraesCS7A02G387000	16.0914	4.14746e-45	14.5149	1.02315e-22	11.6982	6.09563e-43		TraesCS5A02G209500	7.79035	1.68297e-06	6.37039	0.00013447			FGRAMPH1_01G13607	3.08878	4.74e-05		FGRAMPH1_01G23783	1.54038	3.95398e-05	2.00711
TraesCS1D02G029000	9.18204	6.43401e-17		TraesCS2B02G543900	8.53028	1.78471e-10	6.38767	0.000205122		TraesCS7D02G021200	8.09483	5.85938e-09			TraesCS2D02G197400	8.14114	9.67571e-08		TraesCS7A02G516700	8.50715	2.85555e-10		TraesCS3B02G326000	6.96489	1.03875e-17		TraesCS7B02G004600	16.0656	4.28211e-33	13.3005	4.69425e-27	11.8957	1.22344e-22		TraesCS5B02G020700	7.76772	1.29424e-39	6.0423	2.3208e-09			FGRAMPH1_01G15927	3.08771	0.0115565		FGRAMPH1_01G12233	1.51146	2.6371e-08	1.8391
TraesCS3B02G320000	9.14396	3.72397e-12		TraesCS2B02G471600	8.51815	1.99431e-10	8.79495	2.28524e-10		TraesCS4A02G477400	8.07571	1.76799e-08			TraesCS6A02G212100	8.13444	1.15376e-07		TraesCSU02G116700	8.45135	3.31138e-10		TraesCSU02G202900	6.96487	0.000815779		TraesCS6D02G127700	16.0412	2.78907e-36	15.2663	9.20951e-33	7.52959	8.29996e-48		TraesCS7D02G183400	7.76354	1.27956e-07	5.76202	2.70352e-12			FGRAMPH1_01G25267	3.0799	0.000787071		FGRAMPH1_01G20803	1.48652	0.000470282	1.173
TraesCS2B02G541400	9.13271	1.64539e-11		TraesCS5B02G101100	8.51347	9.31321e-10	6.12037	0.0037656		TraesCS2B02G030500	8.02426	2.75278e-06			TraesCS2B02G172300	8.12325	6.18387e-15		TraesCS2B02G184800	8.45046	7.90258e-09		TraesCS2D02G186200	6.93247	4.00321e-05		TraesCS2A02G201700	16.0144	2.20862e-35	14.9623	3.13891e-30	14.5818	1.15347e-27		TraesCS1D02G172700	7.74927	9.43082e-07	7.68513	4.15291e-07			FGRAMPH1_01G13807	3.06146	0.00124008		FGRAMPH1_01G12903	1.48329	0.0157752	2.30922
TraesCS7A02G564100	9.05634	3.51584e-12		TraesCS1B02G468300	8.43617	2.98291e-10	7.26828	8.41216e-07		TraesCS6D02G393100	7.98697	1.59447e-08			TraesCS1A02G012100	8.07045	2.35855e-05		TraesCSU02G116600	8.43306	9.74104e-08		TraesCS1A02G024100	6.90646	0.000959508		TraesCS5A02G338900	15.9905	1.00918e-37	16.6181	6.7022e-35	7.57231	6.36202e-05		TraesCS5D02G382100	7.74306	1.13551e-05	5.8718	0.0002588			FGRAMPH1_01G05523	3.05557	0.00658333		FGRAMPH1_01G04807	1.47478	2.58034e-05	1.99165
TraesCS2A02G558300	9.04862	3.58806e-39		TraesCS2A02G464700	8.38023	4.33648e-10	8.31547	2.0799e-09		TraesCS5B02G475900	7.9744	1.7337e-07			TraesCS6D02G123400	8.06563	2.42089e-06		TraesCS2B02G027700	8.39781	2.80881e-10		TraesCS7A02G508900	6.87428	6.21411e-06		TraesCS6D02G099300	15.9516	3.71741e-33	15.3931	1.79372e-31	11.5893	1.37212e-22		TraesCS5B02G015100	7.68451	4.2989e-11	6.2343	8.27644e-05			FGRAMPH1_01G15653	3.04291	0.0192116		FGRAMPH1_01G13069	1.46889	0.0196568	2.56165
TraesCS1A02G010905	8.9547	0.000138177		TraesCS6B02G337800	8.37932	5.90212e-14	7.01466	5.95323e-09		TraesCS7B02G445900	7.94696	2.53155e-08			TraesCS5A02G233000	8.03992	5.5373e-08		TraesCS3D02G443000	8.39593	6.56475e-14		TraesCSU02G248300	6.86282	2.42292e-05		TraesCS6D02G127800	15.9027	1.11075e-35	15.245	5.96351e-33	8.04615	2.32522e-33		TraesCS5B02G390900	7.68083	6.71419e-06	6.53584	0.000232128			FGRAMPH1_01G20965	3.03319	0.00750176		FGRAMPH1_01G13685	1.45971	0.000182083	1.6561
TraesCS4A02G463400	8.95117	7.35859e-12		TraesCS3A02G509300	8.36981	1.65356e-20	7.9014	6.54674e-17		TraesCS3B02G421900	7.93374	1.47569e-08			TraesCS2A02G020800	8.03714	4.79454e-08		TraesCS5A02G328000	8.37868	2.62435e-10		TraesCS1B02G285200	6.83359	3.67834e-05		TraesCS5D02G487900	15.8981	1.60367e-33	10.8643	5.88926e-71	7.89371	3.53984e-07		TraesCS2A02G447100	7.67919	1.22148e-07	6.60289	0.00121415			FGRAMPH1_01G25275	3.01679	0.00385693		FGRAMPH1_01G16387	1.45142	0.0368849	3.49973
TraesCS1D02G028736	8.94671	8.0268e-12		TraesCS2B02G068200	8.33015	3.40971e-10	8.17368	1.14948e-09		TraesCS2B02G412200	7.89133	2.14462e-08			TraesCS7A02G249200	8.00297	7.72902e-06		TraesCS6A02G001900	8.37661	9.46709e-10		TraesCS5D02G441100	6.79805	0.000270065		TraesCS1B02G066600	15.891	4.16997e-42	14.9604	3.50224e-29	14.3354	9.72265e-33		TraesCS3B02G095300	7.67652	2.17244e-17	7.06207	4.92335e-06			FGRAMPH1_01G12525	3.01072	0.0155144		FGRAMPH1_01G19219	1.4477	0.000467611	2.35229
TraesCS1A02G434100	8.90768	9.4925e-12		TraesCS7A02G426200	8.29833	9.13493e-10	8.88401	4.68746e-11		TraesCS3D02G009200	7.88965	7.77412e-08			TraesCS7D02G179100	7.97775	9.29753e-07		TraesCS5A02G042900	8.37338	1.21847e-09		TraesCS2B02G025400	6.77315	2.38726e-05		TraesCS2B02G574500	15.8835	8.3691e-37	10.8845	5.9119e-41	9.56532	4.22825e-14		TraesCS7A02G502900	7.66353	3.56951e-52	3.98894	1.62075e-06			FGRAMPH1_01G24373	2.9995	3.94e-05		FGRAMPH1_01G18861	1.42349	0.00470385	1.14825
TraesCS4A02G479400	8.87153	6.97491e-12		TraesCS2B02G018800	8.27628	6.87522e-10	7.78834	8.16714e-08		TraesCS2B02G574400	7.87503	6.38256e-08			TraesCS5B02G435300	7.97581	1.50104e-07		TraesCS1A02G017300	8.35855	4.61013e-09		TraesCS7B02G004400	6.76895	0.000332264		TraesCS2D02G543000	15.8651	4.07077e-31	15.772	2.93255e-34	13.4702	2.74491e-24		TraesCS5B02G523100	7.65927	4.32564e-05	6.40674	9.45678e-12			FGRAMPH1_01G06375	2.98629	3.28e-10		FGRAMPH1_01G16959	1.41156	1.85804e-06	1.16348
TraesCS7D02G457300	8.86613	4.29923e-11		TraesCS6B02G409900	8.26377	4.62517e-20	7.41067	4.89167e-15		TraesCS2B02G562700	7.85753	2.89937e-22			TraesCS7B02G438500	7.96796	1.0611e-05		TraesCS3B02G394700	8.3451	3.79501e-09		TraesCS7A02G566400	6.74483	0.000178448		TraesCS7D02G176500	15.8588	6.61179e-30	15.5863	3.78493e-31	15.6245	1.96431e-30		TraesCS4A02G223800	7.65853	9.84727e-07	4.63607	0.00166074			FGRAMPH1_01G12649	2.98136	0.00317155		FGRAMPH1_01G12755	1.41147	0.000268284	2.9287
TraesCS3B02G483700	8.85961	9.26505e-31		TraesCS3B02G066100	8.23288	1.42024e-13	8.15014	9.14415e-13		TraesCS3D02G006700	7.82553	5.7999e-08			TraesCS2A02G516400	7.96369	5.0298e-06		TraesCS6B02G100100	8.33865	3.71185e-09		TraesCS4A02G404200	6.73747	0.000146084		TraesCS2D02G589600	15.8356	1.23856e-35	12.4632	8.30967e-39	7.60427	3.46551e-05		TraesCS6B02G449200	7.65652	7.82473e-06	4.86139	0.00677511			FGRAMPH1_01G03739	2.97613	0.000669303		FGRAMPH1_01G05971	1.39965	1.97854e-05	1.37398
TraesCS1D02G028800	8.8535	0.000139849		TraesCS2B02G500900	8.20199	1.1916e-09	6.7889	0.000288136		TraesCS2B02G475000	7.81292	1.11638e-08			TraesCS2D02G585800	7.92018	6.22533e-07		TraesCS6D02G070100	8.33623	2.50557e-09		TraesCS5B02G004800	6.71694	0.000120079		TraesCS2A02G203200	15.8263	1.94521e-35	12.3325	3.51639e-25	7.78079	3.20746e-06		TraesCS1A02G249800	7.64635	1.73126e-07	5.35908	0.00115862			FGRAMPH1_01G07269	2.93534	0.0217227		FGRAMPH1_01G08279	1.3824	0.0196947	1.61653
TraesCS4A02G475200	8.79859	8.82543e-12		TraesCS2A02G119900	8.1203	2.76616e-09	7.69037	6.78285e-08		TraesCS6D02G047300	7.80238	3.18085e-08			TraesCS5D02G479200	7.91644	1.69579e-06		TraesCS4B02G390100	8.33408	2.38026e-09		TraesCS7A02G082100	6.71361	5.85117e-05		TraesCSU02G127900	15.8195	4.99737e-28	12.7463	5.61201e-27	12.0459	1.13667e-23		TraesCS6B02G441300	7.62881	3.98843e-21	7.23796	3.62471e-13			FGRAMPH1_01G22139	2.92733	0.00187459		FGRAMPH1_01G14795	1.37002	0.00180442	1.55198
TraesCS5A02G272100	8.79752	2.1898e-11		TraesCS7B02G013600	8.09062	8.64273e-09	8.09871	3.08855e-08		TraesCS5A02G470500	7.74193	1.21973e-07			TraesCS5A02G433800	7.91137	3.08668e-64		TraesCS3A02G084700	8.30117	1.04272e-07		TraesCS1A02G006000	6.68147	2.94881e-08		TraesCS2B02G545200	15.802	1.5769e-41	17.3196	1.87323e-39	11.0834	6.07923e-58		TraesCS5D02G382000	7.5743	1.61221e-07	7.27119	5.19573e-06			FGRAMPH1_01G17991	2.89333	4.95e-05		FGRAMPH1_01G15339	1.36926	0.0409461	2.46836
TraesCS5B02G188900	8.77469	2.50271e-11		TraesCS1B02G001500	8.07142	1.54217e-08	10.0029	2.28466e-14		TraesCS7A02G301100	7.73586	5.13956e-08			TraesCS6A02G402200	7.91052	5.35769e-08		TraesCS3B02G043877	8.28891	6.64084e-09		TraesCS2B02G151000	6.65518	3.53538e-05		TraesCS1D02G144100	15.6726	8.13281e-36	15.5335	1.50549e-32	10.9212	1.32224e-58		TraesCS3D02G430500	7.52984	1.12427e-09	7.35806	4.04974e-05			FGRAMPH1_01G14041	2.85321	0.0106277		FGRAMPH1_01G16385	1.36612	0.046055	3.45239
TraesCS3B02G289300	8.75671	3.22101e-11		TraesCS6D02G038400	8.02819	9.26114e-13	7.5003	1.11513e-10		TraesCS2A02G521200	7.72685	5.05263e-08			TraesCS6B02G156900	7.887	8.66486e-08		TraesCS7A02G090100	8.26868	9.17009e-17		TraesCS2B02G205800	6.64834	0.000867016		TraesCS7D02G383500	15.6655	1.65321e-61	17.5633	4.27779e-40	13.2823	4.20525e-51		TraesCS3D02G285600	7.51792	1.05488e-08	4.2918	0.000868029			FGRAMPH1_01G12633	2.84874	0.00136803		FGRAMPH1_01G22375	1.36457	0.00817089	1.74298
TraesCS4A02G484600	8.73132	2.99358e-29		TraesCS6B02G155500	8.02712	1.25342e-08	7.42634	6.32163e-07		TraesCS1A02G436900	7.72391	1.81573e-08			TraesCS5B02G539300	7.88575	1.21143e-05		TraesCS6B02G087100	8.26763	5.23618e-08		TraesCS5D02G487400	6.64748	0.00788755		TraesCS4A02G349500	15.6284	7.86985e-45	16.046	6.45697e-35	9.14822	8.72804e-21		TraesCS5B02G345200	7.48884	1.71671e-06	4.22479	0.00306234			FGRAMPH1_01G20969	2.84054	0.0108459		FGRAMPH1_01G21283	1.34453	0.00272003	1.26265
ENSRNA050023744	8.64165	2.33185e-11		TraesCS4A02G467700	8.01546	1.05323e-08	8.39257	6.3168e-09		TraesCS2A02G364900	7.7162	1.81778e-08			TraesCS4A02G362900	7.88533	5.31006e-05		TraesCS2D02G482400	8.22524	1.78554e-07		TraesCS2B02G606900	6.63961	0.00853504		TraesCS5B02G415600	15.6027	3.52586e-35	12.4637	6.4847e-27	11.5233	2.5593e-34		TraesCS3A02G011000	7.47812	4.37499e-07	4.46091	0.00793664			FGRAMPH1_01G13107	2.83276	0.0246062		FGRAMPH1_01G17933	1.34207	0.0144807	2.21901
TraesCS1D02G029200	8.62394	8.62457e-78		TraesCS4A02G492100	8.0077	4.40372e-09	9.11929	3.20799e-11		TraesCS7A02G471900	7.7121	7.89388e-08			TraesCSU02G095300	7.82988	1.89199e-07		TraesCS2D02G456800	8.20719	2.33333e-07		TraesCS7B02G141400	6.62948	3.79919e-05		TraesCS6D02G099200	15.5667	6.68793e-31	14.7806	1.89256e-28	11.054	2.48314e-20		TraesCS7D02G018800	7.46793	4.50985e-07	6.44922	2.60548e-05			FGRAMPH1_01G21957	2.79856	0.0235698		FGRAMPH1_01G11655	1.33615	0.0303052	2.82035
TraesCS5B02G478100	8.5956	0.000396112		TraesCS5A02G482600	7.98361	4.82385e-09	7.62193	1.01417e-07		TraesCS1A02G186600	7.70336	0.00179539			TraesCS2B02G602449	7.82741	5.4209e-07		TraesCS5A02G225500	8.18913	2.11241e-08		TraesCS2B02G205100	6.61944	0.0016102		TraesCS3D02G407000	15.5533	6.36416e-29	15.5726	9.08578e-33	14.3629	5.30497e-25		TraesCS1D02G312000	7.45548	4.6155e-07	6.67717	0.00982643			FGRAMPH1_01G13701	2.78796	0.0287924		FGRAMPH1_01G21967	1.332	0.0469452	3.26351
TraesCS5A02G400900	8.56452	5.56001e-11		TraesCS6B02G235300	7.97108	4.84015e-09	7.70626	7.17446e-08		TraesCS2D02G024400	7.69693	6.43563e-08			TraesCS5D02G206900	7.81883	2.28232e-07		TraesCS2D02G138400	8.18876	2.53368e-07		TraesCS2A02G332400	6.60608	3.25488e-05		TraesCS4A02G291800	15.5216	7.61692e-33	13.1444	1.96465e-30	9.61933	2.9156e-45		TraesCS2B02G088400	7.44388	9.19972e-07	8.13725	1.74332e-08			FGRAMPH1_01G21693	2.78119	0.0117336		FGRAMPH1_01G07367	1.33098	0.011176	2.52461
TraesCS3B02G512500	8.54244	2.13866e-10		TraesCS3B02G352000	7.95492	6.44004e-09	8.58857	2.3105e-10		TraesCS3A02G106100	7.69057	1.27688e-07			ENSRNA050019109	7.81821	9.36106e-06		TraesCS2A02G403400	8.15699	1.53759e-08		TraesCS3D02G531300	6.59674	1.87084e-13		TraesCS6A02G032400	15.5146	1.28793e-33	12.959	1.67269e-21	9.67244	2.42635e-39		TraesCS1A02G276000	7.42832	7.44811e-06	8.21991	1.5321e-08			FGRAMPH1_01G11699	2.77862	7.13e-07		FGRAMPH1_01G05485	1.3271	0.00942924	2.66371
TraesCS5B02G230700	8.54117	1.55813e-10		TraesCS6A02G163700	7.92314	2.6533e-12	7.91332	6.72385e-12		TraesCS2A02G004100	7.68879	6.68563e-08			TraesCS2A02G021000	7.81518	1.11069e-07		TraesCS1A02G052700	8.15023	2.59537e-08		TraesCS6B02G442500	6.59142	0.000128727		TraesCS1B02G194600	15.5111	1.9294e-35	15.5338	8.28663e-33	7.832	7.51426e-16		TraesCS2D02G164800	7.41086	3.73885e-07	4.87762	0.00140615			FGRAMPH1_01G02877	2.77389	0.0433415		FGRAMPH1_01G23177	1.32438	0.00898938	2.2699
ENSRNA050023672	8.51377	1.40087e-71		TraesCS6B02G155300	7.91891	2.70859e-08	7.48544	3.24586e-07		TraesCS7A02G125900	7.65265	4.56828e-07			TraesCS3D02G026100	7.79957	0.000238463		TraesCS2B02G606400	8.12646	4.25675e-07		TraesCS5D02G438400	6.59062	0.000338136		TraesCS3A02G412400	15.494	1.62719e-30	13.9185	1.43246e-26	12.8242	6.25928e-22		TraesCS5A02G497700	7.39315	5.59965e-07	3.70866	0.00449593			FGRAMPH1_01G12661	2.76666	0.0243451		FGRAMPH1_01G22997	1.31461	0.00276624	1.38342
TraesCS6A02G406200	8.49521	2.17373e-10		TraesCS6A02G001500	7.88858	2.20455e-07	6.68198	2.20507e-05		TraesCS3B02G037400	7.64086	7.02712e-07			TraesCS5B02G503300	7.79762	2.95297e-05		TraesCS2A02G393500	8.12282	2.05222e-10		TraesCS5A02G474400	6.59032	0.00073085		TraesCS3D02G448800	15.4735	3.40944e-36	11.5033	2.13911e-35	8.50858	3.22508e-22		TraesCS7A02G468000	7.38757	1.48212e-06	5.92963	0.00627113			FGRAMPH1_01G05501	2.76088	0.00654813		FGRAMPH1_01G21139	1.30662	0.0367372	2.21261
TraesCS1D02G012700	8.45004	2.08011e-09		TraesCS1A02G228700	7.84763	2.31709e-08	8.29829	2.47781e-09		TraesCS3D02G012000	7.62786	1.40049e-07			TraesCS5A02G289800	7.7847	0.000130145		TraesCS5B02G091000	8.11084	8.32167e-08		TraesCS2D02G187500	6.57641	0.000877482		TraesCS1D02G248200	15.4722	7.78406e-28	11.2797	4.69103e-30	8.10975	2.82736e-13		TraesCS3D02G467800	7.36462	1.51819e-06	8.12616	1.83471e-06			FGRAMPH1_01G15655	2.74393	0.0207627		FGRAMPH1_01G15375	1.29362	6.54482e-07	1.39926
TraesCS5D02G560100	8.44511	4.80573e-09		TraesCS2B02G557900	7.79129	2.90692e-08	6.59312	4.95558e-05		TraesCS2A02G038100	7.61718	1.03301e-07			TraesCS6B02G010200	7.7683	2.4037e-06		TraesCS2B02G518400	8.09899	7.37229e-09		TraesCS7D02G410800	6.56545	0.000289634		TraesCS2D02G562200	15.4584	1.31616e-31	14.7628	2.04811e-28	5.91089	0.00789176		TraesCS7B02G476700	7.32582	3.57641e-06	2.50766	0.00671262			FGRAMPH1_01G04915	2.7205	0.000446158		FGRAMPH1_01G21719	1.28835	0.00031718	1.16482
TraesCS2B02G544300	8.39294	7.12937e-10		TraesCS6D02G381400	7.77178	2.9224e-07	9.28811	1.98772e-12		TraesCS7B02G417100	7.61216	3.50499e-07			TraesCS5D02G018200	7.75813	2.44401e-11		TraesCS7A02G461000	8.06808	1.25927e-08		TraesCS5D02G332400	6.54245	0.000684644		TraesCS6B02G102700	15.4314	3.14899e-34	8.58115	5.88327e-45	9.32694	1.65695e-26		TraesCS2B02G554100	7.32216	1.3268e-06	6.4553	5.2517e-05			FGRAMPH1_01G08539	2.69787	0.00134047		FGRAMPH1_01G21537	1.27975	0.00192906	2.184
TraesCS1B02G339900	8.38991	3.55955e-10		TraesCS5B02G500700	7.75921	2.68037e-08	6.94827	1.17257e-05		TraesCSU02G237600	7.59992	4.26523e-05			TraesCS2D02G471600	7.75755	7.38835e-08		TraesCS5B02G460300	8.0518	3.15455e-07		TraesCS7B02G053500	6.54176	9.44227e-05		TraesCS1D02G409200	15.3822	2.20223e-35	11.7276	5.47716e-44	10.7148	1.49713e-70		TraesCS4A02G353800	7.31446	1.16237e-05	5.36176	3.48122e-05			FGRAMPH1_01G13601	2.67562	0.00480651		FGRAMPH1_01G15617	1.27972	0.0242951	1.82536
TraesCS3A02G013600	8.34804	7.57955e-13		TraesCS7A02G229300	7.71883	3.45057e-22	7.61126	3.53029e-21		TraesCS2D02G026300	7.52976	2.35097e-06			TraesCS3B02G541400	7.7537	2.58609e-07		TraesCSU02G245800	8.03746	3.43818e-07		TraesCS7D02G027400	6.533	4.6878e-05		TraesCS5D02G522300	15.3788	8.73694e-30	13.5609	1.57761e-11	6.47312	0.00184595		TraesCS5D02G333900	7.30465	5.2972e-10	3.39745	2.14436e-06			FGRAMPH1_01G11827	2.67045	0.00295347		FGRAMPH1_01G19243	1.27149	0.000167759	3.81252
TraesCSU02G160300	8.3356	5.68088e-10		TraesCS2A02G521100	7.6706	4.42045e-08	7.28169	1.28981e-06		TraesCS5A02G508100	7.51216	3.31634e-07			TraesCS3A02G050500	7.73332	4.44467e-11		TraesCS2A02G008200	8.02994	4.23552e-07		TraesCS7D02G463800	6.52921	6.51413e-05		TraesCS5D02G173900	15.3715	3.96244e-46	12.2254	4.15042e-51	12.2236	3.04416e-59		TraesCS3A02G350800	7.26972	1.84799e-06	4.18036	0.00414955			FGRAMPH1_01G05507	2.65808	2.46e-05		FGRAMPH1_01G16193	1.25681	0.000651034	1.96428
TraesCS3B02G290800	8.32327	1.63697e-26		TraesCS2B02G018700	7.66665	3.58737e-08	7.4894	6.78996e-07		TraesCS2A02G560900	7.50242	4.10793e-07			TraesCS7D02G205000	7.72028	6.40848e-07		TraesCS1D02G036100	8.02386	4.35899e-07		TraesCS2A02G028100	6.52769	2.04521e-07		TraesCS6B02G059800	15.3609	5.73374e-32	12.162	3.05857e-35	6.76916	6.92606e-12		TraesCS1D02G256900	7.26831	1.87221e-06	5.17611	0.000183185			FGRAMPH1_01G20619	2.65428	0.0238342		FGRAMPH1_01G04249	1.22588	3.06544e-06	2.46716
TraesCS1D02G016400	8.32079	2.74878e-09		TraesCS3A02G266700	7.61713	3.38586e-11	4.44803	0.0060907		TraesCS2A02G030400	7.49616	2.69786e-07			TraesCS6B02G017100	7.70845	9.83229e-07		TraesCS1D02G017000	8.01942	6.57779e-08		TraesCS6B02G446300	6.52067	7.13386e-05		TraesCS6D02G037300	15.3408	1.17616e-42	14.2828	1.91332e-25	12.7819	2.28129e-27		TraesCSU02G227200	7.26125	2.16813e-06	6.64317	2.09499e-05			FGRAMPH1_01G09669	2.65057	0.00211574		FGRAMPH1_01G05377	1.22216	5.91326e-09	0.966437
TraesCS4A02G467000	8.29594	8.78723e-10		TraesCS4D02G235100	7.60185	5.25038e-08	7.17582	6.51752e-06		TraesCS4B02G075800	7.48145	3.25878e-06			TraesCS5B02G474900	7.68784	6.86626e-07		TraesCS1A02G001000	8.01746	4.13067e-06		TraesCS2D02G330700	6.51314	5.21803e-05		TraesCS3D02G537800	15.3293	3.68933e-89	14.4072	2.80674e-60	13.6583	1.60795e-46		TraesCS5B02G020900	7.24623	1.13016e-16	4.75487	1.29259e-06			FGRAMPH1_01G00965	2.64497	0.00926897		FGRAMPH1_01G13013	1.21492	0.034491	2.17595
TraesCS6D02G013600	8.2928	1.81318e-09		TraesCS1B02G001000	7.56784	2.9451e-07	10.0282	1.01964e-14		TraesCS2B02G356100	7.39615	0.00618526			TraesCSU02G179900	7.67168	2.12708e-07		TraesCS2A02G057600	8.01515	7.17877e-18		TraesCS1D02G020500	6.51088	0.000139464		TraesCS7A02G187000	15.2984	5.99368e-34	10.3474	1.54738e-39	8.3759	1.08561e-07		TraesCS7D02G362400	7.23661	1.07245e-05	6.62263	2.51161e-05			FGRAMPH1_01G15039	2.64129	0.00635973		FGRAMPH1_01G13099	1.21422	0.000509117	1.30935
TraesCS7B02G331200	8.29183	8.65922e-27		TraesCS5B02G020400	7.5552	1.1644e-07	8.68182	1.44042e-10		TraesCS2A02G520800	7.3734	1.87893e-06			TraesCS1B02G260600	7.63559	6.4139e-09		TraesCS2D02G177800	8.00791	3.60579e-07		TraesCS2B02G205900	6.50611	0.00424353		TraesCS3B02G609600	15.2645	8.02899e-43	16.6718	5.18068e-35	14.9289	1.86293e-27		TraesCS6D02G366200	7.23108	3.96803e-05	7.0345	2.56897e-05			FGRAMPH1_01G08119	2.633	0.0341237		FGRAMPH1_01G24699	1.21324	0.000930865	1.1745
TraesCS1A02G328500	8.28229	7.75591e-10		TraesCS2B02G018500	7.48357	5.79352e-11	6.80792	2.62987e-07		TraesCS2B02G030100	7.36765	1.49285e-06			TraesCS6B02G054400	7.63463	0.000235505		TraesCS5B02G300600	7.99918	1.66803e-07		TraesCS1D02G396900	6.49049	5.50133e-05		TraesCS7A02G473600	15.2544	3.75657e-29	14.8192	3.59251e-30	13.5332	2.98309e-23		TraesCS4B02G022500	7.20535	1.19076e-05	8.37786	5.69833e-09			FGRAMPH1_01G05657	2.60107	0.0132972		FGRAMPH1_01G16945	1.18464	0.00118013	1.05223
TraesCS5A02G381100	8.27864	4.80628e-09		TraesCS5B02G506300	7.48037	4.78951e-11	7.30689	7.46824e-10		ENSRNA050023675	7.35942	6.27855e-07			TraesCS2B02G364000	7.63229	2.68379e-07		TraesCS3D02G368700	7.95954	5.91961e-07		TraesCS6D02G044200	6.48562	0.0097853		TraesCS1A02G410400	15.2388	3.12817e-34	14.7502	1.06472e-28	13.1252	2.81847e-23		TraesCS3A02G060000	7.10546	2.06035e-05	7.29022	3.14732e-05			FGRAMPH1_01G21781	2.59075	0.0115205		FGRAMPH1_01G09419	1.18463	0.0301302	3.20903
TraesCS1A02G018400	8.25914	8.84e-10		TraesCS4B02G383900	7.47347	2.80248e-07	6.09019	0.00149749		TraesCS2B02G001100	7.33154	1.43581e-06			TraesCS5A02G028300	7.62508	4.69761e-07		TraesCS4B02G301100	7.95815	4.34179e-06		TraesCS4A02G404300	6.47669	0.000321604		TraesCS5D02G447000	15.2272	1.98606e-25	13.9716	5.69534e-27	13.8513	4.50873e-23		TraesCS1D02G401300	7.01639	0.00028702	5.21469	0.000146801			FGRAMPH1_01G16123	2.58501	0.0401046		FGRAMPH1_01G02583	1.18451	0.00407407	1.33431
TraesCS5A02G284500	8.24022	8.61345e-10		TraesCS6B02G132200	7.44737	1.64702e-07	7.47119	3.24586e-07		TraesCS6B02G063500	7.30709	8.72877e-07			TraesCS5A02G555500	7.61908	0.000201447		TraesCS5A02G544200	7.94432	1.22231e-07		TraesCS1A02G209700	6.47138	0.000154814		TraesCS3D02G102300	15.1934	5.73491e-30	16.1635	8.88109e-38	6.65141	0.00155362		TraesCS5A02G338500	6.98381	3.17122e-06	8.34741	9.74778e-10			FGRAMPH1_01G13733	2.57536	0.0323285		FGRAMPH1_01G16717	1.17621	0.0401796	3.64543
TraesCS2B02G533100	8.23874	1.06108e-09		TraesCS6A02G350200	7.41997	1.49754e-06	9.3882	5.97036e-10		TraesCS1B02G005000	7.2286	2.51692e-06			TraesCS3D02G486400	7.61622	8.34131e-05		TraesCS2D02G547600	7.91813	1.30858e-07		TraesCS2B02G553700	6.46997	1.13923e-10		TraesCS5A02G182500	15.1876	1.82649e-34	14.5958	1.34854e-26	12.6409	1.7716e-27		TraesCS2B02G068700	6.98022	7.79714e-05	3.34861	0.000211658			FGRAMPH1_01G22599	2.57478	1.96e-05		FGRAMPH1_01G12245	1.17164	3.5953e-07	1.28974
TraesCS5B02G221900	8.14532	1.77276e-09		TraesCS4B02G367400	7.41391	3.42651e-07	7.0315	1.34865e-05		TraesCS3B02G489700	7.21502	0.000640345			TraesCS2A02G471400	7.60261	4.76073e-07		TraesCS1B02G441200	7.90263	2.14741e-08		TraesCS6B02G012500	6.4472	0.000353414		TraesCS2A02G570600	15.1591	8.80504e-33	14.4917	5.07286e-28	14.3936	1.30817e-28		TraesCS3B02G206800	6.95921	4.07817e-05	6.58854	7.60257e-07			FGRAMPH1_01G14043	2.55297	0.0328123		FGRAMPH1_01G03885	1.16988	3.50256e-11	0.879963
TraesCS7A02G017100	8.13917	5.38843e-10		TraesCS3B02G012100	7.39415	7.32057e-08	9.11248	2.51956e-11		TraesCS3B02G410200	7.21358	8.97402e-06			TraesCS7D02G172600	7.58451	1.08628e-05		TraesCS3B02G450900	7.89683	3.31518e-08		TraesCS5B02G271000	6.44172	0.000848909		TraesCS2D02G400000	15.1482	6.17534e-33	15.6441	2.32153e-32	13.5812	1.94863e-30		TraesCS1B02G342500	6.94731	0.00606761	3.54635	0.00644633			FGRAMPH1_01G27933	2.54036	0.0354083		FGRAMPH1_01G04811	1.16676	0.0055489	2.74531
TraesCS1A02G373700	8.11465	8.09676e-10		TraesCS1B02G001900	7.37183	5.06645e-08	8.41702	1.17971e-09		TraesCS4A02G477800	7.1916	1.38873e-06			TraesCS5D02G285900	7.58365	8.95458e-07		TraesCS3B02G320100	7.8903	5.72022e-08		TraesCS2A02G491100	6.43936	5.90297e-05		TraesCS4A02G004300	15.1134	3.5916e-29	14.7791	1.69679e-28	10.2514	4.2774e-28		TraesCS4D02G318700	6.93819	1.40931e-10	4.03035	2.19478e-10			FGRAMPH1_01G14961	2.53431	0.00677656		FGRAMPH1_01G17495	1.16323	1.74851e-06	1.23834
TraesCS4A02G136600	8.10252	2.07892e-09		TraesCS3B02G028400	7.34584	3.03733e-07	6.79381	2.50141e-05		TraesCS2B02G036100	7.17376	5.07642e-06			TraesCS2D02G369900	7.57829	6.45333e-07		TraesCS3B02G290900	7.8837	1.00728e-07		TraesCS2D02G436300	6.43391	2.15407e-07		TraesCS1B02G355900	15.1022	5.41476e-32	13.6019	4.30459e-41	6.9019	0.000246594		TraesCS5A02G338200	6.93644	2.09759e-11	6.62525	2.10253e-07			FGRAMPH1_01G02103	2.52834	0.00450013		FGRAMPH1_01G07581	1.15812	0.0049141	2.6371
TraesCS5A02G293200	8.10135	2.0764e-09		TraesCS4A02G365100	7.31124	3.0855e-07	6.88531	8.60968e-06		TraesCS3D02G071900	7.14937	1.86975e-06			TraesCS1D02G131900	7.57208	1.59896e-06		TraesCS2D02G031600	7.87901	6.93041e-05		TraesCS5B02G329200	6.42452	0.000130519		TraesCS5A02G544400	15.095	7.52684e-27	11.7824	1.55051e-35	13.7328	2.43105e-24		TraesCS6D02G138100	6.9277	1.04168e-33	5.73549	5.85103e-49			FGRAMPH1_01G06301	2.52308	0.00203852		FGRAMPH1_01G09569	1.13986	0.000797483	2.0162
TraesCS2B02G577400	8.078	3.0723e-09		TraesCS7A02G438900	7.29528	2.16625e-06	7.7041	6.78481e-08		TraesCSU02G212100	7.13521	2.24432e-06			TraesCSU02G200100	7.57208	1.59896e-06		TraesCS7A02G138300	7.86877	0.000238769		TraesCS5A02G028400	6.42452	0.000130519		TraesCS3B02G036100	15.0576	6.64275e-29	14.0238	3.2739e-28	13.5572	1.91781e-23		TraesCS6B02G170000	6.9124	0.0033685	7.1955	5.26328e-19			FGRAMPH1_01G11895	2.51983	0.000286149		FGRAMPH1_01G13409	1.13565	6.72704e-05	1.58207
TraesCS1B02G357300	8.07554	2.5404e-09		TraesCS6B02G224400	7.28102	4.1848e-07	6.93249	1.0429e-05		TraesCS2D02G589400	7.13307	0.000464627			TraesCS3D02G025900	7.56424	4.58136e-05		TraesCS7D02G215100	7.86729	2.74503e-08		TraesCS4A02G335600	6.41876	0.000168012		TraesCS6A02G298400	15.0445	6.59474e-28	11.9654	4.26387e-22	8.4937	5.13744e-16		TraesCS7B02G061900	6.91024	7.36084e-06	7.32322	1.36155e-05			FGRAMPH1_01G06785	2.51964	0.00807378		FGRAMPH1_01G13225	1.10842	0.021143	2.62664
TraesCS2B02G626100	8.07422	2.95621e-09		TraesCS4A02G467900	7.27593	4.20426e-07	7.27328	1.14462e-06		TraesCS6B02G002800	7.13278	4.57305e-05			TraesCS3D02G312500	7.55846	1.3882e-06		TraesCS7A02G109500	7.86662	1.84469e-08		TraesCS1B02G035100	6.41666	9.67698e-05		TraesCS7A02G175000	15.0359	9.07991e-28	14.6478	4.74955e-29	14.2303	3.69913e-26		TraesCS6B02G096600	6.90283	6.4998e-05	7.00081	0.000103517			FGRAMPH1_01G15629	2.51962	0.00307253		FGRAMPH1_01G08089	1.09082	0.0145163	2.0216
TraesCS7B02G178200	8.07106	6.25039e-09		TraesCS1D02G265800	7.27169	3.67587e-19	8.78938	1.40179e-24		TraesCS6A02G090900	7.12693	3.47288e-06			TraesCS2D02G089200	7.55509	7.62379e-06		TraesCS1A02G023100	7.86069	6.42488e-08		TraesCS3A02G462100	6.40554	0.000123065		TraesCS2D02G589300	15.006	1.10766e-31	14.831	5.6807e-36	8.34095	1.58985e-16		TraesCS7B02G422100	6.88441	0.000203037	6.10596	0.00154201			FGRAMPH1_01G17397	2.51677	0.0487658		FGRAMPH1_01G15127	1.07661	0.00436167	2.39417
TraesCS7A02G314800	8.06608	0.000881954		TraesCS5B02G506400	7.24517	1.69062e-19	7.02806	4.0669e-17		TraesCS2B02G159900	7.09997	0.000134554			TraesCS1B02G018300	7.54688	6.78706e-07		TraesCS7A02G525200	7.85276	2.25332e-08		TraesCS3B02G157900	6.39877	9.19575e-05		TraesCS6B02G045700	14.9991	1.09475e-32	13.0933	6.93806e-21	12.3564	4.77105e-21		TraesCS6A02G380700	6.85828	1.35004e-05	7.51285	1.81806e-06			FGRAMPH1_01G13519	2.50327	0.00280963		FGRAMPH1_01G09741	1.07126	0.000180112	1.0704
ENSRNA050023730	8.04445	1.05734e-16		TraesCS3B02G095700	7.24129	7.4652e-06	8.20485	1.39741e-08		TraesCS7A02G480600	7.09805	2.29245e-06			TraesCS6D02G170900	7.54454	1.6828e-52		TraesCS2D02G542900	7.85162	1.13401e-07		TraesCS2A02G551500	6.39206	0.000333526		TraesCS3B02G609400	14.9988	3.01262e-41	13.221	7.73207e-53	13.555	2.41046e-28		TraesCS4A02G370700	6.85004	4.95457e-06	5.05776	0.000729561			FGRAMPH1_01G15035	2.49587	0.0112997		FGRAMPH1_01G17755	1.05338	0.000385249	2.25903
TraesCS7D02G115000	8.01397	4.65633e-09		TraesCS1B02G001100	7.20908	0.00200701	10.5612	4.46772e-22		TraesCS7A02G301200	7.07406	2.61959e-09			ENSRNA050023570	7.53579	9.83761e-05		TraesCS5B02G383400	7.8374	4.1451e-45		TraesCS7B02G417400	6.37229	0.000229418		TraesCS7A02G199600	14.9908	1.46125e-31	10.4028	3.35587e-60	8.29949	3.58697e-18		TraesCS6D02G066000	6.82887	0.0052741	7.74747	6.72917e-07			FGRAMPH1_01G17325	2.48572	0.0297459		FGRAMPH1_01G17757	1.03104	0.00505294	2.3028
TraesCS4A02G300500	7.97377	6.1266e-07		TraesCS7A02G400600	7.2025	5.62883e-07	7.64086	2.43724e-07		TraesCS7B02G430400	7.04493	1.1023e-08			TraesCSU02G249500	7.53579	9.83761e-05		TraesCS6A02G321500	7.83473	5.79441e-08		TraesCS1D02G090100	6.36856	0.000672836		TraesCS3B02G154100	14.9633	1.97794e-31	12.293	7.11085e-24	13.8198	1.9884e-26		TraesCS6B02G459700	6.82826	0.000273812	6.9909	0.000148368			FGRAMPH1_01G01209	2.47108	0.00254324		FGRAMPH1_01G19381	1.02162	0.00542299	1.89162
TraesCS2B02G531500	7.97173	6.53451e-09		TraesCS1B02G000900	7.2024	1.50633e-07	8.45707	2.43354e-10		TraesCS6A02G202900	7.03838	4.75704e-34			TraesCS4B02G370500	7.53431	4.68415e-06		TraesCS1B02G354900	7.82616	3.48542e-08		TraesCS2B02G559700	6.36339	3.63975e-07		TraesCS6D02G241700	14.9369	1.32309e-29	13.9345	1.54975e-25	6.6891	0.000680161		TraesCS4A02G188800	6.80241	9.61069e-06	6.53296	1.05097e-08			FGRAMPH1_01G11829	2.44853	0.0270014		FGRAMPH1_01G24501	0.984964	0.00335258	0.970337
TraesCS6D02G051100	7.96066	7.46608e-09		TraesCS2B02G065600	7.18971	7.70654e-07	5.49892	0.00661873		TraesCS1B02G015100	7.03815	8.67041e-06			TraesCS2D02G300700	7.52837	1.16289e-08		TraesCS6B02G092800	7.81949	5.56726e-07		TraesCS4A02G347000	6.36046	0.00116527		TraesCS3B02G356200	14.9332	1.89712e-29	12.3124	7.10151e-23	10.782	2.38354e-16		TraesCS3B02G122900	6.80059	0.00381049	3.08453	0.00581207			FGRAMPH1_01G06339	2.43883	0.0433415		FGRAMPH1_01G01503	0.977564	1.46839e-05	0.948689
TraesCS4A02G468800	7.93894	1.06914e-08		TraesCS5B02G339900	7.14721	9.01658e-07	6.94721	1.01385e-05		ENSRNA050024148	7.00831	7.42237e-06			TraesCS7A02G148300	7.51677	0.00143957		TraesCS2B02G404800	7.80088	9.44867e-08		TraesCS3B02G174700	6.35971	0.000120102		TraesCS5B02G442900	14.9295	4.85491e-25	14.6494	3.15775e-28	14.062	1.58714e-23		TraesCS7D02G388300	6.79947	0.000124343	3.03585	0.000167213			FGRAMPH1_01G27627	2.41662	0.02305		FGRAMPH1_01G25345	0.969329	0.0205221	2.8529
TraesCS3A02G009800	7.91035	2.1647e-08		TraesCS6A02G146100	7.14019	1.34209e-06	5.55343	0.00850178		TraesCS2D02G564400	7.00158	1.92789e-08			TraesCS2B02G139500	7.5117	1.53871e-06		TraesCS6D02G339800	7.80042	2.10324e-06		TraesCS7B02G416300	6.32973	0.00103651		TraesCS3A02G459500	14.9157	2.21188e-29	14.0693	9.79981e-27	11.5984	1.49785e-21		TraesCS1B02G366300	6.78969	0.000770504	7.79559	1.20793e-07			FGRAMPH1_01G12181	2.41606	0.000218071		FGRAMPH1_01G18269	0.963717	0.0264273	2.26712
TraesCS1D02G028200	7.89663	5.28561e-18		TraesCS5D02G305800	7.12625	8.9348e-07	7.11074	3.66703e-06		TraesCS2B02G030000	6.97862	1.78841e-05			TraesCS5D02G410100	7.484	0.0022363		TraesCS1B02G329100	7.79756	2.03161e-05		TraesCS4D02G260600	6.31455	0.00264771		TraesCS2D02G336900	14.9154	2.56069e-32	12.3302	2.77577e-24	5.58168	0.00453148		TraesCS2A02G128000	6.77708	8.44296e-05	5.08505	0.00131739			FGRAMPH1_01G11585	2.39969	0.00154712		FGRAMPH1_01G18635	0.95383	0.000175544	0.747534
TraesCS1B02G444300	7.85861	1.58873e-08		TraesCS1B02G001700	7.11594	1.1677e-06	8.71713	3.79188e-10		TraesCS3A02G160200	6.95797	1.14804e-06			TraesCS4A02G288400	7.46508	6.48742e-07		TraesCS7D02G268200	7.79378	2.06506e-05		TraesCS3A02G072200	6.28595	0.000705484		TraesCS5A02G004500	14.8973	1.71724e-31	9.68611	3.55163e-69	7.31697	5.15939e-05		TraesCSU02G246000	6.76243	1.25604e-07	6.78492	0.000651106			FGRAMPH1_01G00471	2.39132	0.0438601		FGRAMPH1_01G13931	0.946617	0.0476081	2.54782
TraesCS2B02G408400	7.85283	1.04168e-08		TraesCS5D02G050200	7.058	3.23617e-06	6.93008	0.000745389		TraesCS2B02G598100	6.94274	5.55385e-06			TraesCS2A02G020500	7.46096	5.55631e-07		TraesCS2D02G463800	7.77718	1.829e-06		TraesCS2D02G186700	6.26679	0.00253593		TraesCS6A02G080500	14.8965	3.89429e-30	12.1962	2.60306e-25	13.087	1.925e-22		TraesCSU02G199700	6.74304	3.98286e-05	4.89849	0.0015492			FGRAMPH1_01G01349	2.38621	0.0154269		FGRAMPH1_01G04141	0.94028	0.00363125	1.94346
TraesCS4B02G149200	7.84825	1.67642e-08		TraesCS2B02G017800	7.01936	6.20587e-06	8.2313	1.41909e-08		TraesCS1A02G101000	6.93883	1.791e-16			TraesCS5A02G298700	7.45634	0.00430401		TraesCS3A02G513300	7.76856	5.70715e-06		TraesCS4D02G313400	6.26483	0.000353424		TraesCS3A02G046500	14.8545	3.08666e-34	15.5897	4.5606e-31	13.8554	7.02383e-25		TraesCS5B02G458900	6.73055	6.13789e-07	6.9506	3.96543e-05			FGRAMPH1_01G20975	2.36278	0.00231522		FGRAMPH1_01G28065	0.930877	0.000234378	1.40295
TraesCS3A02G037900	7.84171	8.58116e-08		TraesCS5B02G378500	6.99663	3.0043e-17	6.86863	8.94456e-16		TraesCSU02G011100	6.93575	2.47543e-05			TraesCS6D02G016800	7.43879	1.25003e-05		TraesCS2A02G023900	7.76567	3.01881e-10		TraesCS2A02G010700	6.23255	0.00083103		TraesCS3A02G455900	14.8427	9.1337e-33	10.8688	1.35897e-17	7.71786	2.46574e-15		TraesCS3A02G151500	6.71972	0.000193355	5.70906	3.7992e-05			FGRAMPH1_01G08675	2.35654	0.0341061		FGRAMPH1_01G07921	0.928236	0.0120467	1.5784
TraesCS7A02G028000	7.83222	2.57632e-08		TraesCS6B02G051100	6.98371	2.55182e-66	6.17818	3.79983e-30		TraesCS7A02G438800	6.93506	5.5709e-06			TraesCS7D02G149400	7.43424	3.73108e-09		TraesCS7B02G498100	7.76474	8.7593e-30		TraesCS3B02G072600	6.23162	0.000732484		TraesCSU02G145700	14.8353	1.11301e-28	13.7167	1.92792e-25	12.2756	2.47308e-26		TraesCS1A02G290900	6.70839	0.00515066	6.98294	4.37874e-06			FGRAMPH1_01G04137	2.33956	6.23e-05		FGRAMPH1_01G24283	0.895625	0.00193215	1.19048
TraesCS2A02G017200	7.81752	2.61566e-08		TraesCS6B02G375800	6.92555	1.76789e-13	6.69939	4.70643e-12		TraesCS2B02G551900	6.93239	5.49853e-06			TraesCS7A02G566300	7.41905	0.000207368		TraesCS7B02G007300	7.75182	7.27297e-07		TraesCS7A02G034600	6.22939	4.09016e-15		TraesCS3A02G100900	14.8351	4.18265e-26	15.0158	4.22382e-31	7.10325	0.00603705		TraesCS3D02G040700	6.70639	3.08285e-14	7.71308	0.000413774			FGRAMPH1_01G00373	2.31967	0.00286394		FGRAMPH1_01G03497	0.894383	1.82561e-06	0.822583
TraesCS5B02G279000	7.80565	1.90291e-08		TraesCS1A02G053700	6.91449	4.98745e-06	7.05502	4.4403e-06		TraesCS3B02G471500	6.92963	4.98513e-08			TraesCS4D02G284400	7.37401	0.0031565		TraesCS3B02G565100	7.74249	2.82802e-07		TraesCS1D02G346000	6.22723	0.00467555		TraesCS4A02G025000	14.8286	5.773e-29	14.2352	1.38669e-27	8.99477	9.4352e-25		TraesCS2B02G578100	6.66209	0.000199116	7.58896	1.06791e-07			FGRAMPH1_01G16407	2.30255	0.0141746		FGRAMPH1_01G03311	0.886579	0.0404226	1.55993
TraesCS3B02G497000	7.80213	1.60468e-08		TraesCS3B02G550300	6.89912	2.12531e-05	9.46207	8.42305e-13		TraesCS1B02G211600	6.91161	3.40357e-06			TraesCS2A02G546300	7.32893	9.64773e-07		TraesCS3D02G305000	7.73942	1.02134e-07		TraesCS3B02G145300	6.22283	0.000281731		TraesCS4B02G300700	14.8251	5.15854e-29	14.2162	1.19432e-26	9.21722	2.87015e-20		TraesCS3B02G135600	6.65951	1.14422e-06	3.99091	5.53997e-06			FGRAMPH1_01G27629	2.29479	0.0476829		FGRAMPH1_01G17749	0.883529	0.00621057	1.99325
TraesCS1B02G444200	7.77883	1.63198e-08		TraesCS4A02G474900	6.8974	3.36303e-06	11.3904	3.00274e-19		TraesCS6D02G127700	6.872	3.47981e-05			TraesCS2A02G009700	7.3235	0.000166668		TraesCS5B02G402300	7.73594	6.03571e-11		TraesCS6B02G381200	6.21949	0.000277817		TraesCS5B02G572600	14.8168	2.14299e-101	10.9014	4.08511e-34	9.62511	1.13522e-39		TraesCS7D02G455200	6.64392	1.32159e-60	4.23028	1.14052e-13			FGRAMPH1_01G01381	2.28239	0.00254324		FGRAMPH1_01G26195	0.878569	0.00780522	1.14599
TraesCS5B02G187200	7.77123	1.03002e-07		TraesCS1D02G194600	6.88489	4.71285e-09	6.39933	1.95295e-06		TraesCS6D02G127800	6.86511	0.000146298			TraesCS3B02G016600	7.32095	4.48751e-08		TraesCS1D02G014500	7.73382	1.65656e-06		TraesCS7B02G020200	6.2157	0.000619943		TraesCS3D02G406900	14.7999	1.13358e-28	14.1273	2.41756e-26	11.9491	2.21971e-17		TraesCS3A02G483100	6.58183	4.06106e-11	7.46844	4.62206e-05			FGRAMPH1_01G13861	2.26595	0.0030328		FGRAMPH1_01G00743	0.8784	0.000110509	1.22879
TraesCS4A02G315900	7.76801	3.49598e-08		TraesCS1D02G231300	6.84613	5.39878e-06	7.18908	1.76336e-06		TraesCS2A02G482900	6.85405	8.47291e-06			TraesCS6B02G351000	7.3155	1.66552e-06		TraesCS1D02G345300	7.72175	2.08989e-07		TraesCS1A02G104300	6.21538	0.000290478		TraesCS3D02G452100	14.7865	1.18066e-28	14.1608	1.65336e-27	6.93641	1.4023e-11		TraesCS7D02G200000	6.57139	0.00377722	6.64317	2.09499e-05			FGRAMPH1_01G04701	2.24289	0.0154269		FGRAMPH1_01G01115	0.861128	4.02998e-05	0.555061
TraesCS6A02G408100	7.76272	2.0269e-07		TraesCS2B02G170500	6.8379	7.0388e-09	6.99262	4.73816e-09		TraesCS2D02G028500	6.81962	4.73176e-05			TraesCS1A02G233300	7.3104	6.62859e-06		TraesCS7D02G462900	7.71229	1.1673e-06		TraesCS2B02G040400	6.20996	0.000618227		TraesCS2B02G029200	14.7863	4.8193e-30	16.1524	4.08031e-32	11.0417	1.03917e-31		TraesCS1D02G367900	6.53028	0.00768399	8.1321	2.24046e-08			FGRAMPH1_01G11145	2.23201	0.0172783		FGRAMPH1_01G20335	0.852463	4.60302e-05	1.24191
TraesCS3B02G060100	7.76141	1.87432e-08		TraesCS1B02G000600	6.82828	2.3539e-05	9.01432	2.44756e-11		TraesCS2D02G581500	6.72829	0.0047717			TraesCS4B02G262500	7.26518	2.85501e-06		TraesCS3B02G495300	7.69476	2.56276e-07		TraesCS5A02G017200	6.20806	0.000307686		TraesCS3A02G488200	14.7762	2.44701e-31	10.08	2.00621e-38	6.16377	0.000800483		TraesCS4D02G302100	6.51197	0.000134131	7.72194	1.83387e-07			FGRAMPH1_01G14357	2.22614	0.000803623		FGRAMPH1_01G20341	0.837254	0.0311711	1.25257
TraesCS7A02G046900	7.7481	3.77654e-08		TraesCS2A02G067300	6.82469	3.06454e-33	5.83991	1.79104e-22		TraesCS1B02G363500	6.7276	0.00104658			TraesCS1A02G387000	7.26072	1.2364e-05		TraesCS2A02G071300	7.68381	6.09575e-06		TraesCS2B02G206000	6.20281	0.000912503		TraesCSU02G150500	14.7605	3.05177e-31	14.0318	1.24284e-26	13.7869	1.63624e-25		TraesCS5D02G542900	6.49412	0.000324123	6.86546	9.05099e-06			FGRAMPH1_01G13649	2.22274	0.00361843		FGRAMPH1_01G26965	0.830205	0.000152782	0.69553
TraesCS2B02G627700	7.72048	2.70909e-08		TraesCS6D02G392000	6.79813	1.30885e-05	11.5144	9.84155e-20		TraesCS1A02G004900	6.70948	2.01202e-05			TraesCS1B02G178700	7.24358	2.19964e-06		TraesCS5D02G311400	7.67532	4.68276e-10		TraesCS3B02G554100	6.1943	0.000411292		TraesCS6B02G288300	14.747	5.76093e-27	14.1204	2.18028e-26	11.6308	4.58589e-16		TraesCS4D02G294500	6.48827	5.34087e-05	4.20716	0.000821804			FGRAMPH1_01G16943	2.20917	0.0483485		FGRAMPH1_01G21443	0.811811	0.0157059	1.1758
TraesCS4B02G383800	7.70975	3.4536e-08		TraesCS6A02G020300	6.79628	2.10771e-06	6.21516	7.60391e-05		TraesCS1B02G194600	6.70021	0.00219133			TraesCS3B02G095400	7.21766	3.29474e-06		TraesCS7D02G142500	7.66892	3.58603e-06		TraesCS2D02G185600	6.15818	3.63515e-05		TraesCS2B02G356100	14.7392	1.86213e-31	12.2792	4.51106e-32	5.0986	2.98541e-06		TraesCS7B02G461800	6.47695	0.000114526	6.56898	0.00428132			FGRAMPH1_01G25215	2.20302	0.0278075		FGRAMPH1_01G12503	0.805985	0.00173498	1.13232
TraesCSU02G136600	7.70858	3.22091e-08		TraesCS3B02G381900	6.79201	3.69159e-05	7.86855	2.21498e-08		TraesCS5A02G541800	6.69919	0.000353213			TraesCS4D02G168500	7.19818	2.44797e-08		TraesCS4B02G303700	7.66761	1.81291e-07		TraesCS2B02G618000	6.15441	0.00402067		TraesCS7D02G028100	14.7288	6.75226e-76	14.2244	7.54278e-56	12.2356	2.21996e-60		TraesCS7B02G334800	6.43745	0.000233575	4.74107	0.00845354			FGRAMPH1_01G15687	2.19977	0.0395579		FGRAMPH1_01G27287	0.794874	0.00787326	1.35017
TraesCS7A02G281600	7.7005	2.82639e-08		TraesCS4A02G409200	6.78763	1.70104e-05	7.15044	2.18529e-05		TraesCS2B02G058100	6.69492	3.37993e-05			TraesCS7D02G014400	7.19232	2.868e-06		TraesCS4D02G049300	7.66449	1.04785e-07		TraesCS1A02G206500	6.14615	0.000520242		TraesCS3D02G407200	14.7256	5.411e-27	12.7306	2.8443e-28	12.4692	1.85924e-18		TraesCS7B02G204100	6.37786	0.000273905	6.52965	0.00880012			FGRAMPH1_01G12549	2.18995	0.0472562		FGRAMPH1_01G01727	0.789805	3.50232e-06	0.523786
TraesCS3B02G377000	7.69574	8.4676e-08		TraesCS5B02G027300	6.77555	6.68608e-06	8.02059	2.80728e-08		TraesCS1A02G309100	6.68602	0.000162801			TraesCS3D02G178200	7.14958	9.54249e-06		TraesCS7B02G070800	7.66172	3.29396e-07		TraesCS2A02G017900	6.14529	4.76438e-05		TraesCS2D02G081500	14.7189	5.92813e-29	12.075	2.00973e-47	10.1358	4.34738e-37		TraesCS6A02G403200	6.31047	3.25397e-10	7.25605	3.29099e-16			FGRAMPH1_01G17437	2.18962	0.0406687		FGRAMPH1_01G27079	0.724942	0.0473741	1.07902
TraesCS5D02G054200	7.64871	9.08802e-08		TraesCS1A02G010900	6.77151	0.00215285	9.18561	3.2259e-06		TraesCS2D02G030500	6.68349	5.35411e-05			TraesCS1B02G477000	7.13891	3.87312e-06		TraesCS4B02G003900	7.65742	1.35495e-06		TraesCS5A02G471200	6.13727	0.000355189		TraesCS3A02G057100	14.7127	1.14971e-30	13.4647	5.5564e-24	11.8837	5.88125e-16		TraesCS3D02G291800	6.2884	4.16214e-06	5.52718	3.34267e-05			FGRAMPH1_01G20807	2.18749	3.37e-07		FGRAMPH1_01G03077	0.712378	0.00304588	0.702952
TraesCS1D02G114400	7.62031	1.55839e-11		ENSRNA050019671	6.76593	1.24979e-05	7.40582	5.43876e-07		TraesCS3B02G022700	6.67507	2.92856e-05			TraesCS5D02G489800	7.12254	3.2232e-07		TraesCS5D02G243600	7.6484	4.10581e-06		TraesCS5A02G534700	6.12819	0.000284752		TraesCS6B02G045600	14.6697	2.55688e-30	10.0607	6.77267e-29	13.5761	1.3461e-23		TraesCS6B02G282000	6.2858	0.000466098	6.75168	0.000741727			FGRAMPH1_01G13023	2.17322	0.0118655		FGRAMPH1_01G09985	0.675748	0.021469	1.13359
TraesCS2B02G192700	7.6157	3.18437e-05		TraesCS6B02G155400	6.71259	1.38277e-05	6.5317	5.39107e-05		TraesCS2B02G164800	6.67236	2.67537e-05			TraesCS5A02G364700	7.12125	0.000575213		TraesCSU02G073900	7.64562	7.45221e-06		TraesCS3A02G216300	6.12383	0.000420245		TraesCS3B02G446400	14.6617	4.51694e-25	13.9656	4.63436e-24	12.2664	1.34388e-18		TraesCS2D02G316100	6.27481	6.93616e-07	4.57486	0.000698713			FGRAMPH1_01G11881	2.15917	0.027299		FGRAMPH1_01G12359	0.543801	0.0128475	1.11025
TraesCS5D02G295700	7.59806	5.8161e-08		TraesCS1A02G257100	6.7115	1.25855e-05	6.26887	0.00022468		TraesCS2B02G412300	6.64827	2.81186e-05			TraesCS7B02G102300	7.11406	4.94958e-06		TraesCS4A02G327900	7.64056	1.4277e-07		TraesCS7B02G246200	6.12043	0.000512824		TraesCS3D02G508900	14.6558	1.88224e-31	13.4787	2.2382e-24	10.5847	2.17072e-07		TraesCS5D02G245300	6.23385	1.91422e-37	2.75545	0.000118541			FGRAMPH1_01G19503	2.14431	0.00099482		FGRAMPH1_01G10341	0.500795	0.0266745	0.876668
TraesCS3D02G302200	7.58724	1.3657e-06		TraesCS7D02G539800	6.68319	1.51425e-05	5.74661	0.0020565		TraesCS6A02G063100	6.61207	0.000184977			TraesCS3D02G045700	7.10923	1.92693e-08		TraesCS7D02G392400	7.63035	9.77091e-07		TraesCS4D02G278400	6.09965	0.000488555		TraesCS1B02G368300	14.6481	1.09576e-30	10.0245	6.3012e-39	13.2377	1.24678e-28		TraesCS2D02G425500	6.18314	0.000745497	3.4209	0.00591943			FGRAMPH1_01G09351	2.13809	0.0476256
TraesCS1A02G021200	7.58619	7.46631e-08		TraesCS6B02G132300	6.65642	2.32241e-05	7.50876	4.53124e-07		TraesCS3D02G399600	6.58072	0.000110141			TraesCS1D02G403200	7.09771	2.3669e-05		TraesCS5A02G374700	7.59616	7.08762e-07		TraesCS2D02G345700	6.09795	0.00387884		TraesCS2A02G578200	14.6385	1.72209e-31	14.0061	3.70461e-22	9.02161	2.58954e-28		TraesCS2D02G150400	6.15559	2.52232e-32	3.16684	0.000122386			FGRAMPH1_01G15627	2.13671	0.00450013
TraesCS5A02G374800	7.5806	0.00344661		TraesCS2B02G085000	6.64954	9.47352e-29	8.24788	4.78632e-42		TraesCS2B02G611600	6.57506	0.000184494			TraesCS4A02G244300	7.08343	5.41922e-06		TraesCS5B02G069600	7.58221	2.95605e-06		TraesCS6A02G115300	6.09689	0.00145619		TraesCS2B02G355900	14.6308	1.45383e-30	14.777	1.01338e-27	7.00741	0.000231714		TraesCS5D02G279300	6.14132	2.96813e-06	7.42581	8.33397e-07			FGRAMPH1_01G19063	2.12673	0.0401046
TraesCS7B02G446000	7.57462	1.12034e-06		TraesCS7D02G511600	6.62952	2.20807e-05	5.65763	0.00319198		TraesCS5A02G349600	6.56869	3.97685e-05			TraesCS5D02G031400	7.08343	5.41922e-06		TraesCS5B02G535400	7.58061	0.000395222		TraesCS6D02G345200	6.09169	0.000828782		TraesCS7B02G106300	14.6193	6.70736e-30	11.5651	1.76002e-49	9.50263	3.48668e-24		TraesCS7D02G389500	6.14002	8.436e-05	4.34047	0.000983573			FGRAMPH1_01G00715	2.10695	0.00485125
TraesCS4A02G335800	7.56009	7.08276e-08		TraesCS5A02G019800	6.62556	4.95267e-18	6.22737	1.84492e-15		TraesCS2B02G520400	6.56709	0.000160368			TraesCSU02G211400	7.07304	1.06833e-19		TraesCS2A02G322200	7.58009	2.07578e-05		TraesCS2D02G555600	6.08502	0.000700486		TraesCS5A02G231300	14.6014	6.68159e-36	13.3226	1.94794e-27	9.19394	2.8702e-22		TraesCS5D02G275500	6.12833	1.33355e-09	6.50454	1.71874e-08			FGRAMPH1_01G04107	2.10431	0.00034401
TraesCS4A02G379500	7.55451	9.17545e-08		TraesCS1D02G328000	6.61695	4.14312e-05	8.13779	5.83606e-09		TraesCS2B02G030300	6.54743	7.86636e-05			TraesCS6D02G068700	7.05807	1.6269e-05		TraesCS7A02G366400	7.57914	1.54719e-07		TraesCS2A02G126300	6.07792	0.000968683		TraesCS3B02G059100	14.5994	9.29409e-28	14.6239	4.95061e-28	8.86495	5.52545e-17		TraesCS7D02G423500	6.11694	1.75419e-06	3.62039	0.00241783			FGRAMPH1_01G06277	2.09548	0.0145336
TraesCS6D02G013400	7.52045	1.70139e-07		TraesCS7D02G156900	6.60749	5.09502e-05	6.41984	0.00386574		TraesCS7B02G389900	6.54527	0.000255621			TraesCS3B02G589000	7.04436	4.93857e-35		TraesCS2A02G090200	7.55885	1.46297e-06		TraesCS7B02G104900	6.07528	0.00221227		TraesCS4B02G378100	14.5895	3.63405e-25	13.7255	1.92486e-23	13.8078	7.96019e-26		TraesCS1A02G059500	6.04868	1.40089e-09	3.48718	0.000286187			FGRAMPH1_01G00913	2.09074	0.0211363
TraesCS3A02G027300	7.50975	8.70944e-08		TraesCS6B02G470000	6.60608	2.77613e-08	6.18325	2.42916e-06		TraesCS2B02G028500	6.52375	0.000286223			TraesCS6B02G440300	7.04103	4.17705e-12		TraesCS7D02G095900	7.54633	1.18826e-05		TraesCS5D02G532700	6.07136	0.00198652		TraesCS3B02G446800	14.5883	9.71483e-25	13.8656	2.36748e-25	12.5618	2.0133e-18		TraesCS6B02G373200	6.01346	5.33223e-26	3.62404	1.26171e-08			FGRAMPH1_01G18585	2.08246	0.00959712
TraesCS7B02G040200	7.50356	1.65184e-07		TraesCS4A02G495900	6.59558	1.73589e-05	7.47437	4.6511e-06		TraesCS2B02G576600	6.51525	0.000305949			TraesCS2D02G395900	7.02598	9.12755e-06		TraesCS2B02G391400	7.53098	2.58618e-08		TraesCS2B02G029900	6.04012	0.00198092		TraesCS6A02G005100	14.5682	1.97473e-27	13.1995	1.08062e-25	5.67089	0.00556358		TraesCSU02G148100	6.0061	0.00809801	9.0282	8.95005e-12			FGRAMPH1_01G20463	2.08115	0.0199326
TraesCS4A02G467400	7.47007	1.21488e-07		TraesCS1D02G000600	6.58022	3.48459e-05	7.06355	3.67776e-06		TraesCS2B02G487900	6.51118	9.96297e-05			TraesCS2B02G471700	7.02576	5.01162e-09		TraesCS1A02G288000	7.52704	9.37093e-06		TraesCS1A02G169700	6.03123	0.000457805		TraesCS5A02G411800	14.5342	1.46821e-30	12.9264	3.56029e-23	13.7623	7.79158e-26		TraesCS3A02G422400	5.99784	3.20222e-06	4.64485	8.21084e-05			FGRAMPH1_01G09069	2.07976	0.0477605
TraesCS1A02G069200	7.46714	1.42073e-07		TraesCS6D02G241000	6.56447	3.6045e-08	6.41639	2.53305e-07		TraesCS3D02G011300	6.5097	8.19591e-05			TraesCS6D02G135200	6.96166	1.46849e-06		TraesCS2D02G289000	7.52646	1.84633e-05		TraesCS7B02G253900	6.00609	0.00497059		TraesCS5D02G434900	14.516	1.54751e-28	9.49487	6.38062e-35	12.521	1.58963e-19		TraesCS2D02G129000	5.99307	7.82908e-05	5.90278	1.61312e-15			FGRAMPH1_01G22709	2.04511	0.00624163
TraesCS7D02G457400	7.43988	1.73832e-07		TraesCS3A02G151100	6.55507	1.29491e-42	6.25093	7.79188e-35		TraesCS2A02G589600	6.48716	0.000755987			TraesCS3D02G033700	6.93689	2.99882e-08		TraesCS2D02G024200	7.52266	2.18823e-06		TraesCS7B02G443300	6.00581	0.00362468		TraesCS5B02G415700	14.516	1.83408e-39	11.9936	6.06933e-40	9.80157	1.72946e-27		TraesCS2D02G108200	5.97366	0.00343099	8.99145	5.88329e-11			FGRAMPH1_01G11957	2.02797	0.0108459
TraesCS1A02G028400	7.43245	1.45611e-07		TraesCS2D02G528100	6.55134	2.13834e-05	6.80984	0.000617174		TraesCS2A02G028000	6.48232	0.00198366			TraesCS2A02G222700	6.9294	0.0013193		TraesCS2D02G018500	7.52	3.57247e-07		TraesCS4B02G036700	5.97292	0.00922825		TraesCS4B02G377900	14.5081	4.21719e-23	12.3159	1.47922e-24	10.7188	3.99473e-18		TraesCSU02G183300	5.97346	8.77854e-05	4.8846	0.00267556			FGRAMPH1_01G09531	2.0274	0.00435273
TraesCS5D02G537600	7.42725	6.18691e-26		TraesCS1A02G108600	6.55076	3.34969e-05	6.00218	0.000941015		TraesCS5B02G403700	6.47414	0.00083223			TraesCS1D02G379700	6.92319	2.86942e-05		TraesCS2A02G508700	7.51746	2.66346e-07		TraesCS5D02G539200	5.96066	0.000321604		TraesCS5D02G507700	14.4962	7.45342e-27	9.46037	1.86623e-39	8.11124	9.68763e-23		TraesCS7D02G179000	5.93226	0.00101623	4.25709	0.00487671			FGRAMPH1_01G13933	2.02343	0.00482589
TraesCS7B02G329800	7.39655	2.07208e-42		TraesCS5B02G020700	6.53131	2.4036e-05	8.65168	0.00251342		TraesCS1B02G027700	6.45159	0.00101376			TraesCS5D02G330600	6.90514	0.000572176		TraesCS5D02G495100	7.51214	1.89381e-07		TraesCS2B02G071800	5.94624	0.00574086		TraesCS2B02G445500	14.4858	3.84749e-46	16.3064	8.41274e-43	10.6389	9.03691e-12		TraesCS6D02G114700	5.93123	1.58424e-05	7.26621	3.39423e-06			FGRAMPH1_01G18627	2.01783	0.0385531
TraesCS1B02G187400	7.38056	2.14938e-07		TraesCS3B02G042800	6.52847	3.65558e-05	6.61659	0.0015636		TraesCS3B02G465200	6.44644	0.00225437			TraesCSU02G051700	6.84962	7.73953e-06		TraesCS5A02G372500	7.51133	6.97177e-07		TraesCS1B02G421700	5.94624	0.00574086		TraesCS7B02G024200	14.4712	1.00829e-29	12.4853	1.03928e-26	9.7907	7.73272e-29		TraesCS2D02G310300	5.87645	0.00678412	3.94162	0.00556981			FGRAMPH1_01G02347	2.00092	0.00852048
TraesCS4B02G034700	7.37734	1.97646e-07		TraesCS5A02G497400	6.50252	1.55181e-78	7.00585	1.40311e-76		TraesCS4D02G059800	6.43771	8.12438e-05			TraesCS2B02G052100	6.78115	0.000343151		TraesCS1D02G433800	7.48929	3.3798e-07		TraesCS2A02G045700	5.94108	0.00205083		TraesCS3A02G452600	14.4675	1.51943e-44	16.7822	5.0433e-36	12.6152	2.49784e-41		TraesCS1B02G368400	5.86262	3.97685e-13	12.2346	1.2987e-18			FGRAMPH1_01G09353	1.99167	0.0433415
TraesCS7B02G282400	7.37342	2.21898e-07		TraesCS2D02G149200	6.47298	3.65021e-05	6.79752	1.22123e-05		TraesCS7A02G053300	6.3928	0.000845714			TraesCSU02G194900	6.77757	7.06121e-08		TraesCSU02G119900	7.48928	3.60646e-07		TraesCS7B02G438300	5.9368	0.000845433		TraesCS2B02G420800	14.4602	1.08868e-29	13.7739	2.61952e-24	12.2907	3.6161e-17		TraesCS1D02G272600	5.77585	2.35708e-09	5.36819	1.21111e-06			FGRAMPH1_01G15701	1.98859	0.000743063
TraesCS3B02G105500	7.3621	2.42446e-10		TraesCS7B02G058900	6.47249	6.17635e-08	5.78737	1.33956e-05		TraesCS2A02G016100	6.39102	0.0001858			TraesCS7D02G073700	6.77718	3.14593e-05		TraesCS5D02G310700	7.48813	1.16576e-06		TraesCS3B02G405300	5.92402	1.62596e-05		TraesCS3A02G414600	14.4551	3.82985e-26	14.9891	1.59661e-29	13.3565	1.28526e-22		TraesCS2A02G510400	5.75731	1.3911e-13	3.188	7.73005e-13			FGRAMPH1_01G06223	1.98554	0.0225619
TraesCS3A02G027000	7.36061	9.7071e-07		TraesCS1D02G272800	6.43098	4.1933e-05	5.9423	0.00619374		TraesCS7A02G502900	6.37485	0.00158104			ENSRNA050018930	6.74553	0.000107177		TraesCS3B02G204700	7.47285	3.41758e-07		TraesCS1B02G235300	5.91734	0.00369767		TraesCS5B02G270500	14.441	1.81938e-31	15.732	3.52058e-33	9.32831	2.75069e-06		TraesCS2B02G626500	5.72299	5.63674e-05	6.15293	0.00021302			FGRAMPH1_01G01377	1.98132	0.00286222
TraesCS5A02G183900	7.34562	2.50776e-07		TraesCS7A02G131400	6.42765	0.000215075	5.56378	0.00439183		TraesCS2B02G518900	6.36937	7.59312e-05			TraesCS5A02G536300	6.73246	0.0008837		TraesCS6D02G004000	7.46567	3.25968e-07		TraesCS3D02G451900	5.90837	4.16236e-05		TraesCS6B02G052200	14.4192	2.27711e-31	11.7422	2.20922e-42	6.15074	0.000746579		TraesCS7B02G445800	5.69784	1.83897e-15	4.07333	1.09337e-06			FGRAMPH1_01G18649	1.97341	0.00758222
TraesCS7B02G331500	7.33571	1.05788e-05		TraesCS6A02G391900	6.42438	7.6328e-05	7.76877	5.26378e-08		TraesCS5B02G020900	6.36193	0.00650297			TraesCS6D02G384300	6.71222	1.13421e-05		TraesCS3B02G281900	7.45954	2.95868e-06		TraesCS3B02G438300	5.90479	0.00203044		TraesCS1D02G080800	14.4073	2.00029e-30	15.0897	1.28007e-29	12.7532	5.70561e-26		TraesCS7A02G368800	5.65381	4.23871e-19	4.42985	8.96552e-07			FGRAMPH1_01G05483	1.96247	0.00892263
TraesCS5D02G541400	7.31324	4.63415e-07		TraesCS2B02G019300	6.41855	9.83882e-06	6.01131	0.000233134		TraesCS2B02G004100	6.35259	0.00050213			TraesCS2D02G022200	6.68264	3.91895e-13		TraesCS7B02G478000	7.45543	1.32266e-06		TraesCS2A02G129700	5.86582	7.81001e-06		TraesCS1A02G208200	14.4003	3.20673e-26	13.6226	7.31847e-26	12.0415	1.9573e-17		TraesCS3A02G039500	5.6432	7.15131e-10	9.00437	2.27802e-10			FGRAMPH1_01G00867	1.95478	0.00288606
ENSRNA050023723	7.30178	6.95479e-07		TraesCS5B02G020500	6.41777	1.28758e-21	8.2644	2.26767e-35		TraesCS2B02G042300	6.32713	3.63666e-05			TraesCS2D02G150100	6.64079	5.52018e-07		TraesCS5B02G387400	7.44903	4.64528e-06		TraesCSU02G074500	5.86535	5.28835e-10		TraesCS2A02G541800	14.3929	1.43979e-25	14.9011	7.32939e-26	10.4308	2.89726e-08		TraesCS7B02G444900	5.63123	1.18803e-24	4.79441	1.85672e-30			FGRAMPH1_01G07235	1.94567	0.0404002
TraesCS4A02G466200	7.27675	4.72754e-07		TraesCS1B02G436500	6.37844	3.88625e-33	7.71381	2.07122e-49		TraesCS6A02G019900	6.31886	2.87639e-05			TraesCS4B02G026500	6.62601	0.00196187		TraesCS5A02G372600	7.44805	3.43925e-07		TraesCS3A02G183900	5.86509	7.78778e-05		TraesCS3D02G094400	14.3911	1.24241e-30	14.1019	1.44101e-26	13.4776	1.84869e-25		TraesCS3B02G563100	5.61469	3.50725e-08	5.25517	1.4608e-06			FGRAMPH1_01G15703	1.93707	0.0222032
TraesCS4A02G329800	7.26705	7.84446e-07		TraesCS3A02G223600	6.37681	8.62079e-54	6.30345	6.7923e-47		TraesCS1A02G202700	6.30773	3.40285e-18			TraesCS1D02G054500	6.62453	0.00502329		TraesCS5A02G042800	7.4462	5.5947e-07		TraesCS5B02G149900	5.85504	0.00012061		TraesCS6D02G328200	14.3797	1.56948e-31	13.1599	3.2176e-27	9.23091	1.56689e-28		TraesCS3D02G476600	5.59871	1.37986e-07	6.9669	2.93344e-05			FGRAMPH1_01G13465	1.93574	0.0483485
TraesCSU02G062400	7.2517	5.12091e-07		TraesCS6B02G127800	6.35792	8.09385e-05	6.18264	0.000307172		TraesCS2A02G148500	6.27513	0.000482947			TraesCS7B02G440700	6.60434	0.00140421		TraesCS1A02G053100	7.43099	8.81909e-07		TraesCS3B02G014000	5.8009	0.000187489		TraesCS3B02G356100	14.3768	1.41597e-26	10.8726	1.88644e-19	11.8934	2.4263e-16		TraesCS2B02G515300	5.58735	1.87911e-12	2.48886	0.00026833			FGRAMPH1_01G12917	1.9139	0.000269026
TraesCSU02G088100	7.22347	7.14281e-07		TraesCS1B02G009700	6.35713	0.00254604	6.64511	0.00080608		TraesCS2B02G019400	6.27484	0.000361103			TraesCS5D02G473700	6.58941	4.56847e-10		TraesCS7D02G418800	7.41294	5.62611e-07		TraesCS1D02G061800	5.77595	4.26902e-05		TraesCS4A02G495900	14.3561	5.91766e-27	6.9373	5.25232e-43	5.84708	5.90424e-21		TraesCS7D02G349100	5.57618	0.000239379	7.3067	6.99991e-06			FGRAMPH1_01G17383	1.91226	2.15e-05
TraesCS4A02G465100	7.21867	5.44924e-10		TraesCS2D02G056100	6.3558	4.50462e-56	5.53537	5.20526e-36		TraesCS7B02G424800	6.265	0.00134414			TraesCS2D02G056300	6.56294	2.59266e-05		TraesCS4B02G311300	7.40537	1.74183e-05		TraesCS4D02G255400	5.77492	0.00255629		TraesCS7A02G059500	14.3473	1.75786e-81	16.36	8.3506e-34	11.021	6.49845e-11		TraesCS4D02G295800	5.56679	7.79107e-21	5.34795	5.30422e-15			FGRAMPH1_01G27177	1.88525	0.00179917
TraesCS5A02G155500	7.21694	8.02694e-15		TraesCS5B02G500500	6.35313	3.76177e-14	5.54674	3.06668e-09		TraesCS2D02G486000	6.26367	0.000307143			TraesCS7A02G167800	6.55323	0.000151549		TraesCS6D02G312600	7.40468	2.1353e-06		TraesCS5A02G419700	5.77302	0.00544168		TraesCS3D02G456200	14.3436	2.0006e-38	12.8358	1.99448e-19	6.56202	2.57224e-11		TraesCS4B02G328800	5.56374	2.87227e-05	7.42256	1.75756e-06			FGRAMPH1_01G13647	1.84588	0.0200465
TraesCS1B02G463600	7.1999	1.51122e-05		TraesCS1A02G063100	6.33725	1.30725e-06	6.50249	0.000173513		TraesCS1B02G354100	6.24933	0.00377872			TraesCS6B02G459300	6.5464	1.27415e-12		TraesCS3B02G025100	7.40009	5.87977e-07		TraesCSU02G156500	5.72612	9.52276e-10		TraesCS7D02G479400	14.3433	7.71653e-27	12.6681	1.05299e-28	7.94605	1.37786e-21		TraesCS3A02G039200	5.5342	5.72833e-05	5.34116	4.536e-06			FGRAMPH1_01G08295	1.83615	0.00624045
TraesCS1B02G357700	7.1992	6.53043e-07		TraesCS4A02G467800	6.32695	1.52968e-07	5.92974	5.80169e-06		TraesCS2A02G456800	6.24812	0.000209287			TraesCS3B02G166100	6.51841	1.6209e-22		TraesCS4A02G370800	7.39826	2.36221e-05		TraesCS2B02G028600	5.71924	0.00978334		TraesCS3B02G025000	14.3411	3.76296e-27	11.697	1.94177e-19	10.6973	1.94442e-14		TraesCS1A02G107700	5.52057	2.11582e-20	3.36959	3.87471e-05			FGRAMPH1_01G27835	1.83186	0.0189056
TraesCS4B02G032700	7.1877	3.46335e-28		TraesCS1A02G071600	6.3234	0.00011557	6.36683	0.000114405		TraesCS2A02G483100	6.24166	4.34206e-16			TraesCS5B02G483900	6.47891	8.38745e-52		TraesCS3B02G350200	7.39552	1.11323e-05		TraesCS1A02G372200	5.71039	0.0031755		TraesCSU02G233000	14.3405	6.74867e-21	13.5485	2.99326e-24	12.2898	1.74571e-17		TraesCS6B02G265000	5.50273	0.000330204	6.08653	3.78424e-09			FGRAMPH1_01G06005	1.81902	0.00899445
TraesCS7A02G038000	7.16465	7.0196e-07		TraesCS6B02G454800	6.32261	6.7125e-14	7.89163	5.98894e-19		TraesCS2B02G551800	6.20031	4.90439e-13			TraesCS4A02G499800	6.47852	2.51828e-30		TraesCS3D02G080200	7.38356	9.32095e-07		TraesCS3B02G481000	5.68192	1.80648e-09		TraesCS4B02G064600	14.3186	5.79488e-30	14.4156	7.89352e-29	8.5211	3.39742e-22		TraesCS7A02G090000	5.47809	0.00420262	3.94323	0.000327167			FGRAMPH1_01G21049	1.8137	0.0401868
TraesCS2B02G006300	7.16295	5.00832e-06		TraesCSU02G052700	6.31415	8.77182e-05	7.22986	4.63873e-06		TraesCS4B02G343200	6.19714	1.96989e-06			TraesCS4A02G381100	6.45666	1.5278e-05		TraesCS3A02G020700	7.35308	1.17587e-06		TraesCS2D02G516900	5.64986	0.00310667		TraesCS2A02G027800	14.3122	1.03311e-31	13.9091	4.25628e-43	5.88522	5.1544e-12		TraesCS6B02G458200	5.47459	1.67071e-10	5.49659	2.91559e-20			FGRAMPH1_01G11311	1.78902	0.000118564
TraesCSU02G112000	7.15839	8.00046e-07		TraesCS7A02G438600	6.30374	9.87623e-21	9.10175	1.97374e-44		TraesCS5A02G479900	6.197	7.38789e-07			TraesCS5D02G212100	6.45428	2.15502e-07		TraesCS2D02G446500	7.34876	7.46463e-07		TraesCS2B02G125800	5.62751	3.02534e-05		TraesCSU02G008800	14.3015	3.33959e-26	11.1101	4.21422e-11	9.8186	5.2306e-12		TraesCS5D02G275600	5.4476	1.29471e-08	6.45277	5.28488e-10			FGRAMPH1_01G27243	1.78687	0.00234567
TraesCS7A02G558900	7.15818	8.02836e-07		TraesCS1D02G231100	6.29965	1.35584e-05	6.01951	0.000131412		TraesCS5A02G505200	6.18646	0.000280923			TraesCS7B02G372100	6.45365	2.86658e-10		TraesCS6B02G107000	7.34337	5.79323e-07		TraesCS7A02G126100	5.62748	6.83998e-07		TraesCS2A02G355700	14.3007	1.95625e-26	9.14994	1.81657e-78	8.9029	4.16405e-29		TraesCS5B02G560700	5.43447	0.000709967	6.1844	0.000253339			FGRAMPH1_01G13095	1.78227	0.00134552
TraesCS5D02G568000	7.14313	0.000559042		TraesCS6B02G437100	6.29377	7.51369e-06	7.89951	6.15475e-12		TraesCS4A02G450800	6.18453	0.00205255			TraesCS7B02G440600	6.44414	2.59609e-05		TraesCSU02G215900	7.33944	1.62929e-05		TraesCS4B02G304700	5.58045	0.00165784		TraesCS6B02G167600	14.2934	4.11758e-30	12.2909	1.54325e-21	6.59986	0.000287796		TraesCS7A02G393100	5.38979	3.82026e-06	3.90897	4.74351e-09			FGRAMPH1_01G13531	1.7822	0.0169462
TraesCS1A02G009600	7.13731	1.12607e-06		TraesCS3B02G072100	6.27593	1.96068e-10	6.23698	4.76277e-10		TraesCS7D02G005100	6.15971	0.000782421			TraesCS5A02G433700	6.41776	7.89535e-27		TraesCS1D02G407000	7.33294	1.80702e-06		TraesCS3B02G351700	5.56896	2.84907e-05		TraesCS2A02G542100	14.2926	1.7126e-27	14.8798	6.49197e-27	12.2946	1.36415e-25		TraesCS5D02G112200	5.37545	1.4447e-09	5.20123	1.14828e-08			FGRAMPH1_01G00085	1.78124	0.00106564
TraesCS6D02G016900	7.13711	8.72985e-07		TraesCS4B02G383600	6.26784	1.51677e-18	7.09547	4.21899e-26		TraesCS7A02G477400	6.14697	0.000266254			TraesCS2A02G008800	6.40748	4.19901e-05		TraesCS2A02G592100	7.33023	1.2713e-05		TraesCS3B02G150000	5.55093	2.55375e-05		TraesCS7D02G460500	14.2913	2.80035e-30	15.8734	2.47012e-33	13.2495	9.82539e-23		TraesCS5A02G262100	5.36505	2.9024e-39	2.97934	1.98173e-07			FGRAMPH1_01G24939	1.77926	0.00976312
TraesCS3B02G336900	7.1137	4.84141e-06		TraesCS1D02G034705	6.23644	0.000110967	5.73786	0.00235312		TraesCS6B02G267200	6.14154	0.000453382			TraesCS6B02G337800	6.40147	6.63861e-06		TraesCS5B02G367700	7.30216	8.00801e-07		TraesCS4D02G286300	5.54422	9.12106e-05		TraesCS3B02G446300	14.272	2.42671e-22	13.7245	3.36309e-24	12.1737	1.47794e-19		TraesCS6D02G386800	5.35427	1.40259e-12	5.98516	2.18908e-33			FGRAMPH1_01G10353	1.77116	0.00528161
TraesCS4B02G361900	7.09555	2.27753e-14		TraesCS6B02G447400	6.2317	0.000246123	7.63221	2.59409e-06		TraesCS3D02G456200	6.13282	0.000880111			TraesCS7B02G374700	6.3916	2.19288e-05		TraesCS4A02G411700	7.30049	5.41797e-06		TraesCS1B02G119900	5.53883	7.29308e-05		TraesCSU02G152000	14.2583	1.61242e-24	13.4478	8.91086e-24	10.6888	9.05791e-16		TraesCS2A02G370900	5.31481	5.83763e-11	4.17214	0.000102259			FGRAMPH1_01G16295	1.75667	0.021657
TraesCS2A02G578500	7.07427	1.79146e-05		TraesCS5D02G388800	6.21462	0.000707581	4.16298	0.0050063		TraesCS3D02G001500	6.12162	3.04322e-35			TraesCS7A02G236700	6.37816	2.10192e-07		TraesCSU02G229300	7.2966	6.63947e-06		TraesCS3B02G011700	5.52721	0.000169674		TraesCS2B02G071200	14.2559	4.16898e-29	10.1357	1.02267e-36	9.23837	8.1506e-35		TraesCS6D02G296400	5.28307	1.38175e-08	4.92231	0.00538096			FGRAMPH1_01G13087	1.7526	0.0458316
TraesCS5D02G209700	7.06385	1.3354e-06		TraesCS6B02G416400	6.21259	0.000145163	6.87529	4.01284e-05		TraesCS5D02G061000	6.12073	0.000409518			TraesCS5B02G305600	6.37528	2.92554e-10		TraesCS7B02G419200	7.28935	1.16526e-06		TraesCS1D02G100700	5.49019	0.000408949		TraesCS3D02G138900	14.2513	1.3928e-25	13.4478	7.1643e-24	11.8639	8.25445e-19		TraesCS3A02G481600	5.28111	2.10589e-06	7.33014	1.21492e-28			FGRAMPH1_01G13859	1.75209	0.0482202
TraesCS2A02G268600	7.05599	1.10496e-52		TraesCS2B02G181100	6.19635	2.85294e-29	5.70776	7.06063e-21		TraesCS6A02G064600	6.11105	0.00247784			TraesCS7A02G456200	6.34554	0.00421926		TraesCS7B02G351500	7.28661	1.88595e-05		TraesCS7A02G007300	5.49007	0.00066568		TraesCS6D02G110600	14.2476	1.64998e-30	14.2144	2.80243e-28	8.00601	1.8352e-18		TraesCS4B02G382300	5.26054	0.000292835	5.40459	0.000303798			FGRAMPH1_01G17921	1.75159	0.0458445
TraesCS7D02G021800	7.04738	1.71009e-06		TraesCS7A02G400500	6.16624	0.000156152	6.26166	0.000253877		TraesCS3D02G010600	6.09424	0.000456808			TraesCS1A02G271400	6.3431	1.37251e-06		TraesCS5D02G263500	7.27945	1.31979e-05		TraesCS2A02G482300	5.47857	0.00112895		TraesCS4B02G279600	14.2384	7.68353e-28	14.0684	3.87494e-26	12.3288	1.05981e-20		TraesCS5D02G427200	5.2431	0.000435064	7.14558	1.1561e-05			FGRAMPH1_01G01375	1.74704	0.029794
TraesCS6A02G293700	7.039	1.16568e-05		TraesCS3A02G072000	6.13862	0.000364623	8.54729	2.81223e-10		ENSRNA050023735	6.09241	0.00137486			TraesCS7B02G479000	6.31697	1.06543e-13		TraesCS6B02G322200	7.26888	2.3113e-06		TraesCS2B02G032800	5.45959	0.00117791		TraesCS2B02G445200	14.2292	4.62611e-28	12.9117	3.63783e-28	7.41994	7.73104e-06		TraesCS7D02G123700	5.19527	1.15902e-05	5.61419	1.71332e-07			FGRAMPH1_01G13401	1.73949	0.00482467
TraesCS1A02G434000	7.03638	1.51646e-06		TraesCS2A02G539000	6.134	3.35774e-76	3.03956	9.78078e-07		TraesCS2D02G560600	6.07722	0.000659023			TraesCS2B02G126800	6.31501	0.000155059		TraesCS1A02G052900	7.26307	3.04222e-08		TraesCS1A02G390000	5.45814	0.000892964		TraesCS1A02G078400	14.2184	1.26307e-26	14.7295	1.25927e-29	11.6964	1.17922e-23		TraesCS2D02G453400	5.17504	7.94952e-21	3.95608	3.52022e-09			FGRAMPH1_01G14741	1.7244	0.0256472
TraesCS7A02G526800	7.02235	9.32047e-06		TraesCSU02G124900	6.0883	1.95961e-56	6.09655	8.62622e-46		TraesCS7B02G286100	6.04745	0.00107572			TraesCS2A02G019000	6.2845	1.37511e-06		TraesCSU02G226000	7.26207	0.000712757		TraesCS7B02G317900	5.45008	0.00217164		TraesCS6D02G367100	14.2127	3.88998e-38	14.6276	1.37025e-37	12.7603	3.38539e-39		TraesCS1A02G104200	5.17439	1.24131e-07	5.87195	3.06035e-12			FGRAMPH1_01G19927	1.71855	0.00402334
TraesCS4A02G166800	7.01901	5.04098e-06		TraesCSU02G099500	6.08649	8.37009e-10	5.55043	1.2503e-07		TraesCS4B02G384500	6.03889	1.8065e-34			TraesCS5D02G001600	6.28396	0.00334856		TraesCS1D02G265700	7.25689	1.20366e-05		TraesCS6A02G024100	5.44677	2.50932e-08		TraesCS5B02G477500	14.2072	3.78502e-26	13.5983	8.65021e-25	7.7759	2.92596e-13		TraesCS6B02G441400	5.14439	1.72631e-32	3.56426	2.15304e-17			FGRAMPH1_01G25277	1.70824	0.0431803
TraesCS1B02G035700	6.9993	1.81343e-06		TraesCS2B02G018000	6.07401	0.000240515	8.24466	4.91569e-08		TraesCS6A02G063500	6.01905	0.000618208			TraesCS3B02G016800	6.27956	0.00863533		TraesCS2B02G453700	7.25408	1.84829e-06		TraesCS2A02G021300	5.44421	0.00179471		TraesCS3A02G300100	14.1894	5.37172e-24	13.1647	5.81547e-25	12.5107	9.40838e-18		TraesCS1B02G031000	5.13675	0.00048404	2.89349	7.50489e-09			FGRAMPH1_01G04139	1.68546	0.000995181
TraesCS7B02G340000	6.98692	3.92481e-06		TraesCS1B02G001600	6.07296	0.000547699	9.08666	1.23637e-11		TraesCS1A02G294800	6.01758	0.000545515			TraesCS2A02G031600	6.2214	0.00471064		TraesCS2D02G524300	7.24718	2.64477e-06		TraesCS5A02G071000	5.42675	3.67101e-08		TraesCS4B02G378300	14.1867	5.52295e-29	13.3155	4.4515e-27	14.2725	1.67911e-28		TraesCS2A02G547300	5.09717	0.00319651	5.488	1.55915e-06			FGRAMPH1_01G14551	1.64598	0.0037229
TraesCS6A02G326300	6.95921	4.74587e-06		TraesCS6A02G403200	6.07117	0.000684505	8.20831	5.02978e-06		TraesCS4A02G026200	6.01152	0.00107369			TraesCS3D02G278900	6.2214	0.00471064		TraesCS1D02G011800	7.24686	2.34971e-06		TraesCS3A02G072300	5.40727	0.00064312		TraesCS1B02G096600	14.1796	1.97408e-25	12.1225	1.02032e-21	12.6058	1.37166e-21		TraesCS2D02G391400	5.08756	0.000100075	2.36155	0.00156553			FGRAMPH1_01G04767	1.63737	0.0142802
TraesCS6D02G211300	6.94805	9.06759e-06		TraesCS7A02G438700	6.05578	0.0027428	8.41537	1.01665e-09		TraesCS1A02G002400	5.99845	1.63637e-05			TraesCS1B02G139700	6.2214	0.00471064		TraesCS6A02G265000	7.24239	1.7818e-06		TraesCS7B02G224900	5.40583	0.00226865		TraesCS7A02G055200	14.1673	2.11295e-27	12.5075	6.26435e-19	9.69716	2.7872e-22		TraesCS6A02G145400	4.96469	3.74412e-07	2.68211	1.7081e-05			FGRAMPH1_01G21053	1.62572	0.000250095
TraesCS3B02G478200	6.93957	5.73235e-06		TraesCSU02G257800	6.05279	0.000679591	5.53698	0.00673018		TraesCS1A02G007344	5.98772	1.27562e-10			TraesCS1A02G011700	6.1749	2.24986e-09		TraesCS7B02G079900	7.24066	5.10595e-06		TraesCS1D02G401400	5.39833	0.00315677		TraesCS3B02G036800	14.1291	9.18608e-32	14.4	3.07904e-25	10.1077	1.25012e-30		TraesCS6B02G446400	4.95252	5.24244e-05	6.98409	4.54763e-09			FGRAMPH1_01G21639	1.61467	0.032997
TraesCS2D02G570900	6.92457	6.24959e-07		TraesCS5B02G088100	6.00203	0.0013968	5.81032	0.00215716		TraesCS5D02G046000	5.98497	0.0069994			TraesCS2D02G294600	6.14453	9.69241e-06		TraesCSU02G075100	7.23477	1.09513e-06		TraesCS5A02G512600	5.39686	0.000940602		TraesCSU02G128100	14.1264	5.79394e-24	13.2221	1.90349e-22	9.63701	1.99829e-25		TraesCS1D02G392500	4.9378	7.47705e-17	4.04047	2.33642e-09			FGRAMPH1_01G26615	1.61396	0.0289805
TraesCS3B02G319700	6.9234	2.45529e-09		TraesCS6A02G380800	5.99427	0.00108628	7.44334	3.24514e-07		TraesCS4D02G283600	5.97657	0.00606388			TraesCS1B02G007600	6.1236	4.88264e-08		TraesCS2B02G485200	7.23243	4.52571e-06		TraesCS3A02G373000	5.38342	8.08264e-05		TraesCS7B02G369200	14.1231	4.10233e-38	9.20108	1.87093e-55	11.734	1.40493e-41		TraesCS4B02G343200	4.9175	0.00106596	3.4395	2.22443e-25			FGRAMPH1_01G12243	1.60075	0.026325
TraesCS5A02G015200	6.92043	3.70102e-17		TraesCS5D02G327000	5.9561	0.00097532	5.9306	0.00340864		TraesCSU02G026200	5.97121	0.00512614			TraesCS5A02G049400	6.10335	5.773e-08		TraesCS4A02G032500	7.23048	1.94035e-06		TraesCS3D02G000700	5.31612	1.92737e-06		TraesCS2B02G294200	14.1154	4.27716e-28	13.754	4.12815e-26	8.98866	1.44736e-27		TraesCS3A02G262000	4.86384	1.18332e-13	2.97169	1.9927e-07			FGRAMPH1_01G27529	1.60056	0.0129468
TraesCS3A02G027600	6.91845	3.77914e-06		TraesCS3B02G095500	5.95344	2.26169e-06	6.63396	4.79915e-08		TraesCS1D02G003400	5.96559	0.00122113			TraesCS2D02G539600	6.09125	7.02793e-05		TraesCS3B02G037700	7.21993	2.95935e-06		TraesCS3D02G159700	5.31461	0.000361782		TraesCS1D02G253200	14.1143	8.39152e-28	11.3487	1.76393e-20	9.70202	2.21226e-26		TraesCS7D02G332500	4.85765	0.000643922	3.72808	0.0014581			FGRAMPH1_01G14885	1.58753	0.0443797
TraesCS2A02G425300	6.90762	8.64016e-09		TraesCS3B02G068600	5.95338	0.0019279	6.64636	0.000235308		TraesCS5B02G475800	5.92791	2.29539e-05			TraesCS1B02G030100	6.08753	3.7814e-10		TraesCS4B02G096700	7.21303	1.9265e-05		TraesCS2B02G578000	5.30665	1.99693e-14		TraesCS2A02G534600	14.0658	9.64732e-116	12.7635	9.48369e-69	8.4991	1.19303e-06		TraesCS2D02G107600	4.84262	2.5573e-07	5.23679	1.78056e-14			FGRAMPH1_01G07061	1.5728	0.00800572
TraesCS5B02G467400	6.89489	4.70962e-06		TraesCS3A02G479600	5.95161	1.81075e-06	5.9107	6.24726e-06		TraesCS6D02G054600	5.92652	0.00121903			TraesCS2A02G450000	6.06154	1.26545e-08		TraesCS4D02G293600	7.21213	2.6036e-05		TraesCS6B02G440100	5.30478	2.7736e-06		TraesCS2A02G578400	14.0572	3.22055e-27	13.7306	1.10849e-24	8.15493	1.04545e-19		TraesCS6D02G208900	4.83646	1.1893e-58	2.56344	4.48019e-05			FGRAMPH1_01G03959	1.57255	0.00435926
TraesCS4A02G467100	6.871	5.00374e-06		TraesCS3B02G375400	5.93849	4.33968e-37	6.16343	1.53554e-35		TraesCS2B02G004800	5.92625	0.00438894			TraesCS1B02G423300	6.05378	1.78816e-08		TraesCS4B02G001900	7.21043	1.12116e-05		TraesCS5B02G105100	5.30313	4.11518e-09		TraesCS6B02G448800	14.0414	8.97479e-23	11.1275	8.36102e-10	11.9542	9.72826e-18		TraesCS1B02G062300	4.82832	7.95247e-22	2.19512	9.97872e-05			FGRAMPH1_01G00349	1.56597	0.00426873
TraesCSU02G156200	6.85403	2.40919e-05		TraesCS7D02G007600	5.93431	0.00185717	6.59276	5.82836e-05		TraesCS2B02G411400	5.92544	0.00165467			TraesCS2B02G440700	6.05119	0.00192535		TraesCS7D02G532900	7.20424	3.40582e-06		TraesCS7D02G307100	5.26962	0.000111167		TraesCS6B02G095100	14.03	2.73617e-26	9.38191	1.34985e-08	5.29932	2.05031e-06		TraesCS7D02G315600	4.79428	0.00115882	2.23215	0.00716685			FGRAMPH1_01G14451	1.54923	0.021223
TraesCS7A02G468100	6.85357	5.24583e-05		TraesCS1A02G409400	5.91562	0.00137232	6.00095	0.000864221		TraesCS6D02G094700	5.88319	2.93067e-05			TraesCS4A02G374700	5.99078	4.99298e-06		TraesCS1D02G441000	7.19687	2.88417e-06		TraesCS3A02G368200	5.26844	0.000111668		TraesCS1D02G429100	14.0086	2.85354e-27	13.3457	5.88393e-23	9.86986	1.18604e-24		TraesCS1A02G094900	4.79373	7.74425e-14	2.74746	9.0072e-05			FGRAMPH1_01G05637	1.54424	0.0060934
TraesCS7D02G010200	6.84843	1.7873e-12		TraesCS7D02G007300	5.91487	0.000223051	6.36325	6.04218e-05		TraesCS2B02G017900	5.87576	0.00158464			TraesCS7A02G024274	5.97818	7.41713e-07		TraesCS7A02G354100	7.19527	3.17701e-06		TraesCS7A02G348800	5.26785	2.62464e-13		TraesCS5D02G311900	14.007	6.52662e-29	11.1258	2.62557e-60	7.50704	0.000141639		TraesCS2B02G043200	4.71821	2.09223e-17	3.27938	0.000479555			FGRAMPH1_01G21129	1.53573	0.0113482
TraesCS2D02G027400	6.83704	5.85996e-06		TraesCS6B02G207300	5.9148	3.06429e-06	5.63863	2.73953e-05		TraesCS6A02G046000	5.87335	0.00120035			TraesCS5D02G070300	5.93782	3.72992e-10		TraesCS2B02G183900	7.19525	4.70403e-06		TraesCS3A02G011800	5.26114	3.64094e-16		TraesCS5A02G270000	13.9959	1.75561e-38	15.5634	1.46567e-32	9.10852	1.47341e-26		TraesCS1B02G263100	4.71814	1.35399e-17	3.56228	2.71728e-13			FGRAMPH1_01G10123	1.5301	0.0498787
TraesCS2B02G538500	6.83517	4.71027e-06		TraesCS4D02G253200	5.8901	0.00267521	7.861	4.50635e-08		TraesCS5B02G020000	5.85881	0.00166734			TraesCS4B02G168100	5.9376	1.4178e-05		TraesCS3D02G035800	7.19185	4.13046e-06		TraesCS7D02G369400	5.25948	0.00046468		TraesCS6A02G032500	13.9888	1.51772e-28	11.7302	1.66025e-17	12.0449	2.35299e-19		TraesCS5B02G544800	4.70453	5.27105e-26	2.86029	0.00977068			FGRAMPH1_01G04849	1.52434	0.00182714
TraesCS6A02G048700	6.83221	4.93057e-06		ENSRNA050023725	5.87202	4.0082e-09	7.19003	3.21868e-08		TraesCSU02G260400	5.84407	0.00609757			TraesCS2B02G499100	5.90573	4.98456e-08		TraesCS7A02G331400	7.18047	6.33007e-13		TraesCS2B02G336700	5.25533	0.00478637		TraesCS5B02G443400	13.9876	6.63417e-21	8.45398	2.4721e-09	7.29695	7.81377e-06		TraesCS5D02G044300	4.69016	4.7944e-08	5.62364	3.91344e-12			FGRAMPH1_01G05459	1.51959	0.0134439
TraesCS3B02G249100	6.81049	5.54137e-06		TraesCS7A02G435900	5.84296	0.000167472	7.82463	1.62626e-08		TraesCS6A02G127000	5.83725	0.00465037			TraesCS5D02G528100	5.8886	0.000160056		TraesCS6A02G377500	7.17099	2.11346e-06		TraesCS5D02G395400	5.25126	0.000162474		TraesCS3B02G118300	13.9671	1.49825e-24	14.1776	3.46676e-27	7.87501	4.0131e-05		TraesCS1B02G001800	4.68589	3.91561e-33	4.08824	3.01674e-18			FGRAMPH1_01G12605	1.50173	0.0287924
TraesCS2A02G490800	6.80364	7.58126e-09		TraesCS2B02G557800	5.83244	0.000901943	5.98063	0.00163553		ENSRNA050017665	5.83612	0.00148803			TraesCS6B02G305900	5.84871	2.29091e-05		TraesCS3B02G196100	7.16292	4.44708e-06		TraesCSU02G221100	5.24495	0.000485663		TraesCS4D02G265200	13.9654	1.05481e-28	9.83388	1.65302e-13	6.67709	2.70213e-16		TraesCS1D02G096300	4.66306	1.10922e-09	7.79328	8.32498e-30			FGRAMPH1_01G09901	1.49946	0.0354872
TraesCS1D02G403200	6.78601	4.17813e-05		TraesCS4A02G472600	5.80814	1.56201e-55	5.39831	4.66729e-33		TraesCS7D02G201400	5.83078	0.00330181			ENSRNA050018922	5.84854	0.000388616		TraesCS7D02G457500	7.14694	0.000312133		TraesCS7D02G427500	5.24128	1.46183e-07		TraesCS3D02G448700	13.9487	2.56136e-28	10.6794	7.58639e-19	6.67402	4.03653e-16		TraesCS2B02G058200	4.63364	1.71775e-21	1.97742	2.72477e-06			FGRAMPH1_01G08839	1.45616	0.0429827
TraesCS3B02G570600	6.78079	6.19439e-06		TraesCS1A02G053600	5.7854	7.9287e-06	6.06917	1.98026e-06		TraesCS1A02G004400	5.82567	0.0057533			TraesCS5D02G222500	5.84827	4.76289e-05		TraesCS1D02G380500	7.12719	0.000124825		TraesCS7A02G030700	5.23308	0.000167594		TraesCS3D02G137000	13.9415	1.28334e-34	14.7027	7.14972e-27	14.1051	1.80538e-26		TraesCS2D02G548300	4.60548	0.000396769	4.50748	0.000368831			FGRAMPH1_01G10605	1.43416	0.0208901
TraesCS2B02G364000	6.7803	4.1019e-05		TraesCS3B02G568800	5.78243	0.000713667	6.44005	0.000355302		TraesCS4A02G461200	5.81797	3.80881e-30			TraesCS2B02G139600	5.84572	2.7042e-05		TraesCS4D02G305300	7.11445	2.27369e-05		TraesCS7B02G128800	5.20393	1.72642e-13		TraesCS7B02G400500	13.9362	2.06009e-71	16.8602	6.86709e-38	12.0814	3.51239e-73		TraesCS6A02G226200	4.58246	3.90271e-51	2.52094	2.16755e-06			FGRAMPH1_01G17019	1.41697	0.0451154
TraesCS3A02G017200	6.77565	2.53399e-05		TraesCS3A02G414900	5.77549	0.00109283	7.65012	3.53378e-07		TraesCS7B02G034300	5.81549	0.0018447			ENSRNA050019610	5.83581	4.96287e-09		TraesCS1A02G411000	7.11253	2.28772e-05		TraesCS5A02G293700	5.15402	0.00396787		TraesCS7B02G356400	13.9319	3.35023e-28	12.1917	2.23251e-20	7.77548	2.74635e-27		TraesCS5A02G205100	4.57928	0.000813571	3.65195	0.00373137			FGRAMPH1_01G20829	1.41669	0.0373449
TraesCS3B02G567500	6.76846	9.10088e-06		TraesCS1A02G071657	5.76461	0.000321425	6.17927	5.26102e-05		TraesCS2B02G578600	5.81485	0.00203722			TraesCS4A02G221100	5.82966	0.000952938		TraesCSU02G257200	7.11231	3.33816e-06		TraesCS5B02G430000	5.14746	0.00591041		TraesCS4D02G277700	13.9034	7.03166e-27	13.9418	5.19758e-26	10.1835	3.1867e-17		TraesCS4B02G074500	4.57374	1.90034e-08	2.28019	0.00542598			FGRAMPH1_01G03209	1.41219	0.0286774
TraesCS7B02G131600	6.75178	8.08567e-06		TraesCS1A02G062600	5.75494	0.000616686	5.77058	0.00147063		TraesCSU02G012600	5.79426	2.66959e-18			ENSRNA050018927	5.82683	0.00215736		TraesCS7B02G058100	7.10467	2.4806e-06		TraesCS2D02G030200	5.12559	0.000142218		TraesCS3D02G320200	13.9013	6.60028e-30	12.7282	1.46854e-26	9.02088	1.01486e-16		TraesCS5D02G050200	4.57163	2.44149e-13	4.60556	7.72825e-07			FGRAMPH1_01G18507	1.41096	0.0356292
TraesCS1D02G370700	6.73687	1.24055e-05		TraesCS1D02G231200	5.754	5.62344e-42	4.51739	1.28057e-16		TraesCS6A02G040600	5.78881	4.17661e-16			TraesCS7B02G396200	5.81979	0.00852607		TraesCS3B02G152100	7.09959	4.542e-06		TraesCSU02G012900	5.06722	0.000599987		TraesCS5B02G426300	13.8953	8.1192e-36	13.6818	1.93692e-69	6.36447	0.00562512		TraesCS5A02G249900	4.56527	3.3217e-40	2.01744	0.000852596			FGRAMPH1_01G12517	1.3847	0.000497253
TraesCS1D02G096100	6.72137	8.87576e-06		TraesCS4A02G467500	5.74779	2.65538e-18	3.67385	2.09527e-05		TraesCS1B02G005500	5.76947	0.00697296			TraesCS2A02G573500	5.81665	2.61208e-12		TraesCS4B02G367000	7.09701	3.7823e-06		TraesCS6A02G047600	5.0482	0.00317505		TraesCS5B02G031800	13.8931	5.4478e-26	12.1467	7.44813e-20	7.25735	4.38517e-14		TraesCS7B02G086800	4.56206	2.12389e-32	2.72507	0.000104231			FGRAMPH1_01G06433	1.38033	0.0329762
TraesCS2D02G454400	6.72127	1.59292e-05		TraesCS2D02G160900	5.72258	0.00203562	6.0104	0.000678921		TraesCS2B02G160200	5.76208	1.78137e-05			TraesCSU02G130300	5.77856	0.000159626		TraesCS5B02G535500	7.09137	5.4123e-05		TraesCS3B02G135800	5.04466	0.000585459		TraesCS2A02G362500	13.8662	4.07415e-28	8.78239	3.85071e-32	7.19716	1.9756e-14		TraesCS7A02G449300	4.56202	4.4317e-11	4.59152	3.43244e-05			FGRAMPH1_01G04609	1.37059	0.0044971
TraesCS4A02G473500	6.70734	2.05628e-05		TraesCS1A02G042100	5.68958	0.00822517	7.49627	2.70818e-07		TraesCS7A02G443900	5.75869	0.00201707			TraesCS1A02G098900	5.75995	2.42477e-07		TraesCS2B02G434200	7.0814	1.85236e-05		TraesCS7A02G006100	5.04234	4.7058e-10		TraesCS5A02G350800	13.8633	6.95591e-26	8.95822	3.22821e-28	10.2781	1.39581e-18		TraesCS4A02G373800	4.52487	2.31749e-05	4.84591	5.9356e-06			FGRAMPH1_01G25995	1.36642	0.000753998
TraesCS6D02G233900	6.69893	2.84348e-05		TraesCS1D02G231000	5.65887	1.18846e-54	5.77175	4.4741e-43		TraesCS3A02G371700	5.75741	5.21024e-12			TraesCS6A02G077400	5.74975	1.58404e-05		TraesCS2B02G137000	7.08132	0.00064858		TraesCS6D02G331900	5.03952	0.00809196		TraesCS2D02G462300	13.8602	2.17422e-25	13.5915	6.04813e-26	10.1695	2.19402e-16		TraesCS7B02G027100	4.51016	2.04737e-08	4.59007	2.15407e-07			FGRAMPH1_01G22505	1.36404	0.0227122
TraesCS1D02G118800	6.67647	1.21947e-05		TraesCS1B02G009200	5.61587	0.00594118	6.53728	5.74381e-05		TraesCS2A02G394500	5.75216	0.00507256			TraesCS1A02G432000	5.7431	5.03891e-05		TraesCS1B02G328500	7.08083	3.35964e-05		TraesCS7A02G476800	5.03212	1.15104e-10		TraesCS3D02G399600	13.8565	7.73293e-26	11.974	1.3382e-25	4.76788	4.07664e-12		TraesCS7A02G398900	4.49128	1.3521e-35	3.80829	7.46548e-11			FGRAMPH1_01G11885	1.35596	0.0115566
TraesCS7B02G349500	6.67317	1.43699e-05		TraesCS2A02G485800	5.54865	0.000200542	6.15503	5.48965e-06		TraesCS4B02G130000	5.74833	0.00206163			TraesCS6A02G323100	5.72009	5.36001e-18		TraesCS6A02G014100	7.07078	3.17355e-05		TraesCS3B02G111700	5.02742	0.00364703		TraesCS4A02G024300	13.8472	7.80116e-25	11.9283	1.05534e-24	10.0312	2.35106e-16		TraesCS1B02G433700	4.49006	2.16061e-15	3.99302	2.28894e-39			FGRAMPH1_01G20831	1.34252	0.0488653
TraesCS6B02G043000	6.66995	1.51237e-05		TraesCS5A02G497300	5.54242	2.60947e-05	5.44673	0.000168907		TraesCS4A02G203500	5.72854	1.17362e-09			TraesCS2A02G575700	5.71766	5.3164e-05		TraesCS5B02G354000	7.06839	0.000152368		TraesCS5D02G194300	5.01926	0.000709659		TraesCS2D02G581900	13.8433	2.32066e-71	15.6992	4.77413e-31	9.48689	9.585e-07		TraesCS4A02G491400	4.48731	3.51506e-07	4.09024	4.17238e-07			FGRAMPH1_01G07881	1.33073	6.56e-05
TraesCSU02G135300	6.66719	1.17631e-05		TraesCS6A02G415000	5.50995	0.000727387	6.22311	7.04598e-05		TraesCS1B02G427400	5.72739	0.00557493			TraesCS3D02G064300	5.70235	2.40952e-12		TraesCS7D02G387400	7.06839	0.000152368		TraesCS2D02G339100	5.01039	0.00577065		TraesCS2D02G139200	13.8362	1.60572e-25	13.9121	1.03863e-28	11.7879	6.65819e-18		TraesCS4A02G342600	4.47625	1.4336e-05	3.42828	0.00013777			FGRAMPH1_01G21057	1.32092	0.0256472
TraesCS7B02G329400	6.65977	1.89921e-25		TraesCS7A02G134200	5.50519	0.0006529	6.60049	1.20987e-05		TraesCS2B02G538100	5.7236	0.000618087			ENSRNA050021763	5.69792	5.84367e-05		TraesCS2B02G467800	7.05937	2.12515e-05		TraesCS2D02G490100	5.00178	0.00981557		TraesCSU02G151900	13.8289	3.37502e-22	13.0966	3.69085e-23	12.2484	1.9423e-20		TraesCS3A02G500000	4.47504	7.25357e-08	5.56258	1.82616e-10			FGRAMPH1_01G11415	1.31922	0.0354083
TraesCS6B02G442200	6.65766	1.58714e-05		TraesCS4A02G383000	5.50325	1.22161e-07	4.98026	8.2049e-06		TraesCS2A02G466000	5.71846	0.00289401			TraesCS6B02G041800	5.68252	4.37025e-05		TraesCS3A02G288000	7.05661	5.37073e-05		TraesCS3B02G595100	4.99719	0.00148419		TraesCS5B02G399500	13.827	1.06874e-27	13.5761	2.1296e-25	11.9885	5.4136e-18		TraesCS2A02G134500	4.46296	2.34247e-09	2.99973	0.00031708			FGRAMPH1_01G00633	1.31379	0.0392916
TraesCS1B02G340000	6.65134	1.55918e-14		TraesCS1B02G437400	5.50131	1.83207e-15	4.94182	1.98403e-11		TraesCS3D02G004400	5.71222	1.16091e-05			TraesCS3B02G588200	5.67874	1.09123e-06		TraesCS5A02G373300	7.05375	4.6327e-05		TraesCS1B02G311100	4.96618	0.00049823		TraesCSU02G128400	13.8196	1.68902e-22	11.3444	8.79038e-22	11.5062	7.52313e-18		TraesCS5B02G306300	4.43386	0.000946517	3.73386	1.33062e-06			FGRAMPH1_01G11615	1.31146	0.00645548
TraesCS5D02G560300	6.64261	4.33079e-05		TraesCS6A02G084100	5.48871	0.00787878	5.96836	0.000898384		TraesCS7D02G021300	5.71116	0.00477413			TraesCS3B02G179600	5.67298	2.88866e-13		TraesCS3D02G056900	7.04963	0.000554995		TraesCS3A02G282600	4.96385	0.000147937		TraesCS7A02G497300	13.819	2.61598e-37	16.1831	1.02081e-34	12.8397	1.6396e-28		TraesCS7D02G520200	4.43166	0.000675334	5.52295	0.000553039			FGRAMPH1_01G14669	1.29865	0.00426873
TraesCS3B02G466200	6.6393	1.62411e-05		TraesCS3D02G012500	5.48009	0.00367429	11.9983	3.42562e-21		TraesCS6A02G402800	5.71046	0.00353399			TraesCS7D02G517000	5.66682	3.40995e-06		TraesCS2D02G409000	7.0437	2.64015e-05		TraesCS3D02G368900	4.95823	4.43165e-06		TraesCS4D02G277900	13.8032	1.82653e-25	13.5634	2.35566e-25	11.6593	3.3091e-18		TraesCS4A02G492900	4.41107	0.000367642	4.75421	3.79565e-15			FGRAMPH1_01G22135	1.27506	0.035835
TraesCS3A02G038800	6.62911	9.37604e-05		TraesCS5D02G526800	5.47883	4.08581e-05	4.74067	0.00227082		TraesCS2A02G531300	5.70487	1.5016e-07			TraesCS4B02G056900	5.66594	5.5791e-06		TraesCS1A02G052600	7.03598	5.12989e-05		TraesCS7A02G092800	4.95065	0.00103823		TraesCS3B02G109700	13.8003	2.44906e-65	15.2539	2.6924e-31	11.9628	2.78931e-58		TraesCS3D02G475000	4.36873	5.32599e-07	5.33532	4.84243e-14			FGRAMPH1_01G02441	1.26095	0.0245735
TraesCS4A02G307600	6.62796	2.89222e-05		TraesCS6B02G442000	5.47041	0.00405981	6.46919	6.74765e-05		TraesCS1B02G428700	5.69425	0.00281069			TraesCS5A02G499800	5.61416	3.27322e-05		TraesCS6D02G080500	7.03288	1.45006e-13		TraesCS2B02G204900	4.94591	0.0027471		TraesCS2A02G565400	13.7876	9.08674e-27	13.0101	2.84561e-22	9.47087	2.83163e-22		TraesCS7D02G341100	4.32848	2.20398e-09	3.62075	2.00747e-12			FGRAMPH1_01G12627	1.25894	0.0391281
TraesCS6A02G411700	6.62053	1.06262e-05		TraesCS6B02G074700	5.46517	4.02756e-14	5.69936	7.56542e-15		TraesCS7D02G022200	5.68863	0.00346924			TraesCS6B02G207300	5.60942	5.68299e-05		TraesCS3B02G596100	7.0259	5.39035e-05		TraesCS7D02G006100	4.9446	9.69144e-06		TraesCS7B02G277500	13.7856	1.28835e-23	12.2143	1.057e-20	12.3855	1.07449e-19		TraesCS3B02G064900	4.30941	1.5494e-08	3.18708	3.68086e-07			FGRAMPH1_01G07111	1.25715	0.0428665
TraesCS2A02G557700	6.60893	2.45515e-08		TraesCS2A02G466100	5.45814	0.000697895	6.80743	5.75718e-06		TraesCS6A02G196100	5.68323	6.82418e-54			TraesCS6A02G205800	5.598	1.81084e-05		TraesCS1D02G213203	7.01195	5.33083e-06		TraesCS1D02G002900	4.9178	0.00669993		TraesCS4B02G279200	13.7829	1.62661e-25	13.4714	6.74362e-25	11.5858	1.73659e-17		TraesCS5A02G267300	4.28523	1.96718e-09	3.2109	0.00217711			FGRAMPH1_01G21219	1.25378	0.0433415
TraesCS1A02G434300	6.60274	3.26049e-05		TraesCS6B02G130900	5.44836	3.74267e-41	5.35863	1.3155e-37		TraesCS7B02G479900	5.67557	0.00890986			TraesCS3B02G213100	5.59517	4.08024e-05		TraesCS1B02G442700	7.00308	2.59429e-05		TraesCS2A02G492800	4.91713	0.000940998		TraesCS3D02G407100	13.7447	1.45728e-22	14.3953	2.59699e-26	12.7364	3.62075e-20		TraesCS2A02G347000	4.27893	0.00145041	3.9355	2.26512e-06			FGRAMPH1_01G03457	1.25021	0.00389588
TraesCS2D02G566400	6.60097	4.31684e-15		TraesCS4B02G327000	5.44315	0.0041738	7.2048	3.93678e-06		TraesCS4A02G473600	5.66037	0.00211358			TraesCS3D02G303900	5.5812	1.67724e-06		TraesCS1D02G271600	7.00212	2.6073e-05		TraesCS7B02G369100	4.89418	0.0011593		TraesCS4A02G250200	13.7392	1.10811e-27	11.5738	2.7484e-43	9.1133	7.6825e-20		TraesCS3B02G061400	4.27563	1.01401e-28	2.04294	0.00369721			FGRAMPH1_01G02125	1.24994	0.00272603
TraesCS6B02G340800	6.5951	4.62386e-05		TraesCS6B02G208800	5.43939	0.00132518	6.07958	0.000137986		TraesCSU02G173100	5.64833	0.00337759			TraesCS2B02G045500	5.57241	3.71185e-08		TraesCS5B02G556600	6.99365	1.56604e-05		TraesCS1D02G431100	4.8829	0.0038867		TraesCS4A02G044100	13.7346	7.11828e-28	11.3908	2.55727e-14	12.2183	2.13926e-20		TraesCS3D02G416700	4.26662	0.000314027	4.0694	0.00579081			FGRAMPH1_01G22541	1.20711	0.00286222
TraesCS1A02G021100	6.5915	3.43725e-06		TraesCS3A02G459800	5.3946	0.00414645	5.88847	0.00131438		TraesCS6B02G025300	5.64441	0.00421276			TraesCS1B02G396700	5.5518	5.22614e-05		TraesCS4A02G250100	6.99363	5.98981e-06		TraesCS5D02G538900	4.88153	3.12486e-06		TraesCS5D02G378300	13.7243	1.59054e-35	13.2671	6.50101e-29	13.0252	8.82079e-29		TraesCS3A02G480200	4.25804	0.00340653	6.40552	5.02035e-07			FGRAMPH1_01G19781	1.207	0.0305357
TraesCS7A02G046600	6.58859	3.06344e-06		TraesCS3B02G012000	5.37261	0.00903895	6.43127	0.000243411		TraesCS7A02G357700	5.63232	0.00365014			TraesCS5B02G426800	5.51263	4.0377e-05		TraesCS6D02G036600	6.99351	4.6295e-06		TraesCS1B02G467700	4.86539	0.00416552		TraesCS6B02G085500	13.7213	2.35618e-28	13.5713	1.53905e-24	9.92428	2.12721e-30		TraesCS5D02G526200	4.25687	1.24253e-07	3.90886	7.4091e-10			FGRAMPH1_01G20077	1.20074	0.0124905
TraesCS7B02G333400	6.57786	2.75165e-05		TraesCS6A02G128000	5.32829	0.00551019	5.48562	0.00812019		TraesCS2A02G485100	5.62767	2.84676e-05			TraesCS1D02G347400	5.50858	0.000509242		TraesCSU02G233900	6.98341	3.64655e-05		TraesCS2D02G490500	4.86419	0.00619507		TraesCS4A02G034600	13.7132	1.73577e-27	13.5126	3.29753e-24	11.2082	8.79679e-23		TraesCS2A02G541100	4.24783	8.89308e-31	4.99057	1.68579e-17			FGRAMPH1_01G01147	1.18392	0.0189935
TraesCS5A02G044100	6.57538	2.99016e-08		ENSRNA050023733	5.29023	8.72926e-25	4.9049	4.71508e-16		TraesCS7D02G022100	5.61905	0.00344861			TraesCS5D02G540000	5.49374	7.94218e-05		TraesCS5A02G543756	6.97053	0.000142347		TraesCS5A02G413700	4.86055	0.00217866		TraesCS6D02G368100	13.7007	5.3911e-37	14.5673	1.14629e-25	12.2943	6.83776e-31		TraesCS1D02G331100	4.24172	0.00242983	5.78879	1.11319e-05			FGRAMPH1_01G27081	1.17792	0.0408175
TraesCS3B02G054700	6.56304	3.81692e-05		TraesCS5A02G413100	5.23534	6.4957e-11	5.25669	1.30054e-06		TraesCS1B02G461200	5.60356	4.36073e-05			ENSRNA050016396	5.48234	0.00361539		TraesCS2B02G572300	6.96821	7.25696e-05		TraesCS6B02G281900	4.84283	5.59174e-13		TraesCS4A02G113900	13.6986	8.20898e-26	13.179	1.55624e-22	8.17692	4.03957e-19		TraesCS1B02G454500	4.23186	4.12654e-08	9.55769	2.54445e-13			FGRAMPH1_01G06373	1.1006	0.0113482
TraesCS1D02G041600	6.56102	0.000815898		TraesCS2B02G496700	5.22078	0.000100549	5.32164	0.000170649		TraesCS2B02G060400	5.59747	0.00741672			ENSRNA050018659	5.47797	2.7983e-05		TraesCS2B02G606300	6.96575	4.86507e-05		TraesCS2B02G069800	4.83551	0.00146716		TraesCS3D02G320100	13.6979	4.48581e-23	12.7542	6.97368e-22	11.2348	1.41062e-14		TraesCS1B02G312900	4.2279	7.99877e-06	2.62679	8.34453e-06			FGRAMPH1_01G03191	1.06346	0.00974045
TraesCS6A02G046600	6.55777	2.94227e-05		TraesCS1D02G103200	5.19417	8.93919e-06	2.92958	2.32632e-05		TraesCS6B02G209000	5.58928	0.00461233			TraesCS6A02G005700	5.47019	1.51691e-06		TraesCS2B02G455500	6.96204	0.000232673		TraesCS7D02G171800	4.78198	0.000996803		TraesCS3B02G130000	13.6954	8.30142e-29	12.0389	8.97892e-25	7.32133	2.17164e-15		TraesCS6D02G152200	4.20205	1.10595e-05	3.52248	9.54561e-12			FGRAMPH1_01G17001	1.05883	0.0141872
TraesCS7D02G020400	6.55396	2.36721e-05		TraesCS7B02G048800	5.19012	5.4015e-08	3.92995	0.00361876		TraesCS2A02G074400	5.57947	0.00457448			ENSRNA050018850	5.46526	0.00376989		TraesCS2A02G549700	6.95901	0.000361428		TraesCS6D02G286300	4.7794	3.67013e-05		TraesCS6B02G327900	13.6898	1.23075e-24	10.5622	1.21807e-14	5.59168	6.73955e-17		TraesCS1D02G396600	4.1781	8.7883e-23	2.19532	0.00186321			FGRAMPH1_01G23923	1.05238	0.00200326
TraesCS7A02G550000	6.55086	3.56447e-05		TraesCS4B02G026700	5.18758	9.74262e-05	6.85689	6.22939e-08		TraesCS6B02G180400	5.5677	0.00591714			TraesCS4B02G307100	5.46413	0.00491166		TraesCS2A02G433600	6.95817	0.000230007		TraesCS2B02G384900	4.77646	0.000944752		TraesCS2B02G068600	13.6897	8.09267e-28	9.64219	2.56542e-11	8.79807	2.87228e-10		TraesCS3D02G397700	4.17127	2.87131e-24	2.70474	2.11284e-07			FGRAMPH1_01G03015	1.05141	0.0037229
TraesCS1A02G408800	6.54912	6.66572e-06		TraesCS6D02G206100	5.1748	3.62875e-16	5.6322	6.29253e-14		TraesCS7A02G288100	5.5477	0.00586109			TraesCS1B02G265400	5.44287	1.26529e-06		TraesCS2B02G400700	6.95817	0.000230007		TraesCS5D02G495300	4.75296	7.42132e-05		TraesCS1B02G363500	13.6808	2.16799e-26	10.4795	1.39621e-10	6.77145	4.46577e-18		TraesCS7A02G119000	4.16481	7.73348e-13	3.39086	1.65712e-15			FGRAMPH1_01G26231	1.03727	0.0244182
TraesCS1B02G328000	6.54674	5.66882e-07		TraesCS4A02G385500	5.16176	1.00614e-33	4.14231	5.56837e-16		TraesCS2D02G486100	5.52781	0.00779977			TraesCS2B02G127100	5.43138	0.000281702		TraesCS5B02G418800	6.95817	0.000230007		TraesCS1B02G019800	4.73574	6.90846e-05		TraesCS4B02G270600	13.6774	3.48101e-28	13.599	1.40691e-24	9.96849	4.39607e-37		TraesCS7D02G164500	4.13227	1.60526e-06	3.21616	0.000873776			FGRAMPH1_01G18087	1.00694	0.00647732
TraesCS2B02G471300	6.54233	0.00030794		TraesCS3B02G006000	5.12464	3.78063e-18	3.13655	0.000198888		TraesCS7B02G016400	5.52526	0.00157813			TraesCS2D02G251600	5.42283	0.000150459		TraesCS4D02G322300	6.94062	0.000109087		TraesCS2B02G567700	4.73231	4.86842e-05		TraesCSU02G128500	13.6761	5.66401e-23	9.45557	1.18421e-45	9.99605	4.95699e-45		TraesCS3A02G090900	4.1148	2.78405e-06	6.17305	1.13354e-12			FGRAMPH1_01G16793	0.954252	0.0021093
TraesCS2B02G065700	6.53239	4.4023e-05		TraesCS6B02G364500	5.11895	2.23807e-16	5.59887	2.18384e-18		TraesCS2B02G461600	5.52464	0.00653629			TraesCS3B02G330900	5.41141	0.000151756		TraesCS3D02G406300	6.93008	3.7077e-05		TraesCS4B02G343100	4.729	4.07112e-18		TraesCS3A02G138300	13.6731	6.18957e-28	11.5835	4.13924e-38	11.6842	1.88324e-29		TraesCS2B02G566400	4.09792	3.87578e-16	3.13796	7.80555e-07			FGRAMPH1_01G10791	0.95252	0.0178343
TraesCS2A02G333300	6.53184	6.1777e-05		TraesCS4A02G484700	5.11716	9.93231e-13	3.89558	0.000130958		TraesCS7A02G027200	5.52318	5.28957e-05			TraesCS5B02G376700	5.40011	0.0060051		TraesCS5B02G507900	6.92755	7.00799e-06		TraesCS3D02G002200	4.71648	0.00010394		TraesCS7D02G372400	13.6647	1.04068e-24	12.0434	1.62348e-18	11.9975	1.98872e-18		TraesCS6A02G215600	4.0904	1.53494e-05	2.73698	3.69724e-06			FGRAMPH1_01G28107	0.945162	0.00197822
TraesCS2D02G066600	6.53141	3.6069e-05		TraesCS2B02G016000	5.10913	3.21907e-23	4.48229	5.7204e-15		TraesCS2D02G468600	5.49994	0.000288265			TraesCS4A02G198100	5.3951	1.70588e-06		TraesCS6B02G426500	6.92021	1.10749e-05		TraesCS3D02G460400	4.71585	0.0040347		TraesCS2A02G275500	13.6602	1.76711e-24	13.535	2.01473e-25	10.3463	2.30714e-19		TraesCS2D02G392500	4.08097	1.17902e-49	2.20756	0.000370496			FGRAMPH1_01G22931	0.94097	0.0387407
TraesCS2D02G005100	6.52795	5.8336e-06		TraesCS7B02G413000	5.08935	2.66763e-17	4.77995	3.29766e-13		TraesCS1D02G276300	5.49747	0.00964476			ENSRNA050023657	5.37676	7.54214e-08		TraesCS7D02G457600	6.9163	2.29216e-16		TraesCS5A02G424800	4.71558	0.0018351		TraesCS3A02G138200	13.6586	2.21547e-23	13.0461	9.63274e-23	12.5307	7.85525e-21		TraesCS5B02G276500	4.07954	4.53161e-05	2.83968	6.98385e-06			FGRAMPH1_01G01937	0.900802	0.0465203
TraesCS7B02G501800	6.52295	3.22981e-05		TraesCSU02G051700	5.0676	0.000281537	4.5785	0.00720581		TraesCS4A02G394100	5.46237	0.00155757			TraesCS3B02G499500	5.37484	0.00383148		TraesCS3B02G010000	6.90162	1.40401e-05		TraesCS5B02G194300	4.71252	0.000114215		TraesCS3B02G471500	13.6525	2.95917e-47	9.42687	2.29323e-33	5.03555	5.54064e-09		TraesCS5B02G463400	4.07508	0.00137954	7.21307	1.02582e-06			FGRAMPH1_01G17049	0.89343	0.0150075
TraesCS5A02G080500	6.52232	5.09371e-05		TraesCS3D02G545300	5.04084	4.1135e-07	3.79203	1.26478e-07		TraesCS3A02G126000	5.45377	0.0075227			TraesCS6A02G005900	5.3664	4.5384e-06		TraesCS7D02G457000	6.89036	4.41367e-22		TraesCS6B02G267200	4.70638	1.22583e-32		TraesCS7A02G059400	13.6462	8.76218e-24	9.21	0.000762617	12.4266	8.70304e-20		TraesCS7D02G088800	4.05483	6.07288e-08	4.71378	1.16088e-09			FGRAMPH1_01G22617	0.891027	0.024252
TraesCS4A02G220600	6.50712	9.65556e-05		TraesCS3A02G069900	5.01225	4.8769e-05	4.91009	9.26265e-13		TraesCSU02G026500	5.44078	0.000604528			TraesCS7A02G209500	5.33422	0.000124875		TraesCS3D02G448500	6.88876	2.7575e-05		TraesCS3D02G100300	4.7015	0.000192762		TraesCS4D02G277800	13.6379	2.18082e-24	13.6865	8.75666e-26	11.691	3.10991e-18		TraesCS5B02G016100	4.05166	2.68492e-25	3.37162	2.30654e-14			FGRAMPH1_01G13337	0.869563	0.00376329
TraesCS2D02G550700	6.50188	0.000458681		TraesCS6B02G360800	4.9765	6.76506e-09	4.8062	3.99671e-05		TraesCS2B02G548800	5.43205	0.00179045			TraesCS2A02G019400	5.33279	7.33345e-23		TraesCS5B02G374700	6.88608	1.39768e-08		TraesCS3D02G348900	4.65513	0.00156305		TraesCS2D02G212500	13.6359	1.23717e-25	9.68914	1.76744e-16	8.17938	1.23108e-24		TraesCS2B02G474800	4.04824	7.22282e-16	2.78672	0.00143627			FGRAMPH1_01G23167	0.833526	0.0433415
TraesCS7A02G560000	6.49936	3.56652e-05		TraesCS3D02G032200	4.96076	1.20093e-09	4.55698	1.32383e-08		TraesCS3B02G028900	5.43113	0.00767911			TraesCS7B02G348800	5.33117	0.00115047		TraesCS1D02G401700	6.88491	6.29867e-08		TraesCS1D02G317600	4.65242	0.00201106		TraesCS4B02G377000	13.6292	3.61714e-28	11.3395	2.77517e-45	10.5059	9.93545e-44		TraesCS3A02G053500	4.03401	1.88876e-11	4.97531	2.22413e-09			FGRAMPH1_01G25053	0.832645	0.0145336
TraesCS4A02G301600	6.4978	7.17281e-05		TraesCS2D02G480100	4.94598	5.64934e-06	9.34988	1.72883e-25		TraesCS7B02G365200	5.38747	1.0308e-08			TraesCS7B02G445500	5.32658	2.82767e-10		TraesCS6A02G393400	6.86894	3.77766e-13		TraesCS1B02G184600	4.64898	0.00171575		TraesCS1A02G402600	13.6247	9.15079e-25	13.3307	4.01406e-24	9.97297	1.07514e-27		TraesCS6A02G123000	4.03144	0.00996934	2.93155	0.00427812			FGRAMPH1_01G20527	0.710453	0.0228639
TraesCS2B02G108100	6.49275	2.21954e-25		TraesCS4B02G340700	4.9379	1.19928e-58	5.62318	2.45041e-63		TraesCS2B02G558500	5.37834	0.00013248			ENSRNA050024769	5.32085	6.67987e-05		TraesCS5A02G387200	6.86643	9.63835e-05		TraesCS4B02G331200	4.64322	0.00618311		TraesCS4B02G054900	13.6213	8.67833e-28	10.9043	2.7889e-17	13.8654	1.27571e-25		TraesCS2D02G317800	4.02503	2.25888e-16	3.11909	3.66614e-06			FGRAMPH1_01G16187	0.674665	0.0243467
TraesCS3B02G317700	6.48937	0.000110483		TraesCSU02G011200	4.93665	5.24965e-16	2.91179	0.00135077		TraesCS4A02G475900	5.37246	1.21844e-06			TraesCS5B02G034700	5.31758	1.75314e-05		TraesCS2D02G164900	6.8583	1.56604e-05		TraesCS4D02G122400	4.62138	0.00455425		TraesCS3D02G286100	13.6085	7.58897e-52	15.5958	1.22304e-31	11.4013	2.30937e-57		TraesCSU02G115900	4.01851	2.57464e-13	2.94305	8.23117e-07
TraesCS1A02G107100	6.47344	0.000468573		TraesCS2A02G543800	4.93659	8.26864e-20	4.33461	3.65592e-15		TraesCS5A02G379500	5.35637	0.000300512			TraesCS5A02G389000	5.31686	9.41488e-07		TraesCS1A02G017400	6.84691	0.000150778		TraesCS2B02G336600	4.61711	0.00220135		TraesCS3D02G094300	13.5806	6.39543e-85	14.5873	3.8369e-35	12.0777	1.39643e-54		TraesCS2B02G595400	4.00742	1.56532e-23	3.31028	1.02126e-18
TraesCS4B02G330500	6.45577	4.47403e-05		TraesCS5D02G108100	4.90743	0.00022797	3.07338	0.00538779		TraesCS2B02G575100	5.34722	1.13268e-14			TraesCS5A02G283800	5.31637	1.02067e-05		TraesCS5B02G281100	6.84383	7.02538e-05		TraesCS7B02G041600	4.61237	1.96514e-05		TraesCS4B02G044400	13.5785	1.77269e-26	10.3846	1.46663e-08	8.882	3.3868e-24		TraesCS2A02G350700	4.00472	9.31416e-10	5.04078	1.79979e-17
TraesCS2B02G542700	6.45309	4.64438e-05		TraesCS5B02G100600	4.87261	3.19325e-17	3.11662	2.21252e-05		TraesCS4A02G450900	5.31538	0.00454837			ENSRNA050015986	5.28498	0.00146905		TraesCS5D02G436600	6.83638	8.52491e-05		TraesCS1A02G168300	4.59986	0.00211142		TraesCS2D02G029800	13.5609	1.0941e-23	11.6642	6.23645e-43	4.96546	6.82053e-06		TraesCS4A02G249700	3.98641	5.99799e-54	2.15359	0.000188649
TraesCS5D02G093000	6.448	1.36397e-07		TraesCS2B02G562600	4.83674	2.72719e-08	3.66453	0.00134836		TraesCS6B02G057700	5.31347	0.000166576			TraesCS7A02G355600	5.26341	1.27953e-05		TraesCS7D02G166200	6.81432	3.01686e-08		TraesCS2A02G497800	4.55945	2.74181e-07		TraesCS5A02G205200	13.5557	3.81225e-23	12.6683	1.1442e-23	8.84246	1.19351e-11		TraesCS2D02G226000	3.97366	5.21813e-29	2.08789	6.85414e-07
TraesCS7B02G160800	6.44411	8.79377e-05		TraesCS3B02G556900	4.83552	0.000574107	7.99151	2.87925e-12		TraesCS6A02G039700	5.29931	7.60784e-16			TraesCS2D02G594700	5.25212	0.00105016		TraesCS7A02G232400	6.81252	1.88281e-05		TraesCS2A02G501400	4.54392	0.000960184		TraesCS3B02G446600	13.5449	1.44235e-21	13.7788	7.40776e-25	11.9774	3.40852e-18		TraesCS3D02G032100	3.97101	0.000158501	3.03019	0.000197313
TraesCS1A02G075300	6.42287	5.74263e-05		TraesCS2A02G145400	4.83299	0.000543664	5.15834	0.000269071		TraesCS5D02G344300	5.24635	0.00366106			TraesCS4B02G329300	5.20137	0.00482745		TraesCS5A02G320700	6.80333	4.09635e-05		TraesCS3B02G098600	4.54277	0.000226755		TraesCS4B02G377200	13.5403	2.64064e-48	11.2862	1.39657e-45	10.3326	1.0277e-74		TraesCS7B02G219300	3.95715	0.0039307	5.51346	5.03946e-18
TraesCS4A02G482600	6.42215	6.75108e-05		TraesCS3A02G201700	4.81452	1.06198e-08	4.05648	0.00109557		TraesCS1B02G093900	5.24169	1.23615e-20			TraesCS4B02G346800	5.19084	0.000146575		TraesCS1B02G215100	6.80245	0.00014114		TraesCS7D02G463500	4.51884	0.000609665		TraesCS5B02G180700	13.5324	6.38036e-27	13.3517	5.81609e-24	10.1147	7.24014e-18		TraesCS1B02G115800	3.95258	0.00260422	2.20252	0.000109649
TraesCS7B02G490700	6.41586	0.000206636		TraesCS3A02G095900	4.8099	1.16747e-11	2.78772	4.94531e-06		TraesCS6D02G392300	5.21319	4.98136e-59			TraesCS1B02G195000	5.18766	0.000109662		TraesCS2B02G316600	6.79551	0.000333456		TraesCS4A02G061400	4.51101	0.00375335		TraesCS2B02G471900	13.5303	3.49697e-23	10.3578	4.03979e-17	12.1917	3.38686e-19		TraesCS2B02G594400	3.94852	3.58458e-05	3.7838	0.000783843
TraesCS1A02G069100	6.41489	5.34533e-05		TraesCS3B02G201700	4.79236	0.000175652	4.71856	0.000301969		TraesCS2B02G007600	5.20973	0.000435569			ENSRNA050015992	5.16219	0.00589675		TraesCS2D02G172600	6.79427	3.4867e-05		TraesCS6D02G026200	4.46013	0.000423966		TraesCS3B02G150400	13.5267	9.04978e-26	11.5557	2.67175e-17	10.5894	2.53275e-16		TraesCS2B02G426100	3.92187	1.00216e-19	3.51172	5.45374e-26
TraesCS2B02G588500	6.40992	5.1668e-05		TraesCS5B02G503400	4.78267	4.45515e-29	3.87821	1.04051e-06		TraesCS7B02G011600	5.20413	0.00737568			TraesCS3A02G336800	5.1616	1.37365e-08		TraesCS3B02G527900	6.78337	0.000238322		TraesCS1A02G299300	4.4598	0.000122099		TraesCS1A02G078200	13.5159	1.74592e-62	16.7664	5.93134e-38	14.4886	7.88309e-27		TraesCS6D02G165300	3.91481	1.12567e-06	3.85996	1.24652e-08
TraesCS4A02G438100	6.39395	0.000333681		TraesCS5A02G044700	4.77484	8.06453e-31	2.8576	2.83549e-08		ENSRNA050015618	5.19582	4.58225e-110			TraesCS6B02G312400	5.15191	4.05676e-07		TraesCS6A02G246700	6.7731	5.97132e-05		TraesCS4A02G493700	4.43846	3.60175e-13		TraesCS1D02G080600	13.515	8.33074e-40	15.9238	2.96472e-35	11.7451	2.02079e-43		TraesCS4B02G161100	3.902	0.00017233	2.78655	0.000263756
TraesCS5D02G479200	6.3859	0.000592288		TraesCS6D02G057200	4.72047	0.000704196	4.8007	0.00164156		TraesCS5D02G092400	5.16	0.00578866			TraesCS2A02G125600	5.14573	1.38047e-11		TraesCS6B02G053500	6.76283	2.45102e-05		TraesCS2B02G241300	4.43731	0.000300381		TraesCS7A02G151600	13.5141	9.09384e-26	14.4132	3.90584e-29	12.2243	1.02017e-17		TraesCS5B02G108900	3.89951	1.51767e-32	2.07733	2.14094e-05
TraesCS3B02G267200	6.38498	2.85837e-07		TraesCS6A02G005900	4.64938	1.11881e-06	3.57654	0.00101201		TraesCS5A02G398700	5.14762	0.00335841			TraesCS1A02G077000	5.1401	5.15189e-06		TraesCSU02G020700	6.76116	0.000225913		TraesCS2A02G410200	4.40096	0.000555226		TraesCS5B02G203100	13.5102	4.86055e-24	12.2841	6.31352e-20	10.3697	1.34016e-11		TraesCS6D02G346300	3.8719	5.56986e-07	2.42523	0.00250698
TraesCS3B02G012600	6.36472	0.000115282		TraesCS3A02G081300	4.64752	1.03054e-76	2.8974	6.11935e-07		TraesCS6B02G253400	5.1412	7.05095e-08			TraesCS4A02G438400	5.13622	6.6194e-06		TraesCS5A02G061600	6.74656	0.000163079		TraesCS5B02G061600	4.40026	0.00574567		TraesCS2B02G445600	13.5093	7.7026e-67	14.5993	1.9638e-51	10.2601	4.74987e-29		TraesCS6B02G274800	3.87052	1.55514e-15	2.4641	1.02516e-06
TraesCS1D02G042500	6.35581	4.27707e-11		TraesCS4A02G472400	4.64675	9.09717e-135	3.30271	7.93544e-43		TraesCS7A02G410400	5.13101	0.00476615			TraesCS2A02G158600	5.12732	1.1816e-06		TraesCS3B02G031400	6.72295	3.76902e-06		TraesCS2D02G022700	4.39296	0.000159347		TraesCS6B02G136100	13.5048	4.32926e-25	13.1686	2.61446e-23	11.0644	1.50323e-16		TraesCS3A02G414900	3.85765	7.53692e-16	2.62288	1.43228e-06
TraesCS7D02G457200	6.35539	0.000461629		TraesCS2B02G578200	4.63333	0.00155022	5.90966	4.00533e-06		TraesCS4A02G228500	5.10131	0.000346588			TraesCS1D02G002100	5.12039	8.41807e-07		TraesCS7A02G388500	6.71538	7.78394e-08		TraesCS7A02G240600	4.3563	0.000499313		TraesCS3B02G004100	13.4972	2.87432e-27	13.4237	8.73542e-21	14.0809	7.71174e-28		TraesCS1A02G049100	3.84185	4.30856e-07	7.07343	1.4905e-14
TraesCS2A02G010700	6.34301	9.49053e-05		TraesCS6B02G441400	4.54771	1.85524e-07	4.5759	1.71116e-07		TraesCSU02G033800	5.09762	3.29036e-10			TraesCS2B02G115000	5.11969	3.22671e-06		TraesCS2D02G548100	6.71176	0.000164931		TraesCS2B02G517400	4.35281	8.27973e-21		TraesCS4A02G024400	13.4937	5.02084e-25	13.333	1.7703e-24	11.5062	1.4255e-17		TraesCS6D02G276700	3.83592	5.07554e-05	6.05373	1.70581e-12
TraesCS6A02G397800	6.33635	0.00160302		TraesCS2A02G017600	4.51824	4.47339e-15	2.76893	0.00106033		TraesCS2D02G485400	5.08913	0.000613681			TraesCS2B02G247000	5.11054	0.000159057		TraesCS1D02G108600	6.70327	0.00215177		TraesCS5A02G432900	4.34304	0.00221424		TraesCS5D02G236600	13.4847	7.63254e-50	14.1481	2.46147e-27	7.83227	1.07678e-27		TraesCS7B02G013600	3.83357	3.12742e-13	3.75626	5.0459e-18
TraesCS1A02G026300	6.32361	5.16015e-11		TraesCS5D02G107200	4.50209	5.47771e-07	3.45567	0.000185028		TraesCS3D02G006600	5.07493	0.00739768			TraesCS3D02G541900	5.11004	4.18753e-06		TraesCS2B02G149900	6.68358	2.8194e-05		TraesCS7A02G030100	4.33952	1.51718e-08		TraesCS2D02G181300	13.4809	2.07023e-27	13.9371	3.75381e-25	7.97001	2.99395e-16		TraesCS2D02G038300	3.79954	1.98129e-23	2.5777	1.4356e-14
TraesCS3B02G603000	6.32155	9.63786e-05		TraesCS5B02G038800	4.4932	4.5255e-14	4.59063	1.61475e-13		TraesCS7A02G044700	5.06926	0.00793285			TraesCS5B02G245700	5.10809	0.000139122		TraesCS7B02G371300	6.67537	0.00169293		TraesCS3D02G049200	4.33361	1.63076e-07		TraesCSU02G128600	13.4762	1.6398e-20	10.8969	4.97004e-20	11.642	8.47908e-18		TraesCS7A02G254900	3.79473	0.00012287	2.40345	1.38902e-05
TraesCS1D02G029100	6.32005	1.01557e-11		TraesCS5B02G027100	4.48375	5.50791e-18	4.56833	1.63453e-16		TraesCS5B02G015200	5.06615	1.94501e-05			TraesCS6D02G008600	5.10753	2.41539e-09		TraesCS7A02G499500	6.66209	0.000199116		TraesCS3D02G345200	4.31926	0.000144505		TraesCS6A02G260900	13.4654	7.16815e-29	14.5077	2.25808e-27	6.65646	0.00143245		TraesCS3B02G188400	3.78908	1.47541e-06	3.04146	0.00588188
TraesCSU02G167700	6.30633	5.72607e-16		TraesCS5A02G503800	4.45312	4.42782e-05	4.38223	6.74686e-05		TraesCS3A02G452400	5.06583	0.00976444			ENSRNA050016005	5.09827	0.000281702		TraesCS1B02G475100	6.64926	1.15063e-05		TraesCS3A02G228900	4.2873	8.1295e-08		TraesCS7A02G373400	13.4563	4.28135e-26	12.5827	9.56353e-24	9.01877	3.28326e-41		TraesCS3B02G375100	3.78868	2.01885e-20	2.69697	2.20323e-09
TraesCS7A02G044300	6.30017	2.56211e-17		TraesCS4B02G385400	4.44353	0.0057767	5.54531	0.0023574		TraesCS3D02G004600	5.05435	1.90189e-09			TraesCS4A02G499000	5.07295	8.53882e-07		TraesCS1D02G336200	6.64638	0.00132008		TraesCS3A02G017100	4.27153	6.05959e-17		TraesCS6A02G160400	13.4462	1.14721e-33	13.5431	7.98826e-25	10.9037	4.5522e-11		TraesCS3D02G186900	3.78752	2.16118e-12	3.19099	1.64834e-13
TraesCS1B02G410000	6.29162	0.000288125		TraesCS6B02G380900	4.42277	1.81782e-07	4.51619	6.24851e-06		TraesCS1A02G007000	5.03224	0.00598724			TraesCS3B02G416900	5.06957	0.000240323		TraesCS5A02G243300	6.62579	0.000111151		TraesCS3A02G039100	4.26261	1.12579e-08		TraesCS2D02G072600	13.4307	4.0474e-67	12.0409	1.31051e-52	9.51458	5.537e-107		TraesCS7B02G013200	3.78648	7.48e-11	4.11751	6.26234e-17
TraesCS7D02G295600	6.27075	9.17929e-05		TraesCS3B02G563500	4.41152	0.00173628	3.99729	0.00823209		TraesCS2D02G495900	5.01171	3.68569e-24			ENSRNA050020207	5.06002	0.000194617		TraesCS5A02G498400	6.62411	4.83029e-05		TraesCS3B02G236500	4.25974	0.00492928		TraesCS3B02G389100	13.4196	1.02264e-26	10.3713	2.99774e-33	8.59975	3.6916e-29		TraesCS4B02G355900	3.76347	9.08135e-11	3.70883	1.73525e-07
TraesCS1A02G021900	6.27022	0.00038508		TraesCS6A02G397600	4.40794	2.25925e-05	5.1367	6.465e-14		TraesCS7B02G430100	5.00131	2.94132e-06			TraesCS7A02G495600	5.05979	1.75068e-06		TraesCS6A02G376000	6.61687	0.000109934		TraesCS4A02G487100	4.25959	0.000157093		TraesCS2A02G450300	13.4107	2.39396e-23	11.8484	2.09536e-18	11.6073	7.71028e-17		TraesCS2B02G538600	3.75044	6.35681e-18	2.5695	6.5763e-05
TraesCS6A02G076000	6.2606	0.000236948		TraesCS3B02G512200	4.40601	2.58095e-06	5.20381	2.64315e-09		TraesCS7A02G113900	4.97753	0.000228895			TraesCS7B02G372000	5.0487	2.45441e-20		TraesCS6A02G295500	6.61563	0.00441643		TraesCS5D02G436100	4.25073	0.00261782		TraesCS3A02G412500	13.4014	4.11194e-39	12.9653	3.45526e-30	12.0874	4.95892e-22		TraesCS3D02G011300	3.73952	0.00144176	4.3837	8.40775e-23
TraesCS3A02G012200	6.25975	9.6751e-05		TraesCS5A02G482100	4.40554	8.33413e-07	4.90461	2.46978e-08		TraesCS4D02G104300	4.93147	4.07429e-18			TraesCS7D02G266700	5.04864	0.000169323		TraesCS6B02G269500	6.60419	0.00121587		TraesCSU02G203100	4.2496	9.50718e-07		TraesCS7D02G202600	13.3924	3.29091e-31	11.8534	1.85546e-47	8.52385	1.57322e-17		TraesCS7A02G374100	3.73906	2.11944e-07	2.0982	9.32046e-05
TraesCS1D02G016026	6.25307	0.000117578		TraesCS6B02G034400	4.36787	2.51086e-19	3.51991	2.42078e-10		TraesCS2B02G020200	4.93056	5.62022e-14			TraesCS4B02G189500	5.04811	1.47145e-07		TraesCS3A02G020500	6.60242	2.7251e-06		TraesCS1A02G383700	4.24027	0.00803677		TraesCS5A02G304900	13.3871	2.86675e-22	11.1666	2.54774e-21	7.4382	1.15613e-09		TraesCS1B02G480300	3.73637	9.65287e-07	4.94037	3.46593e-18
TraesCS2A02G010000	6.24354	0.000203616		TraesCS2A02G110300	4.33466	2.32905e-06	5.26292	6.45498e-10		TraesCS4D02G119000	4.92659	0.000152445			TraesCS6D02G157100	5.04759	5.08194e-05		TraesCS7D02G331400	6.59234	0.000428322		TraesCS6D02G139800	4.22312	0.00190438		TraesCS7D02G484500	13.3857	2.23816e-64	14.7929	2.78884e-36	15.4071	2.04855e-33		TraesCS6A02G243300	3.72853	8.02509e-15	2.01235	4.0902e-05
TraesCS3B02G152300	6.23228	2.49108e-44		TraesCS5D02G107500	4.33076	4.89905e-05	2.64361	0.00290248		TraesCS2B02G558600	4.91529	0.00178307			TraesCS6B02G329300	5.03602	4.3669e-06		TraesCS7B02G169700	6.58898	7.96039e-05		TraesCS3D02G040600	4.18921	0.00974925		TraesCS3A02G471100	13.3843	2.83667e-23	12.6342	1.32727e-20	9.1422	1.21856e-07		TraesCS2D02G114000	3.71835	0.00887556	2.74539	0.00794821
TraesCS3B02G018400	6.22521	0.000181213		TraesCS3B02G034700	4.3287	7.17231e-23	3.58419	4.96249e-13		TraesCS6A02G037300	4.89248	9.53886e-16			TraesCS1A02G001600	5.03199	0.000998234		TraesCS2A02G379200	6.57961	4.80393e-05		TraesCS2D02G481300	4.18334	0.000108464		TraesCS4A02G024100	13.3747	1.03438e-22	13.1159	5.6124e-24	11.1772	8.64885e-17		TraesCS2D02G170400	3.71544	5.80274e-28	2.68462	1.16826e-12
TraesCS3A02G401800	6.21083	3.05033e-05		TraesCS6A02G163600	4.30084	8.34733e-13	3.2465	7.87539e-05		TraesCS2B02G595500	4.88958	0.000974741			TraesCS6B02G343400	5.02985	1.12002e-06		TraesCS7D02G049700	6.57961	4.80393e-05		TraesCS3A02G494000	4.18285	5.196e-07		TraesCS6A02G382300	13.3699	2.41829e-40	13.8882	2.42521e-33	12.6805	4.93574e-25		TraesCS7D02G067800	3.70699	1.76879e-14	2.03915	0.000936672
TraesCS5A02G043800	6.20847	0.000298098		TraesCS6B02G047800	4.3	1.09368e-20	4.61358	1.27144e-23		TraesCS2D02G039900	4.88294	1.69397e-29			TraesCS7B02G368300	5.0257	4.8067e-05		TraesCS3D02G090100	6.57657	6.34203e-06		TraesCS1A02G073900	4.13622	4.41271e-06		TraesCS7A02G053400	13.3697	4.15735e-22	22.4244	8.63285e-08	8.40544	2.02186e-05		TraesCS3B02G287100	3.68161	0.00315888	4.20222	1.16764e-09
TraesCS6B02G388600	6.20743	0.000140845		TraesCS4A02G245100	4.27638	2.58304e-49	1.98549	0.00202831		TraesCS2B02G472700	4.88272	0.00880011			TraesCS3D02G162500	5.0047	3.37175e-06		TraesCS5A02G031600	6.56896	1.37992e-07		TraesCS1B02G232900	4.13468	4.53463e-09		TraesCS3A02G326800	13.3538	5.66451e-28	12.1466	5.18336e-24	9.2407	6.20659e-20		TraesCS1B02G374700	3.67719	1.63727e-07	2.40664	0.000228341
TraesCS5A02G384300	6.20355	4.70381e-58		TraesCS5B02G045100	4.25807	5.65356e-06	3.21758	0.00376423		TraesCS6D02G040600	4.87597	0.00706023			TraesCS2B02G085000	5.00241	4.18582e-05		TraesCS6B02G426400	6.56507	0.000196133		TraesCS7D02G050600	4.12632	0.000243464		TraesCS4A02G441800	13.3458	6.19836e-26	10.471	1.8521e-12	8.42228	1.64689e-36		TraesCS6B02G259200	3.67526	1.12945e-08	3.11432	0.00290523
TraesCS3A02G240900	6.19311	0.000385046		TraesCS7B02G443900	4.24647	0.00571857	5.12715	0.00590357		TraesCS1A02G439800	4.84156	6.63424e-09			TraesCS4A02G090200	4.99972	4.73724e-11		TraesCS7A02G504700	6.55009	0.000265348		TraesCS1B02G454600	4.11352	3.37644e-14		TraesCS4A02G213500	13.33	5.97778e-22	12.6165	1.31736e-21	10.7674	1.80474e-13		TraesCS3A02G049800	3.66967	0.00906582	6.7287	0.00432789
TraesCS1A02G012200	6.19167	0.000150172		TraesCS6B02G441900	4.23751	1.72202e-13	4.69893	7.43947e-18		TraesCS1A02G437000	4.83214	0.00153049			TraesCS1D02G050300	4.95489	2.32803e-06		TraesCS1B02G281400	6.54625	0.00042503		TraesCS3D02G008600	4.10289	5.18717e-07		TraesCS2B02G445400	13.3014	1.62745e-23	14.0069	4.1934e-24	11.3935	6.91791e-29		TraesCS2B02G423700	3.66879	5.19377e-24	4.00751	2.44058e-22
TraesCS6A02G027700	6.18363	0.000414698		TraesCS2B02G016300	4.22634	6.50876e-09	4.81446	1.09142e-11		TraesCSU02G051100	4.82682	0.000162433			TraesCS1D02G388000	4.92352	3.82871e-06		TraesCS7B02G130800	6.54434	0.000119185		TraesCS4A02G414400	4.10002	6.67869e-06		TraesCS7D02G080700	13.3001	6.35525e-25	10.595	1.06869e-31	10.3305	7.20162e-12		TraesCS2D02G377600	3.64628	1.84233e-17	2.65607	8.1236e-08
TraesCS3D02G338900	6.16553	0.000163902		TraesCS3B02G050900	4.22136	0.000553369	4.40329	0.000428065		TraesCS4A02G497800	4.81414	3.63192e-09			TraesCS6D02G337600	4.92267	1.25003e-05		TraesCS6B02G387200	6.53815	0.00032971		TraesCS3B02G524700	4.0808	0.000108551		TraesCS2B02G181000	13.2944	3.55739e-24	13.5569	2.07818e-25	11.93	2.2996e-19		TraesCS2B02G241200	3.63621	0.00014325	3.50693	6.49959e-12
TraesCS6A02G013800	6.15245	3.04346e-05		TraesCS1B02G462300	4.21025	1.38618e-05	3.50644	0.00199088		TraesCS2A02G490700	4.80652	0.000382958			TraesCS3D02G518100	4.91029	4.89011e-07		TraesCS7D02G046900	6.53315	1.39045e-05		TraesCS2B02G573500	4.07533	0.000205619		TraesCS5B02G280900	13.2923	1.55476e-17	12.2003	1.43689e-17	9.56332	5.61647e-08		TraesCS6B02G080000	3.63464	2.46187e-18	3.05635	7.93927e-14
TraesCS7A02G559100	6.13824	0.000236675		TraesCS2B02G491400	4.20935	0.000123652	5.20813	7.11076e-08		TraesCS1D02G308300	4.78273	3.40285e-18			TraesCS5D02G318300	4.87951	3.98435e-07		TraesCS3B02G375700	6.5313	0.000138126		TraesCS2B02G577000	4.04032	0.000543727		TraesCS6A02G120300	13.2883	2.69338e-24	12.9021	7.0284e-23	7.0059	3.69036e-10		TraesCS6B02G297800	3.63241	2.18159e-08	2.87481	0.000223593
TraesCS2B02G531000	6.1237	6.09571e-07		TraesCS7B02G366200	4.19922	3.37417e-20	4.14964	1.12852e-18		TraesCS6A02G098500	4.76888	3.33278e-14			ENSRNA050016017	4.87106	0.00925958		TraesCS5A02G038400	6.52285	1.08204e-05		TraesCS2D02G012300	4.0166	0.00293644		TraesCS3B02G282300	13.2751	3.46731e-24	13.4083	1.29794e-23	6.01057	0.00423472		TraesCS7B02G145100	3.61339	0.000826783	7.15095	5.68826e-06
TraesCS5B02G020300	6.12142	0.00042842		TraesCS1A02G309000	4.18711	0.00198935	5.90343	4.77269e-09		TraesCS7B02G063200	4.75684	9.63096e-10			TraesCS3B02G314800	4.85671	4.58322e-06		TraesCS3B02G318500	6.51965	0.00496973		TraesCS6D02G376000	3.99985	4.63078e-10		TraesCS7A02G199700	13.2604	6.3063e-44	10.8637	2.1623e-52	8.93688	3.58081e-27		TraesCS2A02G024700	3.61028	2.80155e-09	3.78213	0.00200737
TraesCS5B02G378200	6.11895	0.000221842		TraesCS5A02G094700	4.18115	1.86894e-11	2.54765	0.00210322		TraesCS5A02G077600	4.75506	1.83025e-15			TraesCS4A02G257600	4.84891	0.00818648		TraesCS5B02G402600	6.51767	0.00682038		TraesCS4D02G061600	3.99323	0.00048724		TraesCSU02G099800	13.2501	1.00332e-19	14.3739	5.68188e-26	12.345	2.07852e-20		TraesCS1D02G418500	3.60672	0.00506454	2.78991	0.00509119
TraesCS6A02G052200	6.11068	5.88844e-07		TraesCS3B02G034900	4.16517	9.61514e-20	3.86778	5.51774e-19		TraesCS2B02G618300	4.7427	2.75191e-07			TraesCS5A02G238000	4.8459	4.00041e-07		TraesCS4A02G004000	6.48846	0.000145074		TraesCS5A02G486800	3.99146	0.00489394		TraesCS2B02G609600	13.2394	1.1904e-33	10.0116	2.95125e-12	10.1882	8.78152e-41		TraesCS6A02G170600	3.59763	1.21039e-05	5.09624	6.67045e-05
TraesCS7B02G131500	6.0764	0.000236948		TraesCS1A02G117500	4.15763	2.12186e-07	3.24833	0.000917315		TraesCS7A02G441600	4.70614	0.00237952			ENSRNA050021729	4.844	0.000946469		TraesCS6B02G304300	6.48305	0.00951791		TraesCS7D02G212000	3.99093	4.70704e-05		TraesCS5A02G325100	13.2333	1.1751e-25	14.2982	2.55134e-26	11.7698	4.21286e-19		TraesCS2B02G605800	3.59219	2.91458e-15	2.97567	2.56868e-11
TraesCS6B02G203600	6.06954	0.000276322		TraesCS6B02G170700	4.15426	1.24573e-06	4.71681	3.09335e-08		TraesCS5D02G042600	4.70252	9.8369e-05			TraesCS7B02G477100	4.84293	1.22084e-05		TraesCS1D02G188200	6.47487	0.000550992		TraesCS2A02G443000	3.968	0.000779318		TraesCS5B02G103100	13.2328	3.32305e-18	11.3193	1.13067e-15	9.46692	0.000350132		TraesCS7D02G328900	3.59176	0.000134762	3.31637	1.53407e-11
TraesCS1D02G402900	6.06666	0.00124447		TraesCS1D02G000100	4.14106	5.68268e-12	3.649	1.35648e-08		TraesCS2A02G121700	4.69418	0.00182776			TraesCS5D02G388800	4.84128	2.64209e-10		TraesCS7B02G429900	6.46345	0.0048866		TraesCS2D02G200500	3.96719	5.35022e-05		TraesCS6A02G139100	13.2323	6.09662e-23	12.8593	4.28743e-22	6.74274	1.38999e-10		TraesCS5A02G079500	3.59037	2.54869e-05	2.00265	7.35441e-06
TraesCS7A02G158600	6.06039	0.00112012		TraesCS1D02G149800	4.13516	1.18371e-10	3.02928	0.000120338		TraesCS3B02G525000	4.68437	4.74467e-10			TraesCS4D02G075500	4.84125	2.47989e-06		TraesCS4B02G033000	6.46345	0.0048866		TraesCS3A02G401500	3.95413	3.67387e-08		TraesCS7D02G384200	13.2194	5.9815e-24	11.5407	1.33915e-17	8.91337	1.2952e-10		TraesCS6D02G054900	3.58779	1.07101e-09	5.47972	1.19644e-07
TraesCS1B02G066300	6.04117	0.000286652		TraesCS1A02G071500	4.11195	1.26013e-09	3.75095	4.63471e-07		TraesCS2A02G482200	4.64147	0.000683178			TraesCS2A02G468900	4.83968	5.99358e-05		TraesCS7D02G057800	6.45441	0.00792512		TraesCS1B02G304300	3.94203	3.76289e-05		TraesCS4D02G265100	13.2138	2.84758e-77	12.3346	4.18972e-62	7.68749	8.5844e-20		TraesCS1D02G273600	3.58264	8.21408e-24	2.63524	0.000685973
TraesCS3A02G017000	6.03113	5.45537e-14		TraesCS1A02G085400	4.11028	2.09923e-160	3.38951	1.44056e-57		TraesCS6A02G391800	4.63552	0.00362676			TraesCS2A02G097400	4.83925	7.23502e-11		TraesCS5D02G039800	6.43388	0.00571613		TraesCS6B02G103400	3.91	0.00464262		TraesCS3A02G359500	13.2073	9.76579e-25	11.7497	3.64236e-26	11.6483	1.48107e-18		TraesCS3B02G293400	3.57848	0.00105536	5.78051	4.82622e-10
TraesCS2A02G533800	6.02707	4.97632e-05		TraesCS5A02G094900	4.10212	3.73228e-23	2.35609	6.6073e-05		TraesCS1B02G005100	4.62871	8.57988e-18			TraesCS5D02G465900	4.82501	5.42009e-06		TraesCS7A02G109400	6.40884	0.000656772		TraesCS6A02G397900	3.90704	0.000267571		TraesCS6B02G138800	13.1829	1.5431e-23	10.1352	3.10859e-29	9.70544	8.72155e-16		TraesCS5B02G227700	3.55316	1.12948e-24	2.71422	6.65723e-10
TraesCS3D02G163600	5.98763	0.000358881		TraesCS7A02G491000	4.0867	0.0033266	4.26	0.00607374		ENSRNA050019779	4.61776	0.00569318			ENSRNA050013871	4.82403	0.000131839		TraesCS6A02G413600	6.40539	0.00210892		TraesCS6A02G296600	3.89024	0.00852143		TraesCS5B02G437300	13.1778	2.25381e-24	12.2897	1.93464e-20	9.82541	1.41108e-15		TraesCS2A02G196400	3.54783	5.93536e-41	3.08773	5.47166e-06
TraesCS4A02G487400	5.97593	0.000469681		TraesCS1A02G095800	4.07526	8.50721e-61	3.58437	3.17881e-24		TraesCS6D02G372000	4.55617	0.000103851			TraesCS7B02G085100	4.82178	0.000165858		TraesCS2D02G001700	6.38257	0.000480896		TraesCS6A02G325600	3.88559	6.04183e-14		TraesCS2B02G159200	13.1688	9.30764e-23	10.9122	1.12182e-15	12.165	2.70741e-18		TraesCS2A02G289300	3.54629	1.04469e-09	3.7268	1.90025e-47
TraesCS1B02G420800	5.97382	0.000523158		TraesCS4A02G481200	4.0371	2.67202e-48	2.15937	3.65881e-05		TraesCS7A02G489300	4.55467	6.0989e-15			TraesCS1A02G001500	4.82158	1.04617e-05		TraesCS4A02G296800	6.38138	0.00602546		TraesCS1D02G045500	3.86814	1.27802e-05		TraesCS1B02G452700	13.1679	1.13657e-24	11.82	1.87403e-19	10.3665	3.48062e-13		TraesCS2A02G524900	3.54602	2.87618e-06	2.32062	3.91636e-06
TraesCS1A02G026400	5.96858	5.52107e-125		TraesCS2B02G013600	4.01616	9.34987e-48	4.00667	9.59876e-44		ENSRNA050017664	4.55464	1.44229e-11			ENSRNA050015988	4.81859	0.00092642		TraesCS5B02G300500	6.35492	0.000224924		TraesCS2D02G058700	3.86761	6.91875e-05		TraesCS3A02G012400	13.1613	9.79232e-20	14.0025	4.99659e-30	7.82612	5.63717e-08		TraesCS1A02G024600	3.53508	2.07499e-08	3.58004	1.69093e-11
TraesCSU02G022100	5.95837	0.00114319		TraesCS2A02G370500	4.00249	5.91049e-17	3.80799	3.66348e-14		TraesCS5B02G531100	4.55298	1.93193e-14			ENSRNA050024591	4.81803	0.00122522		TraesCS7D02G223400	6.35101	0.00626162		TraesCS1D02G432000	3.85117	0.00609642		TraesCS7D02G064100	13.1549	1.12806e-22	12.7103	1.21179e-22	11.5201	8.6177e-16		TraesCS6D02G244000	3.52847	2.3236e-17	2.47904	2.83316e-09
TraesCS2D02G591300	5.93818	6.84846e-15		TraesCS1D02G118600	3.97202	7.62988e-08	2.90403	0.00121135		TraesCS4B02G392800	4.52246	3.39191e-12			TraesCS2A02G186000	4.81776	0.000433935		TraesCS2A02G358200	6.34792	0.00679602		TraesCS2B02G386100	3.83635	0.00743892		TraesCS5B02G029200	13.1532	8.82718e-25	12.3563	6.6721e-23	9.40955	1.99799e-10		TraesCS3B02G359600	3.51508	3.5735e-05	3.15185	0.000355234
TraesCS7D02G354000	5.92065	0.00209989		TraesCS4A02G472500	3.97195	1.36644e-91	4.2698	3.96601e-57		TraesCS2D02G061000	4.51959	2.98335e-07			TraesCS7A02G225500	4.8009	3.48934e-14		TraesCS5A02G519800	6.34655	4.11203e-07		TraesCS5D02G301000	3.82646	4.87024e-06		TraesCS3D02G146000	13.1529	1.62275e-30	9.90333	5.53163e-52	8.10127	3.14629e-26		TraesCS2B02G543900	3.49427	8.11273e-20	2.50088	4.13161e-05
TraesCS3B02G262700	5.91981	3.51607e-06		TraesCS3D02G008300	3.96281	0.000751318	7.07709	6.36932e-17		TraesCS3D02G429600	4.51716	0.000857212			TraesCS1A02G005400	4.77843	9.71204e-09		TraesCS1D02G432700	6.34275	0.000260179		TraesCS7A02G377100	3.81249	0.00123555		TraesCS7A02G352000	13.1507	1.61941e-21	13.4778	1.53241e-24	12.1683	2.32282e-18		TraesCS5B02G392500	3.47154	0.0028706	3.26176	0.00329989
TraesCS1D02G338600	5.9197	0.000529396		TraesCS3A02G101900	3.95648	1.62506e-30	2.21459	0.000118428		TraesCS7B02G003500	4.49187	6.47042e-39			TraesCS2B02G439100	4.77555	8.15367e-19		TraesCS3B02G043700	6.31943	4.53981e-07		TraesCS5D02G210300	3.79109	0.00078808		TraesCS5A02G270100	13.149	1.69958e-23	12.7192	3.90312e-21	12.7294	3.63023e-23		TraesCS5D02G094700	3.46618	0.00229125	3.12911	9.32672e-07
TraesCS3A02G276600	5.91641	7.93208e-09		TraesCS2A02G468500	3.9556	9.23591e-05	4.18029	5.78781e-07		TraesCS4B02G107400	4.49185	4.70643e-12			TraesCS7A02G528900	4.77162	1.60542e-16		TraesCS5B02G145400	6.31778	0.000665658		TraesCS6B02G355800	3.78733	4.27957e-06		TraesCS6B02G010100	13.133	1.99429e-20	12.7087	8.56959e-21	5.67184	3.5756e-15		TraesCS3A02G289400	3.46588	3.05626e-06	8.38698	7.214e-07
TraesCS7D02G017700	5.89808	0.000790927		TraesCS5B02G469600	3.93886	2.03124e-14	2.47632	0.00449069		TraesCS4A02G085900	4.48501	0.00261121			ENSRNA050021230	4.76942	0.000691223		TraesCS4D02G087400	6.31051	1.46712e-11		TraesCS7A02G230100	3.77884	0.00684831		TraesCS7A02G118100	13.1259	5.60366e-24	13.1023	8.82151e-23	8.96432	8.95913e-22		TraesCS2B02G041700	3.46166	6.61902e-06	4.02869	1.06936e-16
TraesCS2D02G571400	5.89314	0.0009964		TraesCS6B02G426600	3.90437	0.00141352	3.781	0.00314298		TraesCS2D02G016500	4.4835	0.000283281			TraesCS5B02G212500	4.75505	3.86352e-05		TraesCS3B02G600800	6.30539	2.86402e-05		TraesCS2D02G088400	3.77222	4.25229e-05		TraesCS5A02G543900	13.112	7.48395e-20	11.6792	1.96452e-17	11.252	1.27843e-16		TraesCS5B02G560900	3.46146	7.41984e-05	2.55002	0.00584536
TraesCS3B02G567100	5.89095	0.00055412		TraesCS7A02G462400	3.89546	0.000519544	6.4225	1.1544e-12		TraesCS2D02G017200	4.47771	9.57017e-05			TraesCS1A02G001400	4.75044	0.000984989		TraesCS2A02G021400	6.30094	0.000590568		TraesCS4B02G118900	3.73245	0.00489536		TraesCS3B02G562900	13.111	1.97624e-25	12.0014	6.10509e-19	8.37641	4.85549e-40		TraesCS1D02G363800	3.46008	4.32184e-23	3.07435	3.02652e-07
TraesCS7A02G539000	5.87911	0.00216725		TraesCS6B02G170800	3.87613	0.00227411	4.33601	0.000879961		TraesCS5A02G464100	4.47486	2.96103e-12			TraesCS5B02G394000	4.74863	3.69889e-07		TraesCS1B02G194800	6.29896	2.48764e-20		TraesCS2B02G384800	3.72678	0.00163683		TraesCS2D02G006500	13.1085	1.23833e-31	12.8823	1.67041e-52	10.1658	1.26011e-73		TraesCS2B02G045600	3.44542	1.89892e-12	2.53928	0.00315291
TraesCS7D02G456900	5.87852	0.000613519		TraesCS6A02G005700	3.86601	6.73926e-15	2.46985	0.000766986		TraesCS7D02G109200	4.45454	0.00145753			TraesCS3B02G120900	4.7288	0.000426201		TraesCS6A02G067800	6.29601	1.12109e-14		TraesCS4B02G297300	3.71896	2.85647e-34		TraesCS3A02G094200	13.1038	1.802e-24	10.9053	1.17343e-15	9.62433	1.77334e-16		TraesCS5B02G417200	3.44297	0.00239516	4.62096	0.00177632
TraesCS4A02G373100	5.86926	0.00150448		TraesCS4A02G429700	3.86341	0.000330436	4.11543	2.77928e-05		TraesCS3B02G002300	4.43879	7.7181e-16			ENSRNA050020012	4.7197	4.70836e-10		TraesCS5B02G077700	6.2954	2.72489e-05		TraesCS5B02G436600	3.71846	0.00398676		TraesCS1A02G078600	13.0803	1.24871e-27	14.4039	3.36e-29	10.7135	5.73886e-35		TraesCS6D02G367700	3.44159	1.90271e-13	2.07374	3.82285e-06
TraesCS7D02G532100	5.84147	0.00151652		TraesCS2B02G013500	3.8171	1.9296e-29	3.5438	1.5167e-22		TraesCS1A02G088700	4.43021	0.00375881			TraesCS2D02G466900	4.70648	1.72185e-12		TraesCS7A02G436800	6.29176	0.00778665		TraesCS4A02G187900	3.71376	0.00132436		TraesCS2B02G519000	13.0748	3.36719e-25	11.0249	2.63778e-30	7.49924	1.80071e-17		TraesCS1A02G121500	3.43934	6.09031e-11	3.02776	6.0247e-13
TraesCS4B02G183300	5.83233	1.97345e-16		TraesCS6D02G403400	3.79699	2.68895e-34	3.46227	4.43042e-14		TraesCS4A02G194300	4.41993	0.00215034			TraesCS3B02G004500	4.70543	1.65627e-07		TraesCS3A02G380200	6.27748	4.75564e-07		TraesCS7A02G437700	3.70926	3.26077e-05		TraesCS6D02G074200	13.0626	2.34265e-29	12.28	4.03115e-26	13.0983	3.50502e-23		TraesCS2B02G241500	3.43913	4.93787e-13	3.51476	7.70812e-12
TraesCS1D02G002000	5.83112	0.000177449		TraesCS3D02G089100	3.77918	0.00239075	4.73255	0.00136464		TraesCS5B02G088000	4.41752	1.32268e-12			TraesCS6D02G263600	4.70363	1.25618e-05		TraesCS3B02G010200	6.24625	0.0030827		TraesCS6D02G051100	3.70907	1.4337e-07		TraesCS5A02G191900	13.0556	3.60262e-23	12.2435	1.10378e-19	9.65705	4.61439e-14		TraesCS4D02G189200	3.43281	1.11908e-07	4.38106	3.43671e-15
TraesCS3B02G478400	5.82055	0.00311599		TraesCS5B02G100900	3.77328	2.51875e-12	3.14716	6.60346e-08		TraesCS2B02G308900	4.41603	0.000465692			ENSRNA050019331	4.70315	0.000904013		TraesCS7A02G109700	6.22952	3.63966e-05		TraesCS5D02G098300	3.70803	4.71124e-07		TraesCS4D02G063300	13.0548	7.34019e-22	6.66761	5.78426e-30	3.87608	0.000159387		TraesCS1D02G251700	3.43228	1.49446e-06	3.08985	4.27395e-10
TraesCS4B02G363700	5.81553	2.31783e-09		TraesCS4A02G493800	3.76676	0.00027859	4.98809	4.78173e-09		TraesCS5B02G512900	4.38502	1.72949e-11			TraesCS4D02G090200	4.69716	0.00181354		TraesCSU02G041800	6.20287	3.33093e-07		TraesCS3A02G116800	3.69608	1.38949e-06		TraesCS2A02G458100	13.035	6.96026e-25	10.9384	2.91329e-29	10.4687	4.07733e-27		TraesCS2A02G175600	3.4249	5.91734e-22	2.74167	1.97746e-15
TraesCS5A02G461100	5.81075	0.0013488		TraesCS4A02G499300	3.74896	6.55849e-07	3.16826	0.000823628		TraesCS5B02G475500	4.38492	7.54677e-14			TraesCS5B02G275600	4.69709	0.000257929		TraesCS4A02G277400	6.20247	0.000213811		TraesCS7A02G093100	3.6894	4.82137e-05		TraesCSU02G150700	13.026	4.25151e-20	12.8078	1.90837e-22	9.34193	3.9002e-12		TraesCS3D02G181800	3.41237	2.18224e-06	4.5516	1.15113e-10
TraesCS6B02G217900	5.80413	0.00150553		TraesCS4A02G474300	3.73059	1.3365e-08	3.18395	0.00010968		TraesCS2B02G388600	4.38312	0.000757999			TraesCS3B02G456200	4.69709	5.2734e-10		TraesCS2B02G620500	6.19173	0.00013447		TraesCS6A02G274900	3.68551	1.8295e-07		TraesCS2D02G547700	13.0193	5.29502e-22	9.34001	2.06041e-26	5.83008	1.25906e-09		TraesCS6D02G306000	3.40866	4.06372e-05	2.19731	0.00181685
TraesCS5D02G194400	5.80135	0.00305635		TraesCS2A02G465800	3.72319	4.80319e-06	3.5589	1.54924e-05		TraesCS2B02G075800	4.33711	3.1459e-06			TraesCS7B02G395400	4.68775	0.00180639		TraesCS3D02G400300	6.18743	0.00254984		TraesCS5D02G004400	3.67739	1.71115e-23		TraesCS6D02G141600	13.008	3.66508e-20	12.8816	1.25192e-21	8.49255	5.89113e-12		TraesCS2B02G189300	3.3978	3.03099e-20	2.50186	1.58544e-12
TraesCS1A02G023600	5.79359	0.00120859		TraesCS1A02G257400	3.72248	1.4388e-07	2.76916	2.4165e-07		TraesCS2B02G573100	4.33131	1.14892e-23			ENSRNA050013966	4.68612	0.000603751		TraesCS7D02G202300	6.16847	0.00124491		TraesCS1B02G468200	3.67356	0.000232319		TraesCSU02G038200	13.0066	8.53115e-32	9.28991	1.07689e-10	11.3003	5.12157e-40		TraesCS1A02G431300	3.39209	0.00251288	3.745	0.000370066
TraesCS3B02G471600	5.79027	0.00173955		TraesCS5A02G422900	3.71422	0.00351969	4.98334	0.0005009		TraesCS1D02G262700	4.32518	8.62459e-07			ENSRNA050018918	4.68252	0.00209036		TraesCS3A02G380500	6.16656	0.000252012		TraesCS3B02G379900	3.66872	0.000254702		TraesCS4D02G063400	13.0036	8.73898e-74	12.6349	8.82698e-60	6.00457	0.00343876		TraesCS3D02G011400	3.37945	4.40521e-11	3.89838	5.48324e-40
TraesCS4A02G046500	5.78274	0.000964655		TraesCS4A02G498400	3.70136	1.79536e-14	3.58007	7.34722e-13		TraesCS6B02G059000	4.31375	1.83315e-20			TraesCS4B02G070000	4.68107	1.62876e-05		TraesCS2D02G498000	6.15161	0.000513224		TraesCS4B02G079500	3.66675	0.00180833		TraesCS5B02G229600	12.9985	1.86053e-58	15.0158	9.98283e-30	8.70983	3.41297e-07		TraesCS1B02G106400	3.37831	0.0002882	3.84593	1.84126e-09
TraesCS1D02G029300	5.78135	0.000347032		TraesCS1A02G393600	3.68174	8.02913e-10	2.23045	0.00298512		TraesCS2A02G063000	4.30587	7.0562e-07			TraesCS3D02G045600	4.68016	0.000341247		TraesCS3B02G027800	6.14904	0.000669077		TraesCS1D02G001700	3.66479	1.0007e-14		TraesCS4A02G185300	12.9833	2.771e-22	8.39642	6.69664e-17	7.26932	1.2493e-17		TraesCS5A02G022900	3.36789	8.01266e-08	3.8098	8.10072e-09
TraesCS5B02G552200	5.76941	0.00165481		TraesCS2B02G063500	3.67399	0.00764748	4.85478	0.000621276		TraesCS3B02G568600	4.29282	0.00655158			TraesCS3B02G459300	4.67201	0.00347543		TraesCS3A02G187800	6.14904	0.000669077		TraesCS2A02G326300	3.66246	1.20662e-06		TraesCS6B02G385500	12.97	4.51334e-23	11.2379	5.00518e-16	10.9547	5.70243e-16		TraesCS1B02G110600	3.35365	0.0001267	2.00751	0.000135508
TraesCS5D02G333300	5.7596	0.00192158		TraesCS3B02G470000	3.63987	9.81169e-09	2.74067	0.000583902		TraesCS1A02G187600	4.28603	8.20678e-45			TraesCS7B02G366100	4.66796	1.83414e-07		TraesCS4D02G058200	6.14904	0.000669077		TraesCS1D02G344300	3.65175	0.00400693		TraesCS5A02G475400	12.9672	8.61903e-24	11.8025	2.50078e-19	8.36902	1.11042e-26		TraesCS3D02G118800	3.35361	2.4546e-16	2.2208	1.78062e-06
TraesCS2D02G069100	5.75095	0.00187731		TraesCS6A02G237700	3.63617	6.05273e-06	3.18803	0.000261402		TraesCS1D02G308400	4.2821	9.57484e-10			TraesCS6B02G353700	4.66618	2.20501e-11		TraesCS6B02G091300	6.13868	1.75848e-06		TraesCS2A02G531200	3.64769	0.000445904		TraesCS5D02G299400	12.9671	2.81874e-22	8.36939	1.87853e-28	7.05163	4.48634e-17		TraesCS3A02G054000	3.35036	1.28265e-07	3.92081	7.27213e-34
TraesCSU02G079000	5.74884	0.00127177		TraesCS2B02G457600	3.58223	5.16411e-13	2.54726	5.75848e-05		TraesCS2D02G491100	4.27412	5.6927e-10			TraesCS4A02G042000	4.62327	3.0772e-06		TraesCS3D02G410200	6.13075	0.000108592		TraesCS4D02G296200	3.64202	1.55193e-31		TraesCS5D02G078300	12.957	8.34986e-24	10.0992	7.31481e-19	11.1323	5.77483e-17		TraesCS5B02G208600	3.34775	6.48061e-14	2.86089	1.61143e-05
TraesCS6A02G051800	5.74751	5.54291e-06		TraesCS2B02G507700	3.58166	5.50791e-18	4.35461	8.39883e-22		TraesCS2B02G035200	4.25898	0.00376717			TraesCS5A02G339000	4.6196	0.00980602		TraesCS5D02G097400	6.12016	6.4611e-07		TraesCS2B02G333500	3.63643	0.00203115		TraesCS3A02G050700	12.956	1.08479e-16	11.5703	3.06797e-23	6.88021	1.77776e-07		TraesCS5B02G500700	3.3459	3.17429e-11	4.35813	1.01074e-24
TraesCS6B02G102700	5.7439	0.0012168		TraesCS6D02G308800	3.56973	1.00372e-10	2.68486	0.0009506		TraesCS6A02G024400	4.24184	0.00133214			TraesCSU02G267800	4.60476	0.00975228		TraesCS1A02G319700	6.1199	8.61089e-05		TraesCS7D02G212100	3.6363	3.05212e-10		TraesCS2A02G443600	12.9538	2.17486e-41	10.3736	6.45712e-85	9.43845	4.71736e-94		TraesCS6B02G442600	3.32821	0.000298926	3.65029	2.16984e-06
TraesCS1D02G223200	5.74205	0.0021655		TraesCS6D02G008600	3.56587	1.04828e-38	2.18622	0.00136471		TraesCS5D02G038300	4.23634	2.32225e-05			TraesCS7A02G454400	4.5919	0.000108501		TraesCS7A02G065200	6.11548	0.00104311		TraesCS3B02G247700	3.6257	0.00154555		TraesCS6B02G149000	12.953	9.46395e-33	11.4878	1.6068e-39	8.24297	2.57561e-17		TraesCS6B02G256300	3.32677	4.44247e-18	2.66444	1.09092e-07
TraesCS6A02G143800	5.73136	0.00111427		TraesCS3A02G479800	3.55115	8.88183e-14	3.47918	6.56701e-13		TraesCS2D02G546700	4.22852	1.42522e-10			TraesCS3B02G388300	4.58793	7.02469e-05		TraesCS5B02G058900	6.08567	2.75782e-05		TraesCSU02G167900	3.61162	1.29332e-05		TraesCS7B02G356700	12.9527	4.83977e-52	12.1902	4.5851e-39	8.5888	3.7845e-20		TraesCS6A02G363100	3.32659	9.90473e-08	4.32897	1.69764e-12
TraesCS5B02G526700	5.72691	1.16141e-13		TraesCS5B02G202100	3.54693	4.93063e-28	3.01882	1.01471e-24		TraesCS4B02G191500	4.22191	2.66743e-14			ENSRNA050016016	4.56979	0.000980228		TraesCS5B02G477300	6.08513	2.00683e-05		TraesCS7D02G095100	3.60543	0.0031127		TraesCS7A02G308000	12.9523	3.68055e-38	13.8148	6.8181e-34	11.1908	1.25771e-32		TraesCS5D02G392300	3.32329	5.55872e-23	2.07896	1.26249e-17
TraesCS2B02G588700	5.72364	0.00122605		TraesCS5D02G471100	3.52414	1.47854e-20	2.60122	7.48976e-06		TraesCS6D02G198800	4.22078	4.19146e-11			TraesCS7A02G357800	4.56746	2.69413e-08		TraesCS2B02G036100	6.07863	0.00192652		TraesCS6B02G079600	3.59802	0.000183668		TraesCSU02G171500	12.9489	7.90491e-47	14.1091	1.31128e-25	7.96745	1.39649e-27		TraesCS7A02G150100	3.31343	0.000635691	2.7587	0.00152831
TraesCS7A02G036700	5.7232	0.00121856		TraesCS5D02G464500	3.50723	2.03348e-09	2.76712	0.0040576		TraesCS6D02G138100	4.21784	6.36947e-05			TraesCS5D02G060200	4.54757	0.000990892		TraesCS1B02G037800	6.07863	0.00192652		TraesCS1B02G022400	3.57445	6.05549e-12		TraesCS5B02G336300	12.9419	9.97859e-118	12.0992	1.17616e-53	6.34031	7.58818e-05		TraesCS2D02G402900	3.31129	3.59275e-12	2.94308	1.7975e-09
TraesCS1A02G018500	5.72103	2.24115e-08		TraesCS4A02G474000	3.49975	0.000686595	4.01419	3.76525e-05		TraesCS5A02G183300	4.21717	1.68506e-21			TraesCS6B02G192300	4.54737	2.86768e-05		TraesCS4B02G270400	6.07863	0.00192652		TraesCS7A02G093300	3.56952	3.62015e-08		TraesCS7A02G375900	12.9399	1.55671e-21	11.2576	7.54662e-16	11.0696	1.23837e-14		TraesCS2D02G035400	3.31061	4.75504e-07	2.00785	4.06775e-11
TraesCS5D02G054000	5.719	0.00141422		TraesCS5A02G211600	3.49233	6.09409e-48	2.22575	0.00268311		TraesCS1B02G036700	4.21704	1.97079e-09			TraesCS5D02G246600	4.5212	1.84885e-05		TraesCS2A02G592200	6.06267	0.00195657		TraesCS2A02G538700	3.5694	0.00689873		TraesCS4A02G437900	12.9361	1.24132e-17	7.20167	3.34289e-12	5.05936	0.000485011		TraesCS5B02G192400	3.30304	0.000314175	2.20468	7.86759e-05
TraesCS5A02G004500	5.7119	0.00131394		TraesCS3D02G177100	3.47583	0.000155071	5.16848	3.73903e-14		TraesCS5A02G479800	4.2134	5.26166e-06			TraesCS1B02G022000	4.49637	5.48619e-26		TraesCS1B02G030600	6.06047	0.00409724		TraesCS7A02G469900	3.56861	0.0027392		TraesCS2D02G137700	12.9338	7.58212e-23	10.2057	1.99877e-15	11.2246	1.59587e-14		TraesCS1D02G430700	3.30257	0.000548082	6.26449	0.00392943
TraesCS4D02G030300	5.71014	2.01805e-11		TraesCS3A02G514700	3.45926	2.70147e-11	2.84044	1.60049e-05		TraesCS5A02G554300	4.19401	3.77933e-13			TraesCS2D02G051800	4.49514	3.65703e-06		TraesCS4A02G059100	6.05396	0.00131547		TraesCS4D02G089200	3.56376	0.00013486		TraesCS2B02G230300	12.9309	4.81512e-23	10.8167	3.68705e-15	6.49504	3.59299e-16		TraesCS7B02G275700	3.30122	1.71328e-08	4.2178	3.36664e-25
TraesCS5B02G544600	5.70744	0.00168276		TraesCS7D02G397500	3.43883	3.86186e-07	3.5399	1.77863e-05		TraesCS1B02G367500	4.17909	0.00134973			TraesCS2D02G166400	4.49308	0.000125013		TraesCS2A02G538100	6.03738	1.05209e-07		TraesCS3A02G307600	3.54287	4.2836e-06		TraesCS3A02G012600	12.9303	8.59504e-46	16.3138	1.55203e-36	11.975	2.7494e-12		TraesCS5B02G553100	3.299	0.0016229	3.53648	3.19671e-14
TraesCS1D02G023300	5.70536	0.00186286		TraesCS4B02G120900	3.43816	0.00124383	3.28234	4.33232e-05		TraesCS6B02G041100	4.15529	0.000697826			TraesCS3A02G033900	4.48294	3.52147e-06		TraesCS7A02G507700	6.03651	2.89408e-06		TraesCS3A02G036000	3.53859	1.62491e-07		TraesCS5D02G199000	12.9293	4.69569e-21	9.77342	3.80266e-27	11.0449	2.09279e-15		TraesCS2B02G553200	3.28735	8.49595e-09	2.74017	1.61893e-05
TraesCS3B02G512800	5.7032	0.00176287		TraesCS3A02G514800	3.405	2.56295e-08	3.41493	4.10664e-08		TraesCS4D02G117100	4.13848	0.00267575			TraesCS5D02G317200	4.48073	0.000456726		TraesCS6B02G213000	6.0145	0.00352345		TraesCS5B02G337800	3.53204	0.00201277		TraesCS3B02G563900	12.9157	1.52131e-23	12.2875	1.94982e-20	10.6244	6.28989e-14		TraesCS2A02G481300	3.28657	0.00224028	2.05717	0.00372264
TraesCSU02G050000	5.69714	0.00340849		TraesCS5D02G498400	3.3906	1.07428e-07	2.6494	0.00260432		TraesCS6D02G053200	4.1125	0.00159253			TraesCS6D02G278400	4.47502	5.9062e-05		TraesCS6B02G456700	6.01447	8.79937e-05		TraesCS1A02G411300	3.52172	0.00335773		TraesCS7B02G433200	12.9142	3.04938e-24	12.2037	5.9629e-27	4.65082	2.87063e-06		TraesCS5D02G028500	3.27914	4.97213e-05	2.69965	1.64383e-06
TraesCSU02G079100	5.69495	0.00478795		TraesCS2B02G528400	3.38617	0.000168148	4.10724	2.59314e-06		TraesCS6A02G002100	4.10904	8.60026e-05			ENSRNA050016006	4.47283	0.000202481		TraesCS6A02G404900	6.0096	0.00384807		TraesCS2D02G159700	3.52111	0.00604347		TraesCS5A02G337700	12.9096	1.12871e-23	10.9433	4.23756e-22	8.02033	3.84816e-27		TraesCS2D02G453300	3.27568	7.4549e-10	2.95471	8.02664e-08
TraesCS1B02G033700	5.68709	0.00158347		TraesCS5D02G453700	3.36755	4.11631e-09	3.38495	1.99962e-09		TraesCS2B02G182700	4.08554	1.53289e-11			TraesCS2A02G413800	4.43253	5.52507e-09		TraesCS3D02G494300	5.99609	0.000114921		TraesCS5B02G233500	3.51742	6.43341e-29		TraesCS7D02G030800	12.9094	2.35585e-31	11.1206	1.91591e-56	7.15358	0.000726205		TraesCS1A02G358100	3.26682	2.93716e-19	3.63068	4.6654e-19
TraesCS3A02G049371	5.68631	1.83469e-05		TraesCS7D02G068600	3.36325	4.5256e-11	2.61583	0.00340468		TraesCS2B02G425700	4.08296	0.000462626			ENSRNA050014480	4.42758	0.000178971		TraesCS7B02G037700	5.99239	5.78482e-05		TraesCS3A02G359400	3.51522	3.13725e-11		TraesCS5D02G358600	12.9006	4.68047e-29	13.7698	1.95605e-23	10.6276	5.34453e-19		TraesCS2A02G156400	3.26534	2.13753e-27	1.97962	5.65536e-14
TraesCS2D02G108400	5.6809	0.00179465		TraesCS6D02G400700	3.33933	5.86471e-07	3.1185	5.29254e-05		TraesCS5A02G433600	4.07094	1.07644e-20			TraesCS3A02G509100	4.41957	3.15107e-05		TraesCS5A02G238400	5.99195	4.07371e-25		TraesCS2A02G162300	3.50517	0.00611549		TraesCS4B02G378000	12.8819	5.73561e-49	12.361	1.03407e-44	12.0785	3.45969e-49		TraesCS3D02G475100	3.26074	0.00249101	3.44324	0.00176381
TraesCS2D02G011200	5.678	0.00218847		TraesCS2B02G599500	3.33779	3.62376e-11	2.65929	5.25902e-05		TraesCS3D02G429700	4.06739	5.99698e-05			TraesCS7D02G049200	4.40218	7.21182e-05		TraesCS7B02G285400	5.98473	1.01351e-05		TraesCS5D02G414400	3.5022	1.25577e-10		TraesCS3D02G056800	12.8806	8.44144e-23	12.4157	3.65535e-21	10.3069	9.46213e-13		TraesCS5D02G355100	3.25038	0.000309934	5.46724	2.97758e-14
TraesCS6B02G254200	5.67749	0.000791144		TraesCS1B02G416400	3.28537	4.26783e-05	3.12901	2.28991e-05		TraesCS2D02G509500	4.05371	0.00237315			TraesCS2A02G573400	4.399	2.78503e-07		TraesCS2A02G359200	5.96513	0.000107686		TraesCS4A02G430400	3.49602	0.000365616		TraesCS5A02G351400	12.8782	1.63116e-23	11.5437	4.58757e-16	10.5503	1.43342e-13		TraesCS7D02G218300	3.2501	1.0053e-06	2.85922	0.00171782
TraesCS5B02G464300	5.6709	0.000362251		TraesCS3A02G300600	3.27364	4.70515e-09	2.28265	1.74209e-06		TraesCS6D02G227200	4.04921	2.99166e-05			TraesCS6D02G103200	4.38094	0.00557967		TraesCS3A02G412200	5.95426	7.62412e-06		TraesCS4D02G232500	3.48485	4.32588e-12		TraesCS4D02G041900	12.8761	1.90517e-24	9.95408	2.20118e-38	9.03748	1.73465e-27		TraesCS4D02G221100	3.24879	2.03981e-16	2.45502	2.82716e-14
TraesCS7A02G045600	5.66793	0.00337098		TraesCS6A02G316600	3.26748	1.59805e-05	3.16929	7.45252e-05		TraesCS6A02G064700	4.04127	0.00597425			ENSRNA050024589	4.37437	0.000717987		TraesCS3D02G456700	5.92977	0.000318256		TraesCS7A02G434300	3.47447	6.65678e-26		TraesCS4D02G269700	12.8717	1.37001e-24	14.0857	4.25296e-28	5.01861	8.04229e-07		TraesCS6A02G315500	3.24691	0.000204141	3.38678	0.00303816
TraesCS2D02G502900	5.65753	0.00259057		TraesCS4A02G445100	3.23787	0.000546677	3.80302	0.000368038		TraesCSU02G095600	4.01871	0.00195995			TraesCS5A02G013500	4.34229	0.000669297		TraesCS1B02G117400	5.92586	1.25014e-31		TraesCS5D02G373100	3.45735	1.80322e-08		TraesCS6D02G007400	12.8576	6.82062e-83	16.0651	1.33399e-32	8.23893	3.58619e-06		TraesCS7D02G217400	3.23574	4.31316e-06	3.00817	1.00758e-07
TraesCS6B02G340700	5.65448	0.00181252		TraesCS6B02G196200	3.23571	1.00456e-07	2.16934	0.00512535		TraesCS3A02G121000	4.01804	1.73909e-05			TraesCS6B02G178000	4.33473	7.89542e-11		TraesCS2D02G567400	5.92436	2.68372e-06		TraesCS5B02G451700	3.45331	0.000269779		TraesCS2A02G325800	12.8566	3.02853e-29	7.69574	3.27931e-42	7.85578	3.82025e-16		TraesCS6A02G271800	3.22745	1.42837e-15	2.57168	1.75814e-10
TraesCS7D02G074300	5.65448	0.00181252		TraesCS5A02G057500	3.21916	1.43539e-26	2.2738	0.00302721		TraesCS1A02G145300	4.01604	1.22526e-06			ENSRNA050017726	4.33408	8.89424e-05		TraesCS1D02G050400	5.90532	0.00542994		TraesCS7D02G429600	3.45155	1.61665e-09		TraesCSU02G102900	12.8553	8.46815e-22	13.6426	5.97384e-25	11.1437	6.1194e-19		TraesCS3A02G279600	3.22025	1.38069e-07	3.53195	1.69124e-07
TraesCS1B02G015300	5.64363	0.00309613		TraesCS3A02G493600	3.20654	4.58977e-06	4.09477	1.06042e-11		TraesCS4D02G204700	4.00115	0.00838494			TraesCS2B02G374800	4.31807	2.55598e-20		TraesCS6D02G148500	5.88419	2.30311e-14		TraesCS3B02G142200	3.4393	1.66318e-09		TraesCS4B02G188800	12.8548	1.98282e-42	11.5393	3.25055e-42	11.6967	1.06314e-22		TraesCS5B02G109900	3.21677	2.28778e-08	3.48694	1.25337e-40
TraesCS7A02G502400	5.64313	0.00451668		TraesCS7B02G050000	3.20612	5.28362e-13	2.08575	0.00381502		TraesCS2A02G350300	4.00026	0.000457357			ENSRNA050024306	4.31489	0.000144981		TraesCS7B02G093400	5.87878	0.000804532		TraesCS7A02G446200	3.43878	8.71365e-16		TraesCS2A02G083700	12.8514	5.88195e-49	10.5306	5.07406e-58	10.6823	1.2369e-38		TraesCS3B02G455200	3.21042	0.000949149	8.90935	8.44066e-15
TraesCS3A02G017900	5.62957	0.00284305		TraesCS7D02G553000	3.20197	3.02797e-05	2.68753	0.000607239		TraesCS3B02G394800	3.99817	1.87759e-39			TraesCS2A02G262100	4.30435	6.3195e-06		TraesCS6A02G320400	5.84805	2.18231e-08		TraesCS3A02G088100	3.4298	1.98137e-15		TraesCS2A02G079000	12.8486	4.47416e-33	10.5039	2.04016e-34	11.4899	6.89609e-24		TraesCS6B02G284000	3.20008	6.17509e-15	2.74751	4.60251e-17
TraesCSU02G234400	5.6205	0.00187048		TraesCS5D02G476800	3.19012	0.000671165	4.66541	5.43665e-14		TraesCS1A02G355300	3.98797	0.00104777			TraesCS4B02G323700	4.30175	0.00044497		TraesCS7B02G333500	5.84099	8.51509e-05		TraesCS3B02G150100	3.42513	1.37778e-07		TraesCS1A02G342800	12.8476	2.74641e-30	12.326	1.03473e-24	6.50707	0.0016148		TraesCS4B02G106500	3.19791	8.50198e-11	3.84731	2.79497e-27
TraesCS4A02G330100	5.60958	0.00323934		TraesCS6B02G463900	3.1876	2.03995e-05	2.58996	0.00908352		TraesCS7A02G404100	3.98214	0.00158464			ENSRNA050024383	4.3007	0.00533615		ENSRNA050013895	5.80064	0.000442832		TraesCS2A02G561900	3.41034	1.51637e-07		TraesCS5D02G210900	12.8355	6.37189e-22	12.1177	8.3378e-22	8.37673	1.98913e-10		TraesCS2D02G231100	3.19593	1.50033e-14	2.01269	4.3629e-05
TraesCSU02G234500	5.6077	0.000316516		TraesCS5D02G068800	3.18387	1.15128e-13	2.88746	0.00131286		TraesCS4B02G189500	3.97692	0.00356128			TraesCS3B02G367900	4.29828	8.39711e-11		TraesCS3A02G008900	5.77544	3.34883e-05		TraesCS3A02G484600	3.40734	0.000223215		TraesCS3D02G033200	12.8338	2.19781e-20	12.2295	1.30576e-19	10.2776	5.28013e-15		TraesCS2A02G491800	3.19247	2.762e-08	2.70251	1.15003e-05
TraesCS1A02G437700	5.6066	0.00277268		TraesCS4A02G472300	3.18061	7.94842e-18	2.981	3.07901e-14		TraesCS2B02G075300	3.97464	3.69953e-08			TraesCS3B02G004200	4.29328	0.000368386		TraesCS6B02G091700	5.76363	6.5007e-08		TraesCS2B02G053500	3.4053	1.07299e-07		TraesCS6B02G108000	12.8303	1.88798e-28	13.9321	1.06907e-25	12.8521	3.43754e-22		TraesCS5D02G525400	3.17817	0.000329434	6.10659	0.000825615
TraesCS3D02G143500	5.59853	1.31514e-05		TraesCS2D02G002800	3.17264	0.000200916	4.86048	8.97275e-13		TraesCS2A02G493500	3.96779	2.07033e-07			ENSRNA050019093	4.28929	2.02821e-05		TraesCS4D02G346700	5.76097	0.00808908		TraesCS3D02G537400	3.39583	1.22416e-32		TraesCS4B02G056000	12.8269	2.60727e-24	13.8288	9.63695e-25	10.2881	4.46836e-36		TraesCS2A02G156300	3.1772	1.2746e-09	2.45115	6.82044e-14
TraesCS7D02G488300	5.59459	5.02998e-10		TraesCS3D02G011900	3.17084	2.13522e-05	4.11581	2.93035e-10		TraesCS4A02G206800	3.96164	0.00569318			TraesCS7D02G460200	4.28634	2.90796e-05		TraesCS1B02G332000	5.75196	0.00110715		TraesCS4A02G487000	3.3872	0.000660354		TraesCS5A02G270200	12.8253	1.23033e-17	10.4334	9.93037e-13	9.3698	7.191e-11		TraesCS3A02G532000	3.17566	1.21961e-07	3.01851	2.4125e-07
TraesCS2B02G244600	5.5944	0.00335792		TraesCS7D02G008700	3.16739	0.000431337	3.00345	5.72348e-07		TraesCS5A02G090900	3.95012	5.28708e-06			TraesCS6D02G008300	4.27647	1.02793e-05		TraesCS1A02G370400	5.68813	7.78828e-10		TraesCS3D02G095300	3.38122	2.61137e-12		TraesCS1A02G292500	12.8228	2.19699e-24	10.3162	2.94905e-12	7.47242	1.23386e-07		TraesCS5D02G133300	3.17427	0.0072769	2.71609	3.35257e-09
TraesCS6D02G013700	5.58778	0.00199608		TraesCS3B02G095100	3.16581	2.37403e-06	3.021	1.016e-05		TraesCS4B02G005800	3.9229	4.8333e-10			TraesCS6A02G359900	4.27556	0.000635881		TraesCS6B02G350100	5.67788	1.29962e-07		TraesCS4D02G329700	3.37771	0.00751888		TraesCS5D02G312100	12.8225	4.18042e-19	8.27096	6.91194e-49	5.09643	0.00884919		TraesCS2A02G374700	3.1734	1.56714e-17	2.80675	7.02559e-24
TraesCS5A02G231700	5.58651	0.000660002		TraesCS4B02G393300	3.16254	2.52741e-18	2.62021	1.17221e-08		TraesCS3B02G190800	3.91609	1.61772e-08			TraesCS3B02G386000	4.26691	9.29272e-05		TraesCS6A02G129500	5.67214	7.27052e-05		TraesCS1D02G074700	3.37281	0.00541142		TraesCS2D02G417600	12.812	9.35509e-30	11.4502	1.09093e-20	9.19937	1.08857e-05		TraesCS5A02G011000	3.16797	1.25293e-05	4.12992	2.24639e-22
TraesCS4A02G316100	5.58404	1.07322e-17		TraesCS6B02G447600	3.15335	1.05695e-37	2.67115	2.44186e-20		TraesCS4A02G112600	3.90238	1.17781e-10			TraesCS5B02G058300	4.26423	0.00446397		TraesCS7A02G196900	5.67102	2.99367e-06		TraesCS7A02G385100	3.3708	4.46785e-12		TraesCS3A02G012500	12.7932	5.85655e-59	14.263	7.64882e-35	13.0303	5.48422e-28		TraesCS2D02G003200	3.16732	7.84131e-11	2.50742	1.4406e-20
TraesCS4B02G026100	5.57724	0.00708754		ENSRNA050022830	3.14991	0.00902243	4.09852	3.1165e-05		TraesCS7A02G415900	3.90037	8.85788e-07			ENSRNA050023725	4.26073	0.00199215		TraesCS5B02G337100	5.65915	0.000762516		TraesCS2B02G066000	3.35751	0.00360066		TraesCS6D02G387700	12.7919	2.06726e-63	14.4486	7.63996e-26	10.2102	1.12407e-24		TraesCS2A02G196700	3.1673	7.33746e-26	2.35049	3.93294e-05
TraesCS1B02G004100	5.57295	0.00249239		TraesCS1B02G286800	3.14745	0.00869024	5.01207	2.7017e-15		TraesCS3A02G096600	3.89913	9.72945e-06			TraesCS6A02G102400	4.24877	0.000269817		TraesCS1A02G342300	5.6401	6.06823e-09		TraesCS2A02G144300	3.35669	6.00387e-05		TraesCS2D02G497300	12.7896	1.81627e-31	14.835	7.80677e-33	7.98479	5.62869e-16		TraesCS1A02G422700	3.16369	0.000100257	2.79654	3.521e-07
TraesCS2D02G567200	5.57247	0.00228395		TraesCS7A02G430400	3.14672	0.00268866	4.19925	0.000116762		TraesCS3B02G553100	3.8883	0.001519			TraesCS4B02G348200	4.24165	0.00437284		TraesCS2B02G284700	5.63625	1.64662e-08		TraesCSU02G027500	3.3512	0.00990898		TraesCS5D02G488700	12.7831	1.35147e-18	13.1128	1.86869e-20	7.74599	0.000119856		TraesCS3D02G234300	3.15556	2.03852e-18	2.057	0.000127707
TraesCS6B02G111500	5.56912	0.00247374		TraesCS7D02G466900	3.13754	3.18047e-09	2.1184	0.00632541		TraesCS2B02G165000	3.88581	3.32441e-06			TraesCS7D02G167800	4.23565	2.61291e-12		ENSRNA050024318	5.63124	0.00437331		TraesCS1D02G381200	3.33895	2.22033e-06		TraesCS7D02G248100	12.7756	9.63469e-18	9.58085	6.92869e-16	7.43631	7.28035e-07		TraesCS2B02G408700	3.15182	4.59739e-10	2.53636	4.09863e-05
TraesCS7B02G373500	5.56756	0.0068948		TraesCS3A02G292500	3.12797	0.00123678	4.78623	2.4842e-11		TraesCS5B02G442700	3.88294	0.00879487			ENSRNA050024588	4.20539	0.00481722		TraesCS3D02G010600	5.61182	0.000620189		TraesCS3B02G177600	3.33733	5.66633e-11		TraesCS7B02G398800	12.7723	4.42673e-32	8.24477	2.02016e-28	9.67602	6.6693e-18		TraesCS1B02G446400	3.15027	9.76965e-21	2.78868	1.00186e-09
TraesCS3B02G161000	5.56274	7.29055e-10		TraesCS3A02G447000	3.10199	0.000589921	3.29912	0.00028011		TraesCS4A02G485000	3.8799	4.18382e-28			TraesCS2A02G110200	4.2009	1.27671e-05		TraesCS2A02G109000	5.60125	0.000415341		TraesCS7A02G375300	3.32859	6.11149e-06		TraesCS3B02G065900	12.771	2.3697e-28	11.7932	5.08683e-16	11.4733	1.16191e-19		TraesCS4B02G259400	3.14928	9.16589e-07	3.27322	2.05906e-08
TraesCS7A02G513000	5.55418	0.0043121		TraesCS7D02G271100	3.10114	0.000208801	3.77555	0.000288038		TraesCS2B02G093800	3.86042	0.000490388			ENSRNA050024792	4.20053	0.00426237		TraesCS6B02G433600	5.56434	6.0014e-17		TraesCS5B02G459100	3.32636	5.0487e-09		TraesCS4B02G377500	12.7652	4.55674e-25	10.0523	3.98611e-46	9.30395	1.38408e-35		TraesCS7D02G438400	3.14436	6.21647e-14	2.76649	1.50643e-05
TraesCS5B02G224000	5.54954	1.98934e-05		TraesCS5B02G493000	3.05135	0.000212757	4.59174	1.70037e-12		TraesCS1A02G262700	3.85738	0.000133504			TraesCS2B02G582000	4.19863	1.75524e-12		TraesCS3D02G258100	5.55109	3.64921e-05		TraesCS1B02G418300	3.32005	2.0938e-05		TraesCS2B02G609500	12.7622	2.99208e-22	8.34033	4.12103e-08	10.4999	4.52623e-27		TraesCS2D02G567000	3.14433	5.18356e-07	4.78693	1.83015e-05
TraesCS7A02G201800	5.54595	0.00343597		TraesCS4A02G194400	3.03825	2.9819e-09	2.32158	2.28791e-07		TraesCS3D02G014500	3.84546	0.000183626			TraesCS6B02G011400	4.19713	0.0015182		TraesCS3A02G157600	5.54628	0.00196182		TraesCS5B02G095800	3.31272	8.27895e-05		TraesCS1B02G107300	12.7492	1.35852e-23	10.3285	6.35438e-33	8.31133	1.97761e-23		TraesCS1A02G219500	3.13947	0.00102634	3.64398	7.1334e-12
TraesCS2A02G166600	5.54493	1.473e-88		TraesCS6D02G165500	3.02547	6.77481e-13	3.78142	7.03771e-17		TraesCS5B02G552900	3.84482	0.000980598			TraesCS3A02G101900	4.19575	8.16725e-10		TraesCS6B02G091500	5.5388	0.000366713		TraesCSU02G003900	3.30434	5.47883e-05		TraesCS7A02G055100	12.7439	1.39398e-20	12.2305	2.37654e-22	13.1346	8.71292e-22		TraesCS1A02G383800	3.12506	3.22102e-05	4.26067	1.11039e-09
TraesCS4B02G087700	5.5343	0.00347928		TraesCS2B02G472600	3.01645	3.39648e-07	3.54267	1.28635e-09		TraesCS3A02G183800	3.84187	0.000218654			ENSRNA050014923	4.19051	0.00779205		TraesCS7B02G078300	5.53349	1.07628e-33		TraesCS2D02G022000	3.30239	0.00110752		TraesCS6A02G110600	12.7408	2.61126e-62	13.6426	1.03939e-29	11.8641	3.93958e-22		TraesCS5A02G539400	3.12263	1.21184e-07	4.09982	1.58293e-12
TraesCS1B02G067000	5.53046	0.00441484		TraesCS1B02G319700	3.01381	4.82377e-05	5.0643	1.91928e-21		TraesCS2B02G475100	3.83361	3.15031e-39			ENSRNA050019702	4.17644	0.00350801		TraesCS4B02G105700	5.53277	5.43015e-06		TraesCS6D02G149600	3.30092	0.00104437		TraesCS3A02G050300	12.7371	5.45089e-44	14.6651	1.34006e-27	9.83294	5.87711e-08		TraesCS2B02G603600	3.10869	6.42556e-27	2.76314	3.48905e-07
TraesCS5A02G192700	5.53006	1.83298e-11		TraesCS6A02G027900	3.01256	1.01104e-38	2.75526	5.41527e-24		TraesCS3B02G547700	3.83325	0.00114582			TraesCS6D02G330500	4.16835	1.45891e-05		TraesCS5D02G374600	5.51846	2.12309e-07		TraesCS4A02G490700	3.2969	0.00188708		TraesCS4B02G279400	12.7313	7.15218e-22	12.3126	3.95371e-19	10.4974	2.93719e-15		TraesCS6A02G283500	3.1019	1.31555e-08	4.55044	4.63574e-31
ENSRNA050019934	5.52933	0.00280347		TraesCS2B02G034200	3.0047	4.70082e-12	2.23724	0.00020942		TraesCS4D02G063200	3.82872	0.000294054			ENSRNA050020225	4.16423	0.00196538		TraesCS4D02G294200	5.51499	9.84477e-05		TraesCS1A02G056600	3.29086	6.9383e-20		TraesCS5B02G305300	12.7235	6.23287e-22	11.0946	8.52758e-33	9.83398	7.78062e-12		TraesCS7A02G341700	3.0972	8.94213e-12	3.15947	2.71149e-21
TraesCS6B02G189700	5.52667	0.000447532		TraesCS5B02G265500	3.00337	0.000205124	3.67144	6.63608e-06		TraesCS2D02G336800	3.8285	0.00265781			TraesCSU02G134000	4.16164	2.37228e-05		TraesCS5A02G198400	5.51327	1.41338e-32		TraesCS3D02G105000	3.28722	2.72752e-11		TraesCS5D02G316600	12.7139	1.62342e-30	14.3254	3.43916e-26	11.4688	1.81258e-20		TraesCS3D02G040800	3.09346	5.71862e-10	4.74864	1.12909e-07
TraesCS2B02G485700	5.52511	0.00592219		TraesCS7D02G419900	2.98992	7.22455e-10	2.67507	0.00191451		TraesCS7A02G452500	3.82684	1.02401e-06			TraesCSU02G254600	4.16149	0.00128498		TraesCSU02G142700	5.50882	3.80661e-29		TraesCS3D02G011800	3.28306	8.8052e-39		TraesCS4B02G279100	12.7005	1.86163e-22	12.3792	1.58645e-20	10.4434	1.33157e-14		TraesCS4A02G106400	3.08325	7.29308e-30	2.26221	1.18101e-07
TraesCS4A02G307500	5.52291	0.00608388		TraesCS1A02G171300	2.9891	0.000376092	3.03915	0.000598638		TraesCS3D02G015600	3.81877	0.000386677			TraesCS3D02G531900	4.15657	4.17173e-07		TraesCS1B02G305100	5.49966	0.000796105		TraesCS2B02G008700	3.28199	0.000303252		TraesCS3D02G011000	12.7001	1.0212e-18	13.3982	9.50502e-25	13.2464	6.9301e-23		TraesCS1A02G385500	3.0832	9.15793e-12	2.67563	3.49112e-07
TraesCS2B02G541300	5.5185	9.19908e-19		TraesCS2B02G043500	2.97802	0.00948176	3.42809	0.00199041		TraesCS2D02G061400	3.81032	0.000258951			ENSRNA050015110	4.15535	0.00637671		TraesCS5A02G218400	5.47773	0.000132509		TraesCS5D02G546400	3.28157	0.00707865		TraesCS2A02G490700	12.695	1.17821e-50	12.8959	7.16771e-67	7.92936	3.08671e-46		TraesCS7B02G087400	3.07913	1.31352e-11	2.39714	4.81279e-23
TraesCS6B02G137200	5.51684	0.00308892		TraesCS1D02G151100	2.96588	8.34886e-12	2.62416	1.88646e-08		TraesCS5A02G219400	3.80775	0.00122835			ENSRNA050024571	4.13786	0.00126348		TraesCS7A02G010100	5.47483	4.65498e-07		TraesCS6A02G387300	3.27602	0.000655127		TraesCS4A02G026200	12.6933	5.35126e-24	9.58112	1.32087e-25	6.67929	1.39818e-51		TraesCS2A02G386700	3.07006	5.60769e-14	2.95193	1.18298e-15
TraesCS3A02G024600	5.51405	1.42621e-07		TraesCS5A02G319300	2.96365	4.8624e-05	3.66138	1.6703e-06		TraesCS2A02G029600	3.80538	1.21978e-90			TraesCSU02G260700	4.12636	0.00782069		TraesCS6B02G351400	5.47132	1.50381e-06		TraesCS1D02G076600	3.27105	4.83171e-06		TraesCS5A02G329100	12.6881	8.51844e-17	7.65358	3.98272e-06	10.0728	7.53428e-14		TraesCS3B02G602500	3.05105	0.00610135	3.2815	0.00264001
TraesCS1A02G006100	5.51187	0.000864158		TraesCS6A02G002400	2.96273	8.25653e-07	2.48562	0.0057903		TraesCS3D02G003200	3.78148	1.43198e-33			TraesCS5B02G054600	4.12583	4.71328e-06		TraesCS2D02G522100	5.46953	1.87465e-17		TraesCS7B02G077800	3.26642	3.02626e-27		TraesCS3B02G048900	12.6874	7.52221e-51	9.65667	2.56104e-66	4.84748	4.39177e-07		TraesCS6B02G073200	3.05057	0.000114894	6.17823	4.01245e-05
TraesCS5B02G053400	5.50878	2.39291e-36		TraesCS6D02G332500	2.96063	4.64561e-10	2.46423	0.00669494		TraesCS2D02G290300	3.77486	0.000729218			TraesCS1B02G143000	4.1204	7.3445e-07		TraesCS3D02G411300	5.46224	0.000160501		TraesCS2A02G571300	3.2643	2.8881e-18		TraesCS5A02G427000	12.6861	4.00955e-23	10.1197	5.64809e-29	9.0033	6.54753e-19		TraesCS7B02G179900	3.04528	8.30986e-09	2.06329	3.37554e-06
TraesCS4A02G498000	5.50874	0.0034937		TraesCS6B02G364700	2.95808	2.7883e-36	2.98795	1.24156e-32		TraesCS7A02G433300	3.77113	8.26225e-28			ENSRNA050021190	4.1185	1.83641e-06		TraesCS4A02G182200	5.45495	0.000208067		TraesCS2B02G018600	3.26367	3.85115e-10		TraesCS7B02G105300	12.6848	1.55903e-17	12.843	4.0884e-22	10.1905	1.1425e-08		TraesCS1D02G122400	3.04464	4.29803e-08	3.18893	5.35401e-17
TraesCS3A02G025200	5.50157	0.00498044		TraesCS6A02G000600	2.94333	2.28607e-09	3.18462	1.50521e-21		TraesCS2B02G521500	3.76793	5.78859e-06			TraesCS5D02G018700	4.11623	7.62655e-05		TraesCS6A02G114800	5.43969	0.000130977		TraesCS2D02G599200	3.26277	0.00734162		TraesCS4A02G349700	12.6841	8.91892e-32	11.0323	3.18589e-52	6.48567	4.35778e-10		TraesCS2D02G419800	3.04436	1.05295e-07	3.26494	1.5695e-05
TraesCS7A02G545200	5.49249	0.00415636		TraesCS7A02G489400	2.89331	0.000158298	5.30509	6.56384e-21		TraesCS7B02G474000	3.76559	0.000875817			TraesCS1A02G249900	4.11521	0.000384953		TraesCS7A02G398000	5.42902	0.000479637		TraesCS6A02G044300	3.25834	1.18899e-05		TraesCS2A02G326100	12.6745	2.05398e-31	13.8958	1.26858e-24	6.73789	0.00024472		TraesCS7B02G206900	3.04236	1.17234e-24	2.27201	5.09846e-06
TraesCS1B02G372900	5.49016	0.00390911		TraesCS4A02G218000	2.88657	0.00264406	2.98487	0.00421245		TraesCS2A02G386600	3.75579	4.20185e-10			TraesCS2D02G431600	4.11453	0.00524409		TraesCS7D02G331100	5.42574	0.000146068		TraesCSU02G060600	3.25738	7.82299e-23		TraesCS7D02G152300	12.6595	7.30383e-24	12.4934	1.45797e-19	6.10208	0.00256951		TraesCS4A02G392100	3.03986	2.33339e-05	3.64814	6.17731e-07
TraesCS4A02G487100	5.48975	0.00347969		TraesCSU02G032900	2.88077	2.08813e-21	2.52683	1.7309e-09		TraesCS5A02G518800	3.75086	0.00301503			TraesCS5A02G269200	4.11351	3.663e-05		TraesCS1A02G342400	5.40454	0.000107336		TraesCSU02G087100	3.24835	0.00441505		TraesCS5A02G169500	12.6553	9.53665e-113	13.9062	3.82265e-51	9.87687	5.18723e-61		TraesCS3D02G522300	3.03185	0.000369776	3.88127	1.34835e-05
TraesCS5A02G290000	5.486	0.00328819		TraesCS5B02G302800	2.87332	6.85647e-07	3.06995	1.74181e-06		TraesCS2A02G063100	3.73002	1.55019e-06			TraesCS7A02G070000	4.10367	0.00765527		TraesCS7A02G434900	5.39448	4.05223e-05		TraesCS1D02G013800	3.23426	1.23572e-15		TraesCS3B02G059500	12.6533	6.97036e-15	9.34933	7.73434e-17	6.37376	8.18566e-06		TraesCS2A02G216400	3.02552	9.99386e-08	2.7023	1.65624e-09
TraesCS7A02G399700	5.48397	0.00412657		TraesCS4D02G329400	2.85147	8.54093e-08	3.73762	1.04153e-06		TraesCS1D02G362200	3.72351	0.00292935			TraesCS2A02G179300	4.09668	4.93891e-06		TraesCS5B02G546500	5.39022	0.000114305		TraesCS5B02G079700	3.22855	0.00898927		TraesCS4A02G435300	12.6492	5.30213e-71	13.1243	7.73614e-58	7.32225	3.15571e-13		TraesCS7D02G125900	3.02535	0.00012787	2.86988	9.4479e-06
TraesCS4D02G327400	5.47991	3.44701e-05		TraesCS2B02G046600	2.84475	2.36138e-32	2.93264	1.01381e-26		TraesCS7D02G511500	3.72015	0.00653337			TraesCS6B02G344800	4.09532	1.07129e-05		TraesCS1B02G142700	5.38603	0.00159297		TraesCS4B02G360600	3.22742	1.90921e-07		TraesCS5D02G507800	12.6427	1.0855e-23	11.8418	3.93731e-24	8.05254	3.72205e-05		TraesCS4D02G259100	3.02124	0.000507176	2.53404	3.73331e-05
TraesCS5A02G388100	5.47907	0.00432514		TraesCS6D02G371600	2.84104	0.00123431	2.96093	0.00956763		TraesCS6D02G198400	3.71752	0.00841135			TraesCS4B02G080400	4.08867	1.17106e-05		TraesCS2A02G543400	5.37707	0.000575245		TraesCS5B02G179800	3.22723	4.09479e-14		TraesCS5B02G442800	12.6396	1.75733e-14	11.8244	5.49104e-19	11.6468	4.76545e-16		TraesCS6B02G230600	3.01946	4.89381e-16	2.72934	1.33992e-12
TraesCS7D02G456400	5.47867	0.00321441		TraesCS1A02G055400	2.83743	3.05522e-29	2.88671	2.87969e-29		TraesCS6A02G018200	3.71627	0.000575963			TraesCS7D02G087200	4.08739	0.00138177		TraesCS4D02G028200	5.37659	0.000942253		TraesCS6A02G320200	3.22389	0.00450575		TraesCS7D02G474200	12.6386	1.02113e-23	12.8292	2.0327e-21	12.1352	3.38725e-18		TraesCS6D02G164700	3.01904	1.37208e-13	3.01045	3.34371e-22
TraesCS7B02G038100	5.46927	1.01798e-66		TraesCS7A02G142400	2.83625	8.67924e-24	3.51565	6.61636e-29		TraesCS5A02G282700	3.71364	1.11224e-07			TraesCS5A02G309300	4.08512	0.000106693		TraesCS7A02G153400	5.37613	0.000118567		TraesCS1B02G418100	3.21472	0.00325198		TraesCS1D02G261100	12.6196	3.38417e-20	8.46428	4.20002e-26	7.56444	2.38187e-13		TraesCS3D02G364800	3.01899	6.77393e-11	2.04459	1.08547e-05
TraesCS1A02G006400	5.46777	0.000681293		TraesCS6D02G142400	2.83082	1.81916e-38	2.97958	2.46167e-34		TraesCS3B02G140500	3.70357	0.00105273			TraesCS4A02G126600	4.07804	0.000814546		TraesCS3D02G416900	5.36615	0.000204479		TraesCS2D02G511500	3.20739	1.8255e-06		TraesCS3D02G049700	12.6179	6.646e-38	14.4868	2.67465e-27	9.69569	2.94348e-31		TraesCS7B02G350200	3.01117	1.27438e-16	2.19155	7.89339e-06
TraesCS2B02G495100	5.46681	0.00427383		TraesCS3B02G335900	2.8276	1.42805e-21	2.45832	7.44607e-09		TraesCS4A02G218400	3.70148	0.00134672			TraesCSU02G050800	4.06779	0.000123288		TraesCS2A02G191400	5.36397	0.000892871		TraesCS1D02G230900	3.19978	0.000926156		TraesCS7B02G439400	12.6151	1.99972e-28	8.447	1.50332e-16	13.7214	4.84091e-25		TraesCS2D02G367900	2.99726	3.29038e-17	2.52956	1.48129e-16
TraesCS5A02G398400	5.46529	0.00324992		TraesCS3D02G383800	2.81086	0.000179825	3.23513	6.27581e-06		TraesCS2B02G003700	3.69401	1.56364e-24			ENSRNA050018936	4.06429	0.00566931		TraesCS5A02G455900	5.3615	0.000824637		TraesCS5D02G266200	3.19507	0.000440602		TraesCS2D02G195600	12.6129	1.2269e-59	10.9752	4.97162e-52	9.36275	4.92165e-28		TraesCS1A02G270300	2.99679	4.06592e-12	2.89172	1.56649e-14
TraesCS6B02G049600	5.46286	0.00337966		TraesCS5A02G496000	2.81047	9.89654e-17	2.57641	3.35513e-07		TraesCS7D02G405800	3.69116	0.00170822			TraesCS6B02G331500	4.05032	1.97367e-07		TraesCS5A02G478000	5.35959	0.00028121		TraesCS5B02G540900	3.19266	7.34303e-13		TraesCS3A02G141100	12.6077	1.02332e-28	11.1566	1.38554e-28	7.946	1.87771e-15		TraesCS5A02G256200	2.9905	1.91854e-06	2.02536	0.00179091
TraesCS5D02G283900	5.45917	0.00326577		TraesCS4A02G441900	2.80988	0.00267414	4.29547	5.35548e-07		TraesCS3D02G015100	3.69065	0.00206688			TraesCS7B02G134600	4.04341	8.82808e-05		TraesCS5B02G015800	5.34853	2.20101e-13		TraesCS5D02G098500	3.19137	4.44738e-09		TraesCS3D02G008700	12.5983	9.83573e-17	11.6408	2.41764e-18	14.7433	1.04323e-30		TraesCS7B02G259400	2.98171	0.000137255	2.97785	0.0017298
TraesCS5B02G544800	5.45854	0.000613682		ENSRNA050016552	2.80085	4.77327e-05	2.78524	0.000432758		TraesCS3A02G356100	3.68381	0.00362676			TraesCS2A02G190500	4.04077	4.88439e-05		TraesCS6D02G328900	5.32859	0.000414729		TraesCS2D02G367000	3.18837	0.00354988		TraesCS1A02G354200	12.5797	1.58216e-21	11.9795	3.0815e-20	6.40434	1.84677e-11		TraesCS3B02G262600	2.98089	1.34138e-12	2.69897	5.73507e-08
TraesCS6A02G411600	5.45683	0.00456254		TraesCS1D02G191300	2.79589	1.88711e-05	2.27298	0.00639311		TraesCS4D02G329500	3.6617	1.76336e-06			ENSRNA050019910	4.03982	0.0073818		TraesCS4D02G269500	5.32806	0.00088878		TraesCS5D02G102100	3.18469	1.39212e-06		TraesCS2D02G589200	12.5654	2.66213e-60	9.76144	2.89677e-68	7.19433	4.61211e-15		TraesCS5A02G139500	2.97806	2.71118e-18	2.44426	6.7711e-22
TraesCS1D02G023500	5.45176	0.00493976		TraesCS3B02G429600	2.79238	6.98818e-14	2.04254	0.000864429		TraesCS2B02G164900	3.66157	8.98649e-11			ENSRNA050024336	4.03849	0.000480704		TraesCS6B02G209000	5.31928	5.90595e-24		TraesCS7D02G151100	3.18204	2.36927e-06		TraesCS7A02G010200	12.5606	1.46248e-51	8.15945	4.83176e-44	6.59738	8.55141e-22		TraesCS6A02G256700	2.97125	8.27513e-10	2.18826	0.000291427
TraesCS3B02G479100	5.44227	0.00574683		TraesCS4A02G316200	2.788	5.44537e-09	2.18962	0.00569318		TraesCS4A02G250400	3.6579	1.03331e-06			TraesCS4A02G193300	4.00843	4.79823e-05		TraesCS5A02G306600	5.31151	0.000150524		TraesCS5A02G338300	3.17657	0.00359632		TraesCS2B02G070900	12.5594	6.94788e-21	8.0395	2.25678e-19	8.78914	9.46213e-13		TraesCS6A02G250600	2.97092	1.05486e-09	2.56153	2.56257e-05
TraesCS7A02G109100	5.44216	0.00576592		ENSRNA050015611	2.7806	2.09977e-05	2.43476	0.00233034		TraesCS3B02G317000	3.6499	3.44628e-06			ENSRNA050019329	4.00671	0.00447914		TraesCS1B02G097800	5.2954	0.000339787		TraesCS1B02G388500	3.17151	0.00952908		TraesCS2A02G053300	12.5293	1.02567e-34	9.08065	1.25925e-09	6.5458	3.37866e-20		TraesCS4A02G305600	2.96916	1.79447e-05	2.11836	0.00512447
TraesCS7A02G032100	5.44056	0.00491113		TraesCS6B02G289300	2.77931	1.5814e-09	3.26783	1.2305e-09		TraesCS7D02G040300	3.6265	0.00147031			TraesCS2B02G581900	3.98306	3.30051e-08		TraesCS7B02G116200	5.28981	2.91276e-10		TraesCS2B02G536300	3.16835	7.40758e-05		TraesCS5D02G395900	12.5229	3.99417e-21	9.40057	7.08779e-28	8.24978	6.29943e-23		TraesCS2D02G371100	2.9676	7.83042e-13	2.85998	1.02742e-19
TraesCS3B02G045200	5.44021	0.00408182		TraesCS7B02G168800	2.77584	2.93139e-07	3.35418	1.10813e-08		TraesCS3B02G026300	3.61775	3.29328e-25			TraesCS6A02G373700	3.98085	6.16398e-06		TraesCS4D02G297700	5.27794	0.000995508		TraesCS5D02G547600	3.16395	0.00269949		TraesCS4A02G024200	12.5229	2.40982e-21	12.2195	3.96971e-20	10.6088	4.57573e-13		TraesCS4B02G170500	2.96107	2.03495e-23	2.34545	6.13509e-18
TraesCS7A02G405100	5.43674	0.0050322		TraesCS2B02G443800	2.76581	3.47155e-42	2.44534	2.78639e-18		TraesCS1D02G144200	3.6161	4.25592e-08			TraesCS1D02G147700	3.97291	0.00476173		TraesCS2B02G387100	5.27592	2.02766e-05		TraesCS2D02G504700	3.1574	4.09733e-10		TraesCS5A02G461100	12.5151	4.75774e-23	5.54508	1.1442e-23	9.05572	6.1855e-14		TraesCS3A02G013500	2.95703	5.52936e-06	3.55113	7.61414e-05
TraesCS4B02G244800	5.42826	0.00386109		TraesCS2A02G120000	2.76043	3.93668e-29	2.32186	3.00252e-14		TraesCS6A02G053500	3.61033	0.00165282			TraesCS2B02G286900	3.96885	1.0136e-12		TraesCS4B02G136200	5.27514	0.00120375		TraesCS2D02G482500	3.14325	9.44439e-07		TraesCS2A02G578000	12.5061	8.37277e-23	15.2041	3.31099e-29	9.50671	1.86088e-23		TraesCS5D02G334000	2.95578	1.13377e-09	4.12165	8.39715e-13
TraesCS2D02G404300	5.42378	2.96617e-18		TraesCS7B02G413700	2.75664	3.66002e-17	2.02615	1.37394e-07		TraesCS5B02G454600	3.60874	2.99368e-11			TraesCS1A02G000700	3.96596	0.000166931		TraesCS3D02G442300	5.24983	0.000451064		TraesCS3D02G015800	3.1363	1.70495e-08		TraesCS7B02G162400	12.5036	8.02668e-29	11.0387	2.75692e-27	10.0804	1.19443e-28		TraesCS2B02G562500	2.95378	0.000920159	7.17525	1.28006e-08
TraesCS2B02G541800	5.417	4.31055e-05		TraesCS3D02G530600	2.75645	3.69492e-10	2.61742	1.39888e-09		TraesCS5A02G399700	3.60083	3.36692e-06			TraesCS2D02G576000	3.96568	5.6942e-19		TraesCS5A02G481500	5.2382	9.43559e-09		TraesCS6A02G163000	3.1359	1.38684e-05		TraesCS7A02G132000	12.5026	4.52193e-23	12.1642	2.55285e-21	7.8987	1.11784e-22		TraesCS5B02G064100	2.94664	3.61534e-12	2.33231	5.74408e-06
TraesCS3B02G193500	5.41504	0.00258314		TraesCS1D02G362100	2.75456	2.15101e-05	4.51579	1.50793e-16		TraesCS7A02G175200	3.59325	4.31145e-09			TraesCS4B02G247000	3.95861	1.2693e-06		TraesCS6B02G325600	5.23423	0.000509886		TraesCS2D02G206800	3.12992	0.00155506		TraesCS4A02G403800	12.4948	4.91075e-35	11.8251	6.00128e-46	10.7215	4.63404e-30		TraesCS7A02G091800	2.94136	5.5947e-07	3.62935	3.2688e-10
TraesCS1D02G010800	5.41435	0.00604456		TraesCS6B02G383200	2.7365	3.80124e-08	3.11239	0.00106368		TraesCSU02G033000	3.58509	3.56848e-09			TraesCS5B02G207800	3.95437	2.69676e-05		TraesCS5A02G333900	5.23165	0.000200006		TraesCS4A02G391500	3.12644	0.00201921		TraesCS5A02G411900	12.4877	2.09453e-72	11.624	1.08795e-66	11.3817	7.05199e-47		TraesCS4B02G397900	2.93117	1.79527e-07	3.16814	1.2767e-10
TraesCS5B02G279200	5.40746	0.00514122		TraesCS4D02G047400	2.70434	1.29973e-05	2.61144	0.000180529		TraesCS7A02G030400	3.57958	3.29647e-31			TraesCS2B02G082000	3.95309	0.00869336		TraesCS3B02G055600	5.23114	0.00023495		TraesCS6D02G057800	3.12215	0.000947081		TraesCS5A02G447200	12.4828	3.42408e-92	10.4493	7.03971e-57	8.28795	1.04822e-63		TraesCS6B02G375400	2.92916	8.50493e-16	2.79687	2.13273e-11
TraesCS6B02G050900	5.40401	0.00473628		TraesCS3D02G334900	2.69195	0.000368742	3.77153	6.47475e-09		TraesCS5D02G103200	3.57883	0.000422356			TraesCS2A02G393800	3.94415	4.64554e-10		TraesCS3D02G281000	5.22464	0.00124364		TraesCS4B02G014400	3.12212	0.00599467		TraesCS5B02G166300	12.4797	5.06771e-204	12.7024	2.69261e-86	10.4229	3.41562e-49		TraesCS7A02G315700	2.92123	1.08989e-05	4.1339	0.000367885
TraesCS7B02G283300	5.39841	0.00404759		TraesCS7D02G161200	2.68986	0.00036649	4.33325	1.15299e-09		TraesCS2A02G479000	3.57294	0.00170822			TraesCS1D02G301000	3.94335	0.00548136		TraesCS2D02G534300	5.21721	7.08877e-06		TraesCS2D02G057300	3.12091	0.000133367		TraesCS6A02G300100	12.4785	6.70593e-21	11.6953	1.39234e-18	10.1365	4.48133e-13		TraesCS7A02G374200	2.91755	4.14815e-10	3.59061	8.81118e-18
TraesCS5A02G060500	5.39557	0.00640309		TraesCS4A02G194800	2.6877	1.2149e-29	2.6216	4.06453e-16		TraesCS1B02G162500	3.57062	0.00014912			TraesCS3D02G224600	3.92259	1.73424e-12		TraesCS2B02G357000	5.20914	0.000275006		TraesCS2D02G442100	3.11712	2.08681e-07		TraesCS3B02G342300	12.4638	1.11366e-22	11.1138	8.79499e-16	8.18719	2.00864e-08		TraesCS3B02G163900	2.90954	1.99603e-14	2.2575	1.93617e-08
TraesCS6D02G057800	5.38762	1.71869e-12		TraesCS4B02G197300	2.68455	6.78655e-09	2.01817	0.00255297		TraesCS7A02G038500	3.55324	0.00564362			TraesCS6D02G226400	3.91687	1.53526e-06		ENSRNA050021721	5.17018	1.4395e-08		TraesCS2A02G504900	3.1138	5.4862e-07		TraesCS5A02G149600	12.4297	2.64742e-78	12.0846	1.70646e-59	9.47201	2.69193e-42		TraesCS1D02G301200	2.90629	0.00999636	2.54774	0.00837931
TraesCS3A02G273000	5.38162	8.33137e-05		TraesCS6A02G402600	2.68352	0.00959462	3.90831	1.38522e-12		TraesCS1B02G273300	3.54555	2.03514e-05			TraesCS1B02G169700	3.91551	2.30162e-11		TraesCS6B02G119900	5.14315	9.32594e-08		TraesCS1B02G020600	3.11285	2.81507e-05		TraesCSU02G184924	12.4295	1.0516e-17	8.26854	1.72506e-16	10.9601	5.95063e-14		TraesCS3A02G492900	2.90283	3.55892e-11	2.63311	2.91666e-13
TraesCS5B02G021000	5.3658	0.00652701		TraesCS1A02G357700	2.68198	0.00142578	4.73402	4.12016e-22		TraesCS1A02G046700	3.5441	6.25769e-08			ENSRNA050018679	3.91121	0.00212029		TraesCS5B02G236900	5.12211	3.82138e-28		TraesCS2B02G578200	3.10501	5.36363e-17		TraesCS5A02G024000	12.4288	8.35609e-22	11.0379	8.19333e-17	7.0671	4.77366e-19		TraesCS2B02G412600	2.89948	2.25406e-13	2.5306	3.90848e-05
TraesCS2B02G006700	5.3637	0.00101008		TraesCS6D02G296100	2.68191	1.0758e-11	2.59416	0.000133926		TraesCS2B02G075700	3.54169	6.3399e-07			TraesCS3D02G425000	3.90772	1.21537e-05		TraesCS6B02G289800	5.09799	0.000685082		TraesCS2A02G219200	3.10456	8.37875e-06		TraesCS2D02G568300	12.4212	2.92813e-26	6.54963	0.00086716	11.1594	2.03707e-30		TraesCS2D02G190600	2.89692	5.72253e-18	2.49409	1.14342e-09
TraesCS2D02G500700	5.36344	0.00510419		TraesCS3A02G514600	2.67171	1.27734e-10	2.20306	7.19015e-05		TraesCS1D02G355100	3.51777	9.03315e-05			ENSRNA050013869	3.90603	0.0049625		TraesCS1B02G113800	5.0978	2.7777e-05		TraesCS6B02G048500	3.10106	1.7081e-05		TraesCS3D02G443400	12.4201	1.63066e-17	11.343	8.22491e-17	6.75423	6.52824e-09		TraesCS2B02G569200	2.89259	2.64859e-23	2.50467	2.11255e-07
TraesCS7D02G456500	5.36292	0.00561339		TraesCS3D02G545100	2.65885	2.87133e-26	2.97948	1.81882e-19		TraesCSU02G045500	3.51294	0.00079868			TraesCS6B02G354400	3.90362	5.52546e-18		TraesCS2B02G601300	5.09358	0.000716028		TraesCS5B02G360500	3.08543	0.000704138		TraesCS3D02G083600	12.4172	1.37746e-22	12.2981	6.46402e-20	11.3094	3.2157e-17		TraesCS4D02G136400	2.87914	1.27763e-09	2.86066	3.02136e-17
TraesCS3B02G073800	5.34686	0.00731159		TraesCS3A02G284700	2.63165	4.90754e-12	4.50165	4.12798e-31		TraesCS6D02G396500	3.50048	1.34659e-06			TraesCS2A02G317200	3.90271	1.3222e-15		TraesCS2D02G329800	5.08939	0.00118308		TraesCS3B02G482600	3.06295	0.00231456		TraesCS4D02G277600	12.412	4.70464e-21	12.7927	4.67665e-22	11.4639	1.2273e-16		TraesCS4B02G363000	2.87529	0.00188659	5.00403	2.42782e-10
TraesCS2A02G479700	5.34647	0.00849458		TraesCS5A02G203400	2.62824	5.91837e-30	2.63806	3.31094e-18		TraesCS7A02G053200	3.49555	0.000156319			TraesCS4B02G007800	3.89807	0.000515397		TraesCS2D02G068500	5.07984	1.74646e-05		TraesCS5B02G405400	3.06202	1.25181e-06		TraesCS4B02G378200	12.4117	5.54823e-18	12.0998	4.91723e-19	11.8519	1.37688e-17		TraesCS6B02G167900	2.8647	2.29723e-27	2.06161	1.99141e-05
TraesCS2B02G158100	5.34541	0.00792049		TraesCS7B02G437800	2.6281	3.85723e-06	2.59191	0.000184479		TraesCS3A02G483000	3.49512	8.7774e-19			TraesCS2D02G506200	3.89506	3.54037e-17		TraesCS3B02G099700	5.0704	0.00241063		TraesCS2B02G478400	3.0552	0.000139986		TraesCS2A02G027300	12.41	6.56288e-20	12.7569	5.43043e-22	10.0146	2.74743e-27		TraesCS2D02G080100	2.83639	9.23564e-07	2.64981	3.76378e-15
TraesCS1B02G444600	5.34133	0.00134984		TraesCS6B02G192400	2.62415	8.36897e-55	2.2857	7.60142e-20		TraesCS7D02G048500	3.48352	0.000442262			TraesCS2D02G381000	3.88769	1.63926e-10		TraesCS2A02G510700	5.04718	1.42084e-14		TraesCS5D02G242300	3.05216	2.23901e-22		TraesCS5D02G342600	12.4028	3.72245e-22	13.3302	1.42539e-22	10.1865	9.29704e-12		TraesCS1A02G174800	2.83299	0.000208269	3.41624	1.07856e-08
TraesCS4A02G474700	5.33591	3.5734e-12		TraesCS4A02G382900	2.62032	6.66272e-34	1.9609	1.36398e-17		TraesCS1A02G314500	3.4825	5.08706e-12			TraesCS4A02G312100	3.88385	1.44127e-14		TraesCS2A02G457500	5.04279	0.000460881		TraesCS2B02G573000	3.04667	0.00850193		TraesCS6D02G037900	12.4019	1.38278e-13	7.72655	4.91612e-06	8.30937	6.87701e-06		TraesCS1A02G244200	2.82951	3.13344e-10	2.89787	6.32898e-14
TraesCS5A02G396200	5.33392	3.80072e-16		TraesCS4A02G468200	2.60764	4.73871e-05	2.34329	0.00740821		TraesCS1D02G062800	3.47325	3.60938e-09			TraesCS3D02G439700	3.85717	0.000519623		TraesCS1D02G378500	5.03526	0.000549625		TraesCS6B02G355700	3.0334	2.69954e-05		TraesCS5B02G428900	12.401	1.01702e-21	9.19261	1.9311e-20	9.11364	1.65406e-12		TraesCS5D02G105900	2.82946	1.75703e-06	2.88607	0.000151611
TraesCS3B02G508500	5.33227	3.13933e-09		TraesCS6D02G139700	2.59853	1.94475e-05	2.46386	0.00238029		TraesCS3A02G260200	3.46212	6.72155e-14			TraesCS7A02G236500	3.85411	0.000106603		TraesCS2A02G271900	5.03418	3.75583e-06		TraesCS6A02G062600	3.02158	1.16062e-07		TraesCS4B02G377800	12.4003	3.1187e-19	12.2076	3.83761e-21	10.6919	1.89687e-16		TraesCS1B02G138100	2.82543	8.596e-06	1.97402	6.98233e-12
TraesCS4A02G438200	5.32912	0.00614207		TraesCS1D02G207100	2.59335	2.30334e-08	4.61296	2.70646e-43		TraesCS3A02G412900	3.45854	9.62784e-05			TraesCS2D02G335000	3.83712	4.24571e-08		TraesCS3B02G510300	5.03237	0.00100128		TraesCS3B02G044600	3.01745	0.000293187		TraesCS2B02G481600	12.3985	5.6979e-17	11.3603	5.0815e-14	14.4086	1.55502e-28		TraesCS3A02G233300	2.82332	5.53221e-12	2.04381	5.90893e-05
TraesCS3B02G339600	5.32692	0.00587178		TraesCS3B02G034800	2.58259	8.67716e-12	2.32312	7.69242e-13		TraesCS2B02G030600	3.45842	1.01417e-07			TraesCS3B02G094500	3.82864	9.55495e-09		TraesCS6A02G164600	4.98581	0.00081213		TraesCS4A02G038000	3.01237	0.00310925		TraesCS4A02G123000	12.3972	8.31355e-27	13.3888	9.27227e-23	8.79192	1.11318e-18		TraesCS3D02G394200	2.81617	5.71371e-18	2.23944	1.76349e-06
TraesCS5B02G181600	5.32358	0.00198535		TraesCS7A02G392200	2.58028	1.29408e-17	1.97094	4.87896e-08		TraesCS7A02G438500	3.44948	4.4665e-09			TraesCS3B02G284500	3.82736	0.000213595		TraesCS5B02G436100	4.98564	0.000199025		TraesCS5B02G192900	3.01216	0.004301		TraesCS2D02G030100	12.3965	2.88166e-22	10.2975	2.97695e-40	5.88423	0.000793597		TraesCS4A02G119400	2.81323	9.94922e-06	2.21726	6.4038e-05
TraesCS6D02G129700	5.31462	5.25999e-05		TraesCS2D02G579300	2.57572	0.000448076	2.51073	0.00642612		TraesCS1B02G113500	3.44796	0.00151552			TraesCS2D02G193200	3.81558	6.22429e-08		TraesCS3D02G094700	4.9467	0.00163851		TraesCS7D02G381700	3.00986	1.85684e-14		TraesCS5D02G054300	12.3936	1.65153e-14	10.5372	4.61943e-12	5.41877	0.00036314		TraesCS3A02G107600	2.8067	1.1205e-21	2.5151	2.00874e-09
TraesCS3A02G427300	5.31388	8.72697e-05		TraesCS7B02G413100	2.57089	4.28275e-19	2.53974	3.1864e-16		TraesCS4A02G085600	3.42843	0.00916973			ENSRNA050013851	3.81491	0.000281375		TraesCS7B02G210400	4.94396	0.00104761		TraesCS4D02G187000	2.98919	0.00149077		TraesCS7B02G289900	12.3834	9.68153e-23	10.2776	2.56935e-32	6.54824	1.8658e-12		TraesCS3A02G013000	2.80437	0.000391028	3.39371	3.41192e-26
TraesCS1D02G020800	5.30022	0.000107358		TraesCS2A02G016000	2.57076	3.14845e-13	1.9649	0.000174194		TraesCS3B02G140600	3.42175	4.88717e-07			TraesCS4D02G116200	3.81333	0.00137787		TraesCS3B02G131300	4.93937	0.0012615		TraesCS2B02G187000	2.98855	0.00142087		TraesCS3B02G549000	12.3791	6.756e-40	10.673	7.05455e-52	9.83426	1.91183e-30		TraesCS2A02G335200	2.80433	4.94394e-18	2.81464	9.19779e-17
TraesCS4B02G143400	5.29516	0.00139921		TraesCS2B02G341300	2.56381	7.45507e-07	2.70349	1.95498e-06		TraesCS2B02G575900	3.4076	0.000823428			TraesCS5B02G123100	3.78755	1.40293e-10		TraesCS4B02G295300	4.93451	1.46201e-10		TraesCS5A02G238700	2.98502	7.54295e-05		TraesCS6A02G181000	12.3717	7.0672e-117	12.8644	5.65886e-65	8.5379	4.17923e-18		TraesCS4A02G055300	2.80004	2.89604e-06	2.33541	2.39142e-09
TraesCS2B02G544400	5.2897	0.00856431		TraesCS7B02G003700	2.55198	9.78793e-09	4.22497	8.57902e-37		TraesCS2A02G062000	3.40723	5.35411e-05			TraesCS7B02G283100	3.78467	0.000583193		TraesCS4D02G123400	4.92712	2.00706e-07		TraesCS4A02G392600	2.98348	0.000112787		TraesCS2A02G078100	12.3691	9.32514e-87	15.0284	1.27601e-29	10.4668	6.84866e-34		TraesCS1D02G251300	2.78216	1.23909e-08	2.2838	4.62427e-09
TraesCS6B02G405800	5.28537	2.77707e-11		TraesCS1D02G375700	2.55045	5.80536e-09	2.33361	5.1375e-06		TraesCS3D02G478300	3.40434	9.34708e-05			TraesCS5A02G416800	3.77969	1.822e-06		TraesCS7D02G496900	4.91869	0.0057969		TraesCS5B02G361600	2.98054	0.000517743		TraesCS4B02G033600	12.367	1.58216e-21	12.7287	7.0153e-21	5.56809	0.0036249		TraesCS7B02G392700	2.77379	5.67689e-19	2.35966	1.26116e-16
TraesCS6B02G113500	5.27713	0.00929085		ENSRNA050021169	2.54848	9.10315e-17	3.12914	3.55942e-18		TraesCS6D02G365100	3.40366	1.04085e-17			TraesCS4A02G123900	3.77821	5.15752e-10		TraesCS5B02G294700	4.9169	1.59652e-08		TraesCS2A02G161200	2.98009	2.12201e-14		TraesCS7D02G153400	12.3605	5.83735e-23	13.318	1.05686e-25	11.5055	1.04743e-17		TraesCS4B02G022800	2.76875	4.69046e-06	3.33062	4.69605e-08
TraesCSU02G007900	5.26864	0.00657047		TraesCS5B02G502700	2.52806	1.93843e-32	2.11692	2.98106e-14		TraesCS4D02G005600	3.40292	2.3265e-06			TraesCS2A02G327900	3.77601	3.47419e-08		TraesCS3A02G052200	4.91506	2.94089e-06		TraesCS6B02G302400	2.97997	5.23743e-20		TraesCS5A02G439900	12.3575	5.01867e-16	10.2619	3.08721e-14	10.4838	7.20602e-13		TraesCS2B02G114000	2.76852	1.34238e-10	2.34947	1.52843e-14
TraesCS1B02G078400	5.26696	0.00963943		TraesCS5B02G181500	2.52506	1.50764e-05	4.0373	3.10742e-08		TraesCS2D02G383400	3.40038	7.68745e-09			TraesCS2D02G031200	3.77596	0.00121376		TraesCS3D02G052400	4.91445	4.79684e-05		TraesCS5B02G553000	2.97415	1.055e-08		TraesCS5A02G313800	12.357	1.16328e-26	8.59609	3.37312e-08	6.999	4.26902e-05		TraesCS5A02G235200	2.76623	3.426e-05	4.29232	3.9831e-25
TraesCS5B02G016400	5.26101	4.01269e-13		TraesCS6B02G041200	2.50862	8.22924e-05	4.26723	0.00388941		TraesCS1A02G338400	3.3908	6.5748e-13			TraesCS5A02G432600	3.77414	7.08867e-27		TraesCS1B02G188400	4.90627	4.30783e-06		TraesCS1B02G208300	2.97184	0.0051113		TraesCS7A02G086000	12.3497	2.47658e-21	10.9538	1.80432e-16	9.96129	1.67443e-11		TraesCS4B02G141400	2.76575	6.23018e-12	2.00954	3.22074e-07
TraesCS2B02G046000	5.26006	0.0080177		TraesCS6A02G005300	2.5007	1.60744e-08	2.01501	0.000524241		TraesCS3D02G005400	3.39042	5.04111e-12			TraesCS2B02G081900	3.76631	8.10498e-07		TraesCS3D02G049500	4.88547	0.00193342		TraesCS1D02G038300	2.96831	0.00733361		TraesCS3A02G477400	12.335	7.58953e-23	11.1435	1.71776e-16	11.6357	7.93393e-19		TraesCS3D02G108600	2.75889	7.59905e-14	3.62103	2.48813e-36
TraesCS1B02G387300	5.24353	9.7951e-05		TraesCS7B02G380100	2.493	2.04618e-12	2.39131	4.7033e-08		TraesCS5D02G290400	3.38804	5.00121e-07			ENSRNA050016810	3.76393	0.0031108		TraesCS3B02G073900	4.85363	0.00183948		TraesCS7A02G434100	2.96718	0.00251065		TraesCS4A02G269700	12.3316	1.59437e-25	9.10965	1.11991e-44	7.21	3.21266e-15		TraesCS2B02G569400	2.75625	1.13368e-23	3.38688	6.82108e-17
TraesCS2A02G577500	5.23292	0.00171454		TraesCS4A02G472200	2.49239	8.32264e-61	2.02049	2.16008e-24		TraesCS5D02G030000	3.38191	0.000380239			TraesCS3A02G509500	3.75479	1.15023e-07		TraesCS1B02G115100	4.83845	1.97675e-05		TraesCS7A02G064200	2.9667	0.00649812		TraesCS3D02G486100	12.3273	9.98862e-23	8.92812	8.84184e-23	7.74985	2.14381e-26		TraesCS2D02G379600	2.75349	5.14004e-05	3.2598	1.63981e-07
TraesCS5D02G541600	5.22674	1.05112e-08		TraesCS1B02G434200	2.49224	3.05686e-05	4.4928	1.38426e-12		TraesCS5D02G029200	3.37621	0.000751716			TraesCS5A02G388200	3.7489	1.67271e-06		TraesCS7A02G118500	4.83383	0.00900404		TraesCS3D02G044000	2.94505	1.16686e-09		TraesCS2B02G626400	12.323	1.19939e-21	12.7357	1.27345e-21	9.35544	5.99989e-39		TraesCS3D02G491400	2.75198	1.4779e-11	2.69858	1.02624e-20
TraesCS1D02G337300	5.21798	0.00958709		TraesCS3D02G530700	2.48851	8.91247e-08	2.43451	1.24478e-07		TraesCS4A02G485900	3.36756	5.17273e-10			TraesCS1A02G072300	3.74878	2.20596e-09		TraesCS6D02G108900	4.82846	4.58994e-07		TraesCS4A02G340400	2.94423	8.04572e-09		TraesCSU02G128200	12.321	1.43289e-20	11.787	8.01015e-19	9.57842	8.42971e-12		TraesCS3A02G481500	2.75138	0.000500229	5.0009	2.50153e-06
TraesCS1A02G360100	5.21653	0.00938585		TraesCS7A02G501400	2.48171	2.19984e-08	2.08722	0.00230939		TraesCS4B02G070000	3.36671	0.00736703			ENSRNA050013853	3.74078	0.0010212		TraesCS2A02G344200	4.8241	0.00419009		TraesCS6A02G280900	2.94186	3.3745e-05		TraesCS2A02G139000	12.3187	4.24461e-18	9.20299	3.18259e-11	10.54	2.07973e-12		TraesCS3A02G266300	2.74509	1.88284e-16	2.9542	3.36403e-07
TraesCS2B02G621000	5.20683	5.9428e-38		TraesCS3D02G479300	2.47666	7.55751e-06	3.07622	5.73509e-06		TraesCS2B02G402800	3.36375	2.96117e-09			TraesCS1D02G218000	3.73883	4.78775e-06		TraesCS1A02G368400	4.80219	0.00261866		TraesCS3D02G158500	2.93991	1.08803e-14		TraesCS7D02G370900	12.3186	5.97581e-19	13.4398	1.21875e-25	11.7424	2.56738e-16		TraesCS3D02G500600	2.74484	6.59912e-14	2.31817	8.88697e-11
TraesCS5B02G081500	5.20629	0.00951144		TraesCS2A02G095200	2.45619	0.00279393	2.85452	0.00108073		TraesCS2B02G574100	3.35411	4.17895e-77			TraesCS5A02G405200	3.73166	0.000194836		TraesCS5A02G285000	4.79914	0.00220943		TraesCS4D02G358900	2.939	0.00777936		TraesCS4A02G365600	12.3152	1.1533e-19	12.0693	8.76738e-22	7.54173	3.26425e-09		TraesCS3B02G212400	2.74309	5.83716e-07	2.73672	3.46007e-08
TraesCS6D02G136900	5.14253	3.1568e-10		TraesCS5B02G015500	2.44551	6.42206e-08	3.71491	1.77514e-15		TraesCSU02G125000	3.34862	0.00577414			TraesCS2A02G094500	3.72543	5.79719e-05		TraesCS4A02G092700	4.78197	0.00161073		TraesCS5A02G188100	2.93509	3.31413e-13		TraesCS4A02G229900	12.306	5.69194e-43	11.2013	2.66079e-56	6.131	5.75448e-08		TraesCS3A02G148300	2.74229	6.87368e-09	5.06335	1.42237e-11
TraesCS3B02G534900	5.12951	5.18727e-13		TraesCS2D02G558500	2.43865	1.58271e-21	2.84274	3.47885e-25		TraesCS3A02G121200	3.3483	0.00546387			TraesCS6A02G237400	3.72524	1.11925e-15		TraesCS1D02G400300	4.78191	1.13768e-10		TraesCS6A02G263700	2.9322	2.17355e-13		TraesCS2D02G460100	12.2917	5.15662e-17	8.61993	1.03701e-07	10.9888	2.60495e-14		TraesCS4D02G198600	2.72443	1.59268e-28	2.24896	5.95936e-07
TraesCS2B02G505800	5.12786	0.00347295		TraesCS2A02G110800	2.4286	3.33128e-11	3.35469	4.20639e-14		TraesCS5B02G036000	3.34382	1.43579e-08			ENSRNA050018674	3.7231	0.00629898		TraesCS2B02G307700	4.77732	3.60161e-06		TraesCS2A02G505200	2.9322	2.15668e-09		TraesCS7D02G495700	12.2797	1.76722e-19	12.2884	6.75643e-19	10.0705	2.66226e-13		TraesCS2D02G347000	2.71477	3.32891e-10	2.64034	3.77077e-08
TraesCS4B02G086100	5.12302	0.000713944		TraesCS4A02G474100	2.41965	8.56873e-05	5.31176	1.90961e-39		TraesCS3B02G006500	3.32596	4.34533e-22			TraesCS6D02G075900	3.71831	4.28902e-05		TraesCS2D02G501900	4.76546	0.00597141		TraesCS2A02G161000	2.92108	3.18433e-10		TraesCS2A02G463300	12.2781	1.419e-20	12.9126	2.83068e-24	12.3836	6.20219e-22		TraesCS3D02G492900	2.71448	0.000514728	2.97059	3.5055e-06
TraesCS3B02G021500	5.12223	3.79682e-05		TraesCS2A02G338300	2.41719	5.62565e-05	2.7455	6.9986e-05		TraesCS6B02G364600	3.31067	8.88546e-08			ENSRNA050024303	3.71259	0.000247059		TraesCS1B02G268100	4.75657	9.4103e-05		TraesCS2D02G013100	2.92097	9.42213e-07		TraesCS6B02G138900	12.2753	1.48237e-56	11.5692	3.88831e-55	11.2277	4.04808e-21		TraesCS4A02G083400	2.71343	1.62992e-13	2.24482	1.51513e-11
TraesCS2B02G620900	5.11735	2.27067e-25		TraesCS4A02G107100	2.40314	1.11933e-25	2.05925	0.000496199		TraesCS3B02G030300	3.30671	1.5584e-07			TraesCS1A02G030700	3.71107	7.07839e-20		TraesCS5A02G077500	4.74159	9.25261e-05		TraesCS7D02G449400	2.91989	3.45716e-13		TraesCS2B02G560400	12.2749	7.41348e-18	8.91333	3.23294e-22	5.99664	8.87306e-14		TraesCS1B02G320500	2.70763	3.76698e-07	4.15455	1.79659e-21
TraesCS7A02G430200	5.11511	0.00330182		TraesCS6B02G011300	2.393	9.35977e-07	2.76156	5.71751e-05		TraesCS7D02G085200	3.30293	0.000282342			ENSRNA050013872	3.71	0.00117023		ENSRNA050021254	4.73784	0.00117436		TraesCS5A02G416500	2.91776	3.62538e-08		TraesCS6D02G061000	12.2745	2.6342e-92	12.1905	7.90773e-67	7.73337	6.0247e-13		TraesCS4B02G197800	2.69679	1.01508e-28	2.18435	1.33422e-06
TraesCS5A02G535100	5.11104	0.000331158		TraesCS3B02G024000	2.3809	2.79628e-17	2.29544	0.000206621		TraesCS3B02G258500	3.28982	0.0092098			TraesCS6D02G299100	3.70751	3.4267e-05		ENSRNA050013886	4.73078	0.00105655		TraesCS6A02G176200	2.90908	0.00382259		TraesCS4A02G221500	12.2721	8.15556e-31	10.239	2.54948e-44	6.63988	0.000637173		TraesCS6B02G303800	2.69397	4.61004e-09	4.06225	8.38052e-17
TraesCS2D02G041700	5.10222	2.47143e-20		TraesCS3D02G433800	2.36421	0.000160699	3.12795	4.92188e-08		TraesCS3D02G451200	3.28854	9.88675e-05			TraesCS3D02G427500	3.70548	1.23284e-06		TraesCS7B02G087100	4.72637	0.00616665		TraesCS6B02G060100	2.8978	3.13079e-05		TraesCS3D02G033500	12.2701	6.66202e-20	12.0713	1.37956e-19	9.91855	3.89564e-11		TraesCS7D02G364600	2.6917	0.000207354	1.97917	0.000438486
TraesCS5D02G540600	5.08753	2.81453e-08		TraesCS7B02G306500	2.36009	0.000199595	3.25645	0.00245117		TraesCS4B02G277100	3.27035	0.000729218			TraesCS5A02G058400	3.70247	2.52162e-07		TraesCS1B02G217300	4.72485	7.35518e-09		TraesCS7A02G016300	2.89745	0.00286373		TraesCS2D02G029500	12.2617	7.84143e-19	13.8925	1.65785e-23	14.3195	1.75366e-29		TraesCS3D02G180000	2.68201	4.19149e-07	2.19072	2.83353e-09
TraesCS5D02G327500	5.087	6.85669e-05		TraesCS3D02G224600	2.3583	0.00673039	3.60821	2.4872e-06		TraesCS6B02G355400	3.25776	0.000475882			TraesCS3A02G092800	3.6993	1.95386e-08		TraesCS3B02G387500	4.71584	0.00412615		TraesCS2D02G224300	2.89539	3.28324e-08		TraesCS4A02G250500	12.2602	1.41693e-34	9.469	2.7337e-58	6.24997	4.85096e-09		TraesCS4A02G392200	2.67722	0.00828824	4.12652	2.09376e-08
TraesCS3D02G013900	5.07916	0.00205476		TraesCS2B02G512800	2.35427	8.57604e-06	2.64731	9.32614e-07		TraesCS2B02G165300	3.25158	9.67531e-11			TraesCS5B02G502200	3.6955	3.85581e-07		TraesCS6A02G091700	4.68768	0.000822746		TraesCS5D02G091000	2.8859	6.09494e-19		TraesCS6B02G017000	12.2318	3.67982e-17	7.35705	2.40808e-20	8.25296	9.45405e-11		TraesCS3A02G092000	2.67286	0.00712061	4.18458	1.52679e-11
TraesCS7B02G436000	5.07615	1.07295e-07		TraesCS2B02G205600	2.34263	1.09803e-12	3.60022	9.45389e-39		TraesCS3A02G495100	3.24993	0.00414215			TraesCS3A02G339500	3.69526	1.13977e-06		TraesCS4A02G123800	4.67286	0.00013203		TraesCS7D02G007600	2.88151	4.99805e-12		TraesCS2A02G420700	12.2298	9.1487e-59	9.8801	4.58133e-68	9.37326	1.51462e-53		TraesCS2B02G241600	2.65899	1.18e-06	2.67459	8.93305e-09
TraesCS4B02G352900	5.05494	0.00297465		TraesCS2B02G471800	2.34105	4.9458e-07	2.96674	3.82039e-08		TraesCS2D02G467700	3.24959	6.59679e-41			TraesCS3D02G506200	3.6866	8.62445e-06		TraesCS2D02G052800	4.66986	1.34166e-05		TraesCS6D02G172200	2.8755	0.00819794		TraesCS7B02G170100	12.2265	3.07763e-20	10.2862	2.67114e-12	10.8482	2.59858e-16		TraesCS3A02G140000	2.65723	9.44689e-05	2.63809	1.15789e-07
TraesCS6D02G147400	5.04639	0.00461231		TraesCS1A02G289700	2.34103	3.91295e-07	2.60802	7.12563e-09		TraesCS7D02G063500	3.24325	0.00157851			TraesCS1B02G169800	3.68596	4.24066e-11		TraesCSU02G131600	4.6572	2.40097e-10		TraesCS2B02G349100	2.87497	0.00365056		TraesCS3D02G496600	12.2212	1.19311e-21	11.7954	5.25599e-20	4.90777	0.00116869		TraesCS4B02G349100	2.65375	7.8004e-08	2.24882	2.00222e-05
TraesCS6B02G380800	5.0335	0.000372176		TraesCS3B02G151500	2.33192	3.69702e-07	2.00757	0.00759433		TraesCS2A02G338200	3.24162	0.00340468			ENSRNA050018913	3.67365	0.00407707		TraesCS1A02G232600	4.65639	0.000128444		TraesCS1D02G384600	2.87301	0.00950368		TraesCS6B02G148700	12.2176	3.20029e-21	12.2296	8.95479e-21	9.43573	8.36376e-14		TraesCS2A02G318200	2.65248	2.21809e-13	2.04533	1.04512e-12
TraesCS5B02G048000	5.03222	5.64424e-06		TraesCS5B02G448300	2.33135	4.32093e-15	2.42695	4.15533e-14		TraesCS2B02G061800	3.22579	0.000202294			TraesCS2D02G344200	3.67151	3.24736e-09		TraesCS2D02G040000	4.64827	2.12515e-05		TraesCS1B02G223200	2.87242	0.000542428		TraesCS3D02G350200	12.2086	3.13613e-22	11.0277	8.26552e-18	7.18206	2.44031e-12		TraesCS2B02G219900	2.64856	1.78346e-06	4.88241	3.05335e-17
TraesCS7B02G078300	5.01016	1.09907e-12		TraesCS7D02G318200	2.33093	4.38546e-06	2.90383	1.64291e-07		TraesCS2A02G292400	3.22361	0.000788264			TraesCS1A02G259300	3.67121	0.000407337		TraesCS7D02G171100	4.63509	7.94722e-05		TraesCS1D02G212300	2.86884	0.00676028		TraesCS6D02G110400	12.204	2.8253e-21	9.73432	8.34057e-16	11.0643	2.25686e-14		TraesCS2D02G111700	2.64856	1.13378e-13	3.11901	4.71025e-14
TraesCS5D02G055100	5.00949	0.000315578		TraesCS1A02G203700	2.33087	1.20325e-06	3.78849	3.62818e-19		TraesCS3A02G493700	3.21389	2.76373e-14			TraesCS2B02G085400	3.66633	6.29035e-06		TraesCS4A02G325900	4.63093	3.76334e-07		TraesCS5D02G078200	2.85905	0.00280751		TraesCS5D02G420800	12.1982	3.13342e-39	9.90097	1.85872e-48	7.89193	7.10157e-38		TraesCS6A02G089400	2.6469	9.08561e-20	2.14609	1.42492e-10
TraesCS1B02G295400	5.00772	0.00382256		TraesCS3D02G493700	2.32899	3.11776e-06	2.09061	0.00813685		TraesCS7B02G379200	3.20556	1.12101e-05			TraesCS5B02G074300	3.6623	0.000434752		TraesCS3A02G408400	4.62603	0.00354076		TraesCS2D02G505600	2.85871	3.51315e-10		TraesCS1D02G413800	12.1977	7.26955e-19	12.2342	1.97374e-18	10.8066	3.35671e-14		TraesCS7D02G088000	2.6393	1.49118e-15	4.09492	9.22322e-09
TraesCS1D02G028700	5.00636	0.000322655		TraesCS3D02G524700	2.32263	0.00281922	4.02712	1.38415e-12		TraesCS6B02G011400	3.20421	5.24124e-05			TraesCS1A02G443900	3.65868	3.58611e-12		TraesCS3D02G352600	4.62603	0.00354076		TraesCS7B02G333300	2.85664	0.00376961		TraesCSU02G128000	12.1971	3.21504e-16	11.2436	3.33092e-17	10.6162	2.17164e-15		TraesCSU02G016900	2.6377	7.03901e-21	2.20883	1.22602e-08
TraesCSU02G062500	4.99383	2.91745e-12		TraesCS4B02G194500	2.31899	0.008095	2.37931	0.00672163		TraesCS4A02G103700	3.20142	0.00189698			TraesCS6D02G033400	3.65667	0.00161918		TraesCS5D02G333100	4.62234	2.60824e-06		TraesCS1A02G211100	2.85082	1.39925e-08		TraesCS7B02G431800	12.1952	1.18678e-22	13.013	2.16957e-22	10.0245	1.29161e-17		TraesCS4A02G392000	2.63655	1.43508e-05	5.4783	7.29715e-16
TraesCS3B02G279100	4.99171	0.00200566		TraesCS5D02G141600	2.31403	1.66074e-10	2.21206	8.06959e-07		TraesCS2A02G385900	3.1995	0.00234266			TraesCS5D02G503400	3.65597	1.15688e-06		TraesCS7D02G462700	4.62166	2.92171e-09		TraesCS3B02G086900	2.84502	1.43022e-08		TraesCS3B02G022100	12.1949	5.07884e-19	9.0223	2.48495e-14	7.47319	6.97128e-25		TraesCS4D02G103600	2.63554	0.000708338	3.07708	1.56667e-16
TraesCS2A02G505300	4.99055	6.80472e-20		TraesCS3A02G034300	2.31141	0.000162293	2.91282	3.48831e-07		TraesCS7D02G237700	3.19837	3.36055e-09			ENSRNA050024236	3.64749	0.00763541		ENSRNA050017196	4.61497	0.00129623		TraesCS1A02G018600	2.84279	2.61898e-06		TraesCS7A02G387100	12.1945	9.34829e-43	15.2181	3.69389e-39	11.3311	1.08878e-55		TraesCS7A02G270100	2.63224	2.36433e-11	2.05589	5.08232e-05
TraesCS7B02G353600	4.96696	0.00157743		TraesCS6B02G447500	2.28951	1.20747e-12	2.0532	2.41798e-09		TraesCS4B02G105800	3.19522	0.00155362			TraesCS5D02G254000	3.63427	5.99254e-13		TraesCS2B02G221700	4.61372	5.92162e-06		TraesCS3D02G156200	2.84152	7.07393e-09		TraesCS6A02G305000	12.1925	1.1429e-43	15.0881	8.07576e-28	10.695	7.89936e-10		TraesCS1D02G420000	2.62774	0.000283462	3.37054	1.47707e-09
TraesCS2D02G174200	4.9591	3.29779e-73		TraesCS5A02G368900	2.2787	1.65948e-06	2.08922	0.00528151		TraesCS5A02G164200	3.19228	0.00151703			TraesCS1B02G138900	3.62977	0.00157001		TraesCS2A02G537200	4.60587	0.00739134		TraesCS7A02G168200	2.83683	1.25845e-10		TraesCS7B02G356500	12.1925	3.37272e-18	11.7171	3.67729e-20	7.91169	2.49572e-09		TraesCS5D02G553900	2.62363	3.95545e-06	3.56702	5.70532e-09
TraesCS6B02G189800	4.94169	6.01538e-13		TraesCS3D02G427900	2.27369	0.000356291	2.69798	3.14535e-05		TraesCS4B02G025000	3.18942	0.0025532			ENSRNA050023753	3.6257	0.00468518		ENSRNA050020882	4.58585	0.00286839		TraesCS5D02G064500	2.82994	0.00496102		TraesCS5A02G411700	12.1889	2.39727e-28	9.20888	2.27989e-46	7.8757	1.51536e-52		TraesCS1B02G265500	2.62271	6.43599e-05	2.03627	4.78425e-08
TraesCSU02G222200	4.92867	0.000590601		TraesCS3B02G531300	2.27187	0.00446721	4.0134	5.08088e-11		TraesCS4B02G327100	3.17801	0.00131385			TraesCS4A02G452600	3.60407	1.34755e-17		TraesCS1B02G470900	4.57975	0.00487359		TraesCS6A02G351200	2.82796	0.00169826		TraesCS5D02G268800	12.1878	1.81804e-64	10.4275	7.3152e-58	7.7219	1.61319e-12		TraesCS7B02G365600	2.62065	6.44261e-11	2.25289	1.39617e-07
TraesCSU02G204900	4.92861	5.61623e-23		TraesCS6A02G000300	2.26453	2.98602e-15	3.24439	1.1737e-123		TraesCS5B02G385400	3.17769	0.00177921			TraesCS6A02G399700	3.60152	5.14685e-08		TraesCS5B02G253900	4.57401	0.000349755		TraesCS6D02G311100	2.82396	5.92555e-12		TraesCS7A02G089600	12.1872	1.73701e-104	11.0777	2.48343e-58	7.72868	9.83545e-18		TraesCS2A02G394600	2.62035	8.52437e-10	2.25625	3.92483e-05
TraesCS1A02G107500	4.92069	1.03111e-10		TraesCS3B02G418500	2.26425	2.42664e-08	2.41472	5.89244e-05		TraesCS4A02G339100	3.17506	0.00135868			TraesCS6A02G296200	3.5932	7.03363e-08		TraesCS2D02G107000	4.54088	5.10757e-05		TraesCS7A02G131000	2.8184	0.009627		TraesCS6D02G278200	12.1777	3.7447e-20	11.482	2.33577e-17	4.97184	3.79243e-06		TraesCS4D02G063000	2.61091	1.72333e-14	2.69242	1.62464e-16
TraesCS5D02G096400	4.88856	0.000669444		TraesCS7D02G308000	2.26375	3.0385e-07	2.14799	0.000399964		TraesCS2B02G572900	3.1748	2.75016e-11			TraesCS2A02G488900	3.58268	1.35436e-16		TraesCS4A02G367800	4.54008	2.37953e-05		TraesCS5D02G565300	2.81505	2.47201e-05		TraesCS3D02G079900	12.1729	1.8862e-20	11.9828	8.27533e-20	11.8338	1.93785e-17		TraesCS2D02G306700	2.60405	1.74341e-09	2.80571	1.28195e-13
TraesCS1D02G073000	4.88762	1.41892e-11		TraesCS5B02G513800	2.26306	2.76906e-23	2.12559	8.19524e-24		TraesCS7B02G362300	3.17082	0.00546016			TraesCS3A02G300700	3.58201	2.7393e-10		ENSRNA050016402	4.53573	0.00213407		TraesCS2D02G097400	2.80808	0.000239932		TraesCS2A02G012500	12.1604	7.09856e-60	9.72776	5.78066e-44	7.09574	1.32962e-05		TraesCS2D02G107900	2.60189	0.0063064	3.34397	5.86298e-10
TraesCS1B02G062500	4.87954	3.77004e-07		TraesCS2A02G114900	2.23367	7.60733e-05	3.1166	6.46312e-05		ENSRNA050023720	3.16973	4.00671e-64			TraesCS5B02G102900	3.57411	5.48061e-05		TraesCS3A02G353500	4.52625	5.4965e-11		TraesCS5A02G414200	2.8002	0.000102613		TraesCS2D02G275500	12.1513	1.79232e-36	14.187	2.49619e-27	9.44158	7.39524e-28		TraesCS4D02G052500	2.59616	7.61895e-13	2.02028	4.29422e-25
TraesCS4D02G040800	4.87832	2.57944e-38		TraesCS3B02G084700	2.22315	2.28489e-27	2.20567	6.68568e-21		TraesCS3D02G345600	3.16876	6.1756e-10			TraesCS1D02G382400	3.57304	4.87087e-09		TraesCS2D02G511800	4.51835	5.40475e-18		TraesCS4A02G036700	2.79857	2.65161e-07		TraesCS3D02G429600	12.1495	3.65922e-49	11.2269	4.71188e-48	5.89749	4.87331e-12		TraesCS6D02G189100	2.59241	9.63059e-16	2.25826	4.83884e-10
TraesCS1B02G359100	4.87546	0.0059811		TraesCS2A02G116000	2.21972	0.000793964	3.02574	3.48831e-07		ENSRNA050023734	3.16689	0.00563506			TraesCS3B02G257000	3.56893	1.19519e-06		TraesCS2D02G435400	4.50173	0.0015177		TraesCS7D02G535300	2.79704	0.00152853		TraesCS2D02G450600	12.1442	6.52388e-15	6.27199	5.51967e-09	7.88381	7.84506e-06		TraesCS1A02G231200	2.58988	1.54039e-09	3.20735	1.67952e-08
TraesCS1A02G075400	4.87504	0.00502092		TraesCS7B02G294400	2.2113	5.57547e-07	2.09343	5.75524e-05		TraesCS7D02G384600	3.15885	0.00382489			TraesCS5D02G021100	3.56765	0.000272953		TraesCS2A02G370700	4.46899	7.6534e-07		TraesCS4B02G097300	2.78933	1.2739e-08		TraesCS3A02G113300	12.1406	1.94084e-20	12.2268	2.44522e-20	8.12884	4.50068e-12		TraesCS7A02G096400	2.58767	0.000479395	4.39556	2.604e-05
TraesCS1A02G024000	4.8554	1.87122e-11		TraesCS2A02G029400	2.21078	0.00371811	2.94115	2.8741e-05		TraesCS7D02G367600	3.1538	7.8329e-07			TraesCS7D02G228800	3.56317	0.000122567		TraesCS2B02G387800	4.46019	2.316e-08		TraesCS3A02G312500	2.78603	4.54696e-05		TraesCSU02G026200	12.135	7.85683e-22	8.56265	4.64389e-23	6.03826	8.22333e-16		TraesCS7B02G378300	2.58555	1.02527e-06	4.73001	2.19242e-26
TraesCS5D02G520500	4.84582	0.00569733		TraesCS4D02G359900	2.206	2.45601e-05	2.36508	0.00295433		TraesCS2D02G004600	3.15313	3.41505e-08			ENSRNA050019699	3.55682	0.00564997		TraesCS4A02G256500	4.44273	1.47332e-06		TraesCS6D02G051200	2.78305	0.00126131		TraesCSU02G172100	12.1313	8.58807e-21	13.3268	1.05867e-23	9.23027	5.14292e-24		TraesCS4B02G220800	2.58395	1.88067e-12	1.95239	5.12973e-10
TraesCS1A02G070500	4.83942	1.58936e-22		TraesCS5B02G224900	2.20565	2.13694e-08	2.71635	1.84474e-05		ENSRNA050023653	3.14964	2.30092e-13			TraesCS1D02G183700	3.54992	0.00938217		TraesCS5D02G308000	4.44128	3.59562e-05		TraesCS5D02G181300	2.78103	8.12565e-07		TraesCS5D02G039900	12.1301	2.40897e-20	9.48691	1.78773e-31	6.05034	1.3299e-13		TraesCS3A02G309000	2.58327	7.37633e-05	4.41416	1.17334e-27
TraesCS4A02G464800	4.79845	2.07276e-06		TraesCS5B02G498700	2.20469	4.18544e-44	2.53014	2.84089e-24		TraesCS1A02G007400	3.13606	0.00051732			TraesCS3B02G598200	3.54774	2.77512e-09		TraesCSU02G075700	4.43179	9.56986e-07		TraesCS5B02G268600	2.77834	2.14449e-13		TraesCS7A02G049400	12.1281	8.35276e-26	15.0098	3.11037e-31	7.1516	0.000263883		TraesCS6B02G201600	2.58107	1.06492e-09	2.29032	3.85599e-05
TraesCS2B02G192100	4.78288	0.00803349		TraesCS6D02G332600	2.19948	0.00287791	2.89338	0.00115627		TraesCS5B02G423700	3.13258	0.00361711			TraesCS2A02G230100	3.54626	0.00383419		TraesCS7D02G251900	4.4308	7.62453e-08		TraesCS2D02G505900	2.7777	1.97014e-15		TraesCS4B02G279500	12.1266	8.80202e-19	12.0191	2.55711e-19	9.28448	1.08635e-11		TraesCS1B02G280600	2.57906	2.82178e-09	2.59222	6.05979e-16
TraesCS5A02G004300	4.77783	1.95082e-27		TraesCS6B02G079900	2.19153	4.98621e-16	2.07245	6.84011e-11		TraesCS6B02G031300	3.13142	0.000153071			TraesCS5B02G002700	3.53741	8.17593e-07		TraesCS5A02G441100	4.42076	3.11037e-05		TraesCS6D02G264000	2.77745	3.70542e-14		TraesCS2D02G367700	12.1252	9.92338e-18	12.7073	3.81922e-23	6.15719	3.53871e-07		TraesCS1B02G310400	2.57835	8.78376e-11	2.61806	8.35323e-10
TraesCS1A02G028600	4.76984	1.88864e-30		TraesCS4A02G486100	2.18569	2.54085e-06	2.51517	9.65149e-11		TraesCS3D02G008900	3.12937	0.00144134			TraesCS3B02G507700	3.53596	4.25512e-05		TraesCS6B02G398300	4.40375	5.19474e-05		TraesCS2A02G098000	2.77538	0.00498103		TraesCS7D02G444500	12.1174	1.09178e-80	14.5799	6.66016e-29	8.18345	1.14591e-24		TraesCS2A02G268800	2.57653	1.18098e-08	1.95007	3.47411e-11
TraesCS3B02G182200	4.76589	1.47862e-73		TraesCS2B02G521100	2.17305	9.04804e-06	1.98926	0.0024739		TraesCS3B02G213600	3.12118	0.000210469			TraesCS5D02G385125	3.52409	1.55718e-05		TraesCS3A02G060900	4.39152	0.000189652		TraesCS3A02G263200	2.77434	3.6919e-09		TraesCS6D02G333400	12.1148	1.55069e-19	9.64574	4.22942e-16	10.2084	3.2417e-11		TraesCS7D02G066600	2.57532	1.14911e-09	2.37241	3.04009e-10
TraesCS7B02G448500	4.75249	0.00338161		TraesCS1A02G071400	2.1719	3.62609e-07	2.7139	1.72895e-06		TraesCS7B02G301600	3.11686	0.000869981			TraesCS6D02G076000	3.51616	0.000475822		TraesCS6D02G039000	4.3855	0.000467423		TraesCS1B02G018600	2.76834	0.000838249		TraesCS3B02G122800	12.1143	4.99623e-21	11.3016	4.19802e-17	7.16973	6.66197e-21		TraesCS2B02G215100	2.56736	9.03314e-05	2.12299	0.0050839
TraesCS7B02G113400	4.74714	2.20985e-12		TraesCS5D02G493400	2.17027	0.000606282	4.28144	1.84492e-15		TraesCS5B02G422500	3.1166	1.68276e-25			ENSRNA050017188	3.51468	0.000790432		TraesCS3B02G023100	4.37144	4.75631e-05		TraesCS3B02G125100	2.76279	1.40095e-12		TraesCS2B02G158900	12.1124	5.06242e-20	12.346	1.7393e-20	12.0769	1.45666e-17		TraesCS7A02G173900	2.56155	8.94211e-13	2.31786	0.000148368
TraesCS6B02G370500	4.74233	5.63694e-08		TraesCS2A02G097400	2.16514	9.54963e-10	2.80065	0.000252881		ENSRNA050024206	3.11559	9.88654e-17			TraesCS1B02G233400	3.50984	3.69084e-07		TraesCS6B02G384300	4.35534	6.8387e-15		TraesCS5A02G181800	2.75922	1.81419e-09		TraesCS5D02G158700	12.107	5.0554e-17	11.3775	1.45115e-17	8.26453	2.50931e-10		TraesCS6D02G174300	2.56077	5.22374e-06	2.90337	1.03942e-05
TraesCS5A02G388200	4.72796	1.05758e-17		TraesCS5D02G399000	2.16179	5.79857e-08	2.12022	0.00836059		TraesCS6D02G092200	3.11485	3.10795e-05			TraesCS3A02G479800	3.50262	1.49045e-08		TraesCS1B02G086400	4.35115	0.000604508		TraesCS2B02G512100	2.75761	0.000478376		TraesCS2A02G135300	12.106	1.39383e-21	10.7851	3.54062e-17	10.0165	2.13152e-12		TraesCS6D02G283000	2.56064	7.45858e-08	2.12585	1.96214e-05
TraesCS5A02G400800	4.71937	2.42604e-05		TraesCS3B02G318300	2.14131	5.28747e-23	2.89779	3.00146e-40		TraesCS1A02G186100	3.11392	0.00972999			TraesCS2A02G190200	3.50056	4.27826e-11		TraesCS5B02G430600	4.34855	0.000664052		TraesCS7D02G424800	2.75419	2.62067e-07		TraesCS5D02G373700	12.0886	5.39532e-28	10.5169	4.67255e-33	7.19549	3.90633e-24		TraesCS7D02G437900	2.55863	4.07989e-08	2.50118	1.62819e-07
TraesCS5A02G044400	4.70727	3.35649e-08		TraesCS7A02G392400	2.14053	0.000150675	2.47717	0.000361255		TraesCS7B02G272400	3.11368	2.65858e-05			TraesCS2B02G112800	3.49965	8.0623e-07		TraesCS5B02G408700	4.34638	0.000444826		TraesCS6A02G316900	2.75221	0.00283051		TraesCS2A02G073500	12.0866	2.28273e-23	12.0869	1.74927e-22	10.7393	1.28153e-42		TraesCS7A02G033500	2.55757	4.64445e-11	2.38561	1.63954e-10
TraesCS5A02G002500	4.702	0.00130989		TraesCS2B02G110300	2.13033	0.00789862	2.62146	0.0064334		TraesCS3B02G005100	3.08943	0.000763402			TraesCS4D02G223600	3.49704	2.21422e-09		TraesCS6D02G103300	4.34108	3.68777e-06		TraesCS7A02G546800	2.7486	0.00375598		TraesCS3D02G011100	12.0789	1.15773e-18	14.6069	2.86055e-28	13.6553	3.29731e-24		TraesCS3B02G303200	2.55628	5.77926e-17	3.81781	1.26942e-14
TraesCS5B02G501400	4.68935	0.0015739		TraesCS2A02G500400	2.12544	2.9562e-18	2.98664	3.02988e-35		TraesCS7A02G340300	3.08265	0.000304016			TraesCS2A02G318800	3.49558	0.000411943		TraesCS3A02G061200	4.32963	9.51139e-05		TraesCS2A02G532500	2.7486	0.00228215		TraesCS1A02G429800	12.067	7.8812e-38	10.6215	8.68555e-35	9.17323	3.41032e-44		TraesCS3D02G219900	2.55253	2.8379e-09	2.1418	8.9815e-07
TraesCS3A02G434600	4.689	2.26987e-10		TraesCS3D02G127300	2.11447	7.87104e-09	2.39222	1.05793e-05		TraesCS3B02G529300	3.0771	5.3546e-06			TraesCS4B02G047400	3.49493	2.20627e-05		TraesCS5B02G561400	4.32452	1.99556e-07		TraesCS2D02G581700	2.74642	5.13136e-06		TraesCS2B02G097800	12.0661	5.48859e-69	10.394	4.15807e-91	10.5237	1.46546e-48		TraesCS3A02G116400	2.54869	9.70812e-08	2.42817	8.82425e-05
TraesCSU02G065800	4.68309	1.06012e-07		TraesCS7B02G244000	2.1088	0.00189071	2.45414	1.20311e-07		TraesCS2A02G496200	3.07282	4.65638e-08			TraesCS5D02G452800	3.49262	2.14593e-15		ENSRNA050020785	4.31779	0.00367922		TraesCS2B02G388300	2.74376	3.68315e-12		TraesCS3D02G015900	12.0621	2.49376e-18	8.70781	4.1684e-26	6.81076	1.91659e-10		TraesCS3A02G149200	2.54236	0.000804532	2.33105	9.43972e-07
TraesCS2B02G546100	4.68266	1.26284e-14		TraesCS3A02G488600	2.10871	1.19157e-12	2.16392	9.41173e-12		TraesCS1B02G326900	3.06646	0.0082923			ENSRNA050018938	3.48628	5.836e-06		TraesCS6A02G119000	4.31534	2.62252e-07		TraesCS4A02G358200	2.74353	0.00442583		TraesCS7D02G085600	12.0617	8.43276e-23	12.3949	3.82317e-21	9.27725	5.70243e-16		TraesCS2B02G415200	2.54159	7.29375e-06	2.47221	0.00076549
TraesCS1A02G039800	4.66541	0.00187053		TraesCS4A02G495000	2.10823	3.90069e-24	2.52934	2.0365e-28		TraesCS3B02G584700	3.0658	1.36117e-14			ENSRNA050024368	3.48525	0.00128133		ENSRNA050021632	4.31525	0.00312636		TraesCS5A02G154300	2.73933	1.20812e-08		TraesCS1B02G096300	12.0602	3.47275e-44	13.8828	5.49887e-25	12.915	2.37035e-26		TraesCS1D02G062800	2.5384	0.00303226	2.31494	3.20865e-21
TraesCSU02G159000	4.65062	2.26259e-07		TraesCS5A02G401600	2.08986	8.67448e-11	2.05945	3.39452e-08		TraesCS7B02G022000	3.06188	2.25867e-09			TraesCS1D02G149200	3.4828	0.00533537		TraesCS2D02G028700	4.31101	0.00583021		TraesCS4B02G188300	2.73932	0.000763039		TraesCS5A02G261400	12.0595	3.15548e-29	9.98099	2.12496e-44	7.27464	1.20573e-10		TraesCS1B02G243200	2.53807	3.44093e-09	3.17881	3.88746e-05
TraesCS7B02G366100	4.63252	1.02983e-08		TraesCS7A02G348600	2.08969	0.000607692	2.80113	0.000112483		TraesCS3A02G019400	3.05238	0.000143782			TraesCS5A02G407500	3.48264	1.18036e-05		TraesCS1A02G015500	4.30123	0.00275249		TraesCS2B02G561700	2.73775	0.00579238		TraesCS5B02G489800	12.0573	3.3024e-21	10.2297	9.23306e-34	10.4392	1.36958e-12		TraesCS5D02G462500	2.5322	1.82329e-07	3.1498	8.73066e-18
TraesCS7D02G018900	4.62897	0.00211069		TraesCS3B02G257900	2.08824	0.0029498	3.21573	6.38395e-09		TraesCS2B02G460900	3.04412	0.00012496			TraesCS1B02G006600	3.4772	8.46437e-05		TraesCS7D02G457400	4.29578	3.30876e-21		TraesCS6A02G400800	2.7329	1.46699e-07		TraesCS5B02G443100	12.0437	3.84877e-16	13.6524	1.83058e-25	13.103	2.59829e-20		TraesCS7B02G098600	2.52663	0.0062555	2.40692	0.000115525
TraesCS4A02G475500	4.61554	6.89632e-10		TraesCS3A02G260100	2.07828	9.97826e-06	3.57987	2.11404e-12		TraesCS5D02G155800	3.04141	0.00104424			TraesCS3D02G020800	3.47562	0.000354746		TraesCS1B02G321000	4.28573	0.0052126		TraesCS7A02G005400	2.73213	0.0016179		TraesCS5D02G488900	12.0416	3.44502e-30	11.0181	5.37966e-15	7.95582	0.000138496		TraesCS2D02G256500	2.52367	6.05751e-18	2.88725	1.48587e-13
TraesCS1B02G029900	4.60784	0.00210134		TraesCS3A02G239200	2.07476	0.000264596	3.00728	8.09453e-09		TraesCS7A02G307300	3.0411	2.78157e-15			TraesCS6A02G059700	3.47534	0.000814419		TraesCS3D02G413700	4.27641	7.78718e-07		TraesCS7D02G190900	2.7192	0.00972963		TraesCS5B02G224000	12.0414	6.19836e-26	7.22136	2.52974e-82	7.22396	0.00286667		TraesCS7A02G319100	2.52344	0.00201955	2.07233	4.43375e-05
TraesCS2A02G015900	4.60535	0.00322144		TraesCS3D02G260300	2.07173	5.36377e-08	3.51324	5.62917e-13		TraesCS7A02G147400	3.03393	0.00975963			TraesCS3B02G538000	3.4681	0.00374998		ENSRNA050015977	4.26568	0.00127614		TraesCS2B02G114100	2.71715	0.00641482		TraesCS1A02G411800	12.0378	1.79697e-19	10.9084	5.94332e-14	8.47896	3.60893e-10		TraesCS2A02G182800	2.52128	2.99233e-15	2.42223	6.04676e-08
TraesCS1A02G363900	4.59798	0.00217151		TraesCS4A02G445000	2.07022	1.43641e-20	2.59942	1.24312e-21		TraesCS2D02G508000	3.01756	0.00283378			TraesCS2B02G411800	3.46277	1.1836e-06		TraesCS7D02G384300	4.26158	1.69357e-37		TraesCS7D02G308600	2.71423	0.000886882		TraesCS4B02G174200	12.0339	1.33206e-35	9.70011	2.70563e-44	7.64657	7.31979e-16		TraesCS2A02G249500	2.52033	7.62102e-08	2.39932	0.000150843
TraesCSU02G136100	4.58936	0.00230622		TraesCS5A02G500200	2.06877	0.00322512	3.22717	3.42965e-05		TraesCS5B02G531200	3.01391	1.91516e-08			TraesCS6A02G166700	3.45731	0.00195806		TraesCS6D02G109900	4.25921	0.00017049		TraesCS2A02G059000	2.71262	0.00199262		TraesCS3D02G448900	12.0332	6.37397e-17	10.3926	2.29895e-13	7.18045	4.46537e-15		TraesCS2A02G267500	2.51832	7.89826e-18	2.88327	9.80463e-31
TraesCS1A02G048200	4.55167	1.10951e-05		TraesCS3A02G517100	2.06107	3.72036e-06	3.99959	7.40851e-13		TraesCS6A02G103600	3.01105	5.04504e-05			TraesCS2D02G492800	3.45494	1.29179e-08		TraesCS6B02G056900	4.25275	5.59019e-09		TraesCS7A02G366900	2.69786	0.000624987		TraesCS5A02G351700	12.0292	2.65608e-19	10.3909	3.10261e-13	9.61442	4.63606e-11		TraesCS5A02G326300	2.50966	1.2514e-11	2.37387	3.77174e-13
TraesCS3A02G484600	4.53547	0.000402949		TraesCS3B02G025600	2.05023	3.3378e-21	3.3287	7.80801e-37		TraesCS2B02G576300	3.01049	1.95099e-19			TraesCS5D02G027300	3.45035	0.000181328		TraesCS5B02G271900	4.24055	9.22498e-05		TraesCS3B02G175400	2.69002	1.16333e-10		TraesCSU02G145500	12.0283	2.23429e-23	12.9253	1.62373e-21	10.7393	6.33082e-20		TraesCS2B02G271400	2.50534	7.97423e-06	2.85479	7.38893e-10
TraesCS7A02G034500	4.5082	0.000209563		TraesCS6B02G240200	2.04422	1.51677e-18	2.91566	4.96793e-31		TraesCS1D02G315200	3.00205	0.00275644			TraesCS3D02G039300	3.44665	7.96883e-08		TraesCS1B02G300300	4.23522	0.00476332		TraesCS2B02G561200	2.68821	0.00505429		TraesCS6B02G427700	12.0236	2.86223e-20	12.4825	3.84224e-23	10.6088	4.71349e-14		TraesCS6A02G410800	2.49749	0.00321204	2.6417	0.00365754
TraesCS3D02G480100	4.50579	6.9189e-10		TraesCS2A02G343800	2.04374	0.00167944	2.06736	0.00432899		TraesCS2B02G550200	2.99135	6.20918e-05			TraesCS4B02G384800	3.44084	1.09028e-05		TraesCS3D02G337600	4.23504	7.60571e-14		TraesCS4A02G110900	2.68685	1.06216e-10		TraesCS7A02G469200	12.0234	3.76827e-21	12.0814	1.53974e-18	7.61759	1.76701e-13		TraesCS7A02G489600	2.49742	1.26067e-17	2.14596	2.57414e-09
TraesCS5B02G038200	4.50271	0.00323954		TraesCS7A02G389200	2.0355	0.00160302	2.63824	7.70519e-06		TraesCS3A02G164300	2.98825	0.000487982			TraesCS7A02G529000	3.43931	1.67213e-15		TraesCS6B02G255000	4.23395	0.000328605		TraesCS4A02G218100	2.68584	8.39743e-13		TraesCS2A02G516700	12.0192	3.40434e-19	10.5976	3.06396e-14	9.48451	9.67845e-14		TraesCS6B02G128200	2.49449	0.00563078	2.37117	2.33563e-11
TraesCS6B02G454900	4.50078	0.00313789		TraesCS6A02G400500	2.02793	1.58293e-07	2.15742	4.27406e-08		TraesCS2B02G160400	2.9877	1.86851e-07			ENSRNA050016304	3.43888	0.000445195		ENSRNA050024321	4.22935	4.5433e-07		TraesCSU02G024200	2.68182	0.000985031		TraesCS6A02G317600	12.0152	6.55918e-39	13.4208	1.2925e-31	5.43971	4.21866e-06		TraesCS5B02G195500	2.49409	4.28527e-15	2.9809	5.86572e-15
TraesCSU02G159400	4.48987	7.49678e-12		TraesCS2B02G045000	2.0279	0.00546651	3.50525	3.2243e-11		TraesCSU02G169600	2.98674	0.000898215			TraesCS2B02G229000	3.43632	9.14493e-12		TraesCS5B02G419900	4.20887	0.00374355		TraesCS4D02G148900	2.67948	0.00603809		TraesCS1A02G421100	12.0131	4.15403e-17	13.1321	7.79511e-23	6.87122	3.6141e-14		TraesCS2A02G357800	2.49384	3.24966e-17	2.20699	7.65743e-11
TraesCS4D02G168500	4.48527	0.00473513		TraesCS3B02G390500	2.01755	3.13963e-13	2.50498	3.77066e-05		TraesCS5D02G436000	2.98561	0.00282278			TraesCS6B02G265900	3.43039	5.62941e-07		TraesCS1B02G135700	4.20403	4.26387e-22		TraesCS4D02G118300	2.67569	1.22908e-18		TraesCS7D02G303000	12.0054	1.33203e-38	12.3249	1.84983e-34	9.5713	5.6143e-51		TraesCS2B02G315000	2.48545	1.69911e-14	2.47538	1.07002e-08
TraesCS7A02G235100	4.47534	7.70654e-07		TraesCS6D02G359300	2.01561	0.00427774	3.77752	0.00465738		TraesCS3B02G578500	2.98435	6.05349e-21			TraesCS5B02G151000	3.42035	1.93925e-12		TraesCS5A02G506200	4.19548	4.63388e-05		TraesCS1D02G360600	2.67369	2.15487e-09		TraesCS2A02G110300	12.0011	3.43024e-61	7.4679	3.8321e-30	6.79259	5.90711e-42		TraesCS5A02G024300	2.48142	0.00843448	2.35667	0.000259906
TraesCS5B02G224100	4.46671	1.47886e-05		TraesCS7D02G387800	2.00973	8.763e-06	2.27984	1.62956e-05		TraesCS5A02G503000	2.96965	6.90575e-06			TraesCS5B02G407300	3.41936	4.7915e-16		TraesCS2B02G245900	4.19432	7.3603e-19		TraesCS3D02G433100	2.67364	6.28021e-06		TraesCS4B02G033300	11.9991	1.27115e-24	13.0387	5.58499e-23	6.89331	6.9971e-11		TraesCS2B02G233100	2.4795	3.15155e-07	2.01668	0.000772994
TraesCS6D02G236800	4.46489	2.1433e-48		TraesCS5A02G411500	2.00432	0.00822941	2.65299	0.000727061		TraesCS2D02G438500	2.96666	0.00125858			TraesCS3A02G376200	3.41025	0.00340823		TraesCS3A02G118500	4.18664	0.00445313		TraesCSU02G194200	2.67268	0.00719046		TraesCS5D02G342100	11.9975	4.54961e-127	11.6077	1.00078e-99	6.11711	3.29439e-08		TraesCS5D02G153200	2.473	5.74487e-13	2.24962	9.29773e-17
TraesCS5B02G048300	4.46437	5.74972e-25								TraesCS3A02G035300	2.96529	0.000409284			ENSRNA050021645	3.40614	0.00178264		TraesCS2B02G537500	4.17785	3.76336e-07		TraesCS5B02G552800	2.67093	9.16193e-05		TraesCS2A02G459800	11.9912	4.74626e-14	10.214	3.02751e-10	14.1274	2.03886e-27		TraesCS7B02G065300	2.473	0.00410878	3.91459	1.02049e-07
TraesCS7B02G484900	4.45782	0.00289894								TraesCSU02G015200	2.96391	0.0011575			TraesCS2D02G391700	3.40611	5.42634e-07		TraesCS3B02G278500	4.1769	0.00217644		TraesCS2B02G180600	2.66524	1.7679e-05		TraesCS5B02G074000	11.9899	1.04868e-35	8.66647	9.16572e-31	10.2187	4.31252e-24		TraesCS3D02G218100	2.47218	3.47231e-08	2.28032	8.33827e-11
TraesCS1B02G447200	4.44572	0.00401258								TraesCS1B02G223100	2.96387	0.000110663			TraesCS3B02G469600	3.40203	6.3625e-08		ENSRNA050018937	4.16821	0.00371374		TraesCS4B02G092500	2.66012	0.00157934		TraesCS3B02G389000	11.986	5.68005e-60	11.8191	2.42182e-56	8.4805	9.83609e-23		TraesCS3B02G361100	2.46806	4.87458e-06	2.76588	3.24173e-16
TraesCS5B02G048600	4.43756	2.78047e-05								TraesCS6A02G276900	2.95758	6.56164e-15			TraesCS7A02G310600	3.40025	0.00177679		TraesCS3B02G472200	4.16224	0.000678185		TraesCS2D02G107500	2.65901	1.29344e-05		TraesCS7B02G418600	11.9834	1.18046e-25	13.7867	2.77473e-26	10.4068	3.76317e-12		TraesCS4A02G406000	2.46551	0.000847888	2.93205	0.000164002
TraesCS3B02G482600	4.43402	3.35623e-05								TraesCS2D02G441100	2.95341	0.00858421			TraesCS2D02G338100	3.40023	8.35087e-06		TraesCS7B02G411800	4.15961	0.00574087		TraesCS5B02G136900	2.65679	1.44574e-07		TraesCS7D02G479700	11.9812	1.00129e-43	13.0045	7.25638e-41	9.08257	1.23034e-22		TraesCS4D02G186500	2.46143	2.89393e-05	2.43916	0.000102865
TraesCS2B02G127100	4.4306	0.00409401								TraesCS2B02G274800	2.94818	0.00212209			TraesCSU02G032100	3.39873	0.00264784		TraesCS7B02G396600	4.15883	1.23451e-06		TraesCS7D02G443500	2.65474	1.67664e-05		TraesCS4A02G396300	11.9651	5.17058e-19	10.8342	1.65053e-14	9.10017	2.72459e-08		TraesCS7B02G377700	2.45848	0.000724331	2.25476	0.00324388
TraesCS7D02G209000	4.42736	3.95625e-18								TraesCS7A02G046700	2.94747	4.69677e-08			TraesCS4A02G277100	3.39781	6.39061e-15		TraesCS1D02G200200	4.13963	0.00194327		TraesCS7D02G345700	2.65317	0.00218657		TraesCS3A02G307200	11.965	6.08971e-100	8.82996	2.59719e-67	9.0842	1.57175e-33		TraesCS5D02G202900	2.45468	1.05244e-09	3.04199	9.17155e-14
TraesCS7B02G383300	4.41905	0.00395586								TraesCS3A02G493900	2.93994	5.79211e-09			TraesCS1D02G395200	3.39691	0.00643023		TraesCS7B02G093700	4.13274	7.84425e-05		TraesCS7D02G159800	2.65212	5.72602e-09		TraesCS5B02G464200	11.9643	9.27606e-33	14.2568	3.57611e-25	9.27866	1.03087e-30		TraesCS2A02G111000	2.4546	8.52431e-12	2.54287	8.47051e-08
TraesCS7A02G546300	4.40695	0.00524955								TraesCS7B02G432500	2.93431	0.00741275			TraesCS2B02G516700	3.39613	2.42915e-14		ENSRNA050016400	4.12749	1.99582e-06		TraesCS3D02G132500	2.64621	1.06313e-10		TraesCS7B02G024300	11.9525	1.68558e-19	10.0715	3.07919e-31	9.19747	6.34383e-11		TraesCS1A02G359100	2.44659	1.37291e-09	1.97184	0.000288173
ENSRNA050023729	4.40537	5.96474e-20								TraesCS4B02G237800	2.93062	0.00374632			TraesCS2B02G135600	3.39206	4.02324e-14		TraesCS4D02G014100	4.12662	0.00572147		TraesCS1B02G389200	2.64435	4.4261e-06		TraesCSU02G008900	11.9494	1.81627e-31	10.5595	8.94729e-52	6.77222	8.49623e-10		TraesCS2B02G419800	2.44408	3.66543e-08	2.39335	1.39419e-05
TraesCS6A02G104600	4.40285	1.58839e-05								TraesCS2B02G165500	2.92733	6.40431e-05			TraesCS5B02G342500	3.38846	8.86827e-08		TraesCS3A02G229800	4.12292	0.0013112		TraesCS5D02G387700	2.6375	0.000141778		TraesCS2A02G315600	11.9463	1.43357e-68	10.8945	1.53487e-102	6.40544	0.004861		TraesCS6D02G243400	2.43996	1.51739e-18	2.04122	1.48945e-06
TraesCS1D02G296400	4.39896	0.00584672								TraesCS3A02G411300	2.91178	0.00468593			TraesCS6B02G052300	3.38823	4.55572e-06		TraesCS1D02G066500	4.11425	0.000422151		TraesCS6B02G396700	2.63053	0.00252266		TraesCS2A02G520500	11.943	2.00849e-17	10.0496	2.57796e-13	10.5533	1.39401e-13		TraesCS2B02G367000	2.43992	0.00512466	4.53423	1.61643e-16
TraesCS5B02G048900	4.38926	4.65618e-06								TraesCS6A02G386900	2.90827	0.000520127			TraesCS2D02G474300	3.38761	0.00186405		ENSRNA050021240	4.10313	0.00403694		TraesCS2A02G345700	2.62684	0.00126552		TraesCS6B02G238700	11.9413	2.08222e-35	8.52823	1.7536e-25	6.19751	6.45005e-19		TraesCS7B02G123100	2.43894	0.000200691	2.81246	4.25718e-07
TraesCS3D02G072100	4.38839	1.91097e-06								TraesCS3D02G009600	2.90643	8.09218e-40			TraesCS6D02G096900	3.38232	7.92641e-05		TraesCS1A02G093200	4.0994	0.0063764		TraesCS7A02G025500	2.62304	3.09366e-08		TraesCS2D02G445900	11.94	7.12521e-20	12.3249	8.40409e-22	7.7714	2.84254e-13		TraesCS3A02G105400	2.43636	2.64232e-05	2.48723	1.68292e-05
TraesCS6B02G400300	4.38273	0.00423231								TraesCS1B02G026600	2.90093	0.000205758			TraesCS6D02G140100	3.38155	1.12427e-10		TraesCS5D02G033500	4.08747	0.000241377		TraesCS2D02G128900	2.61851	4.31451e-16		TraesCS6A02G120600	11.9399	2.326e-46	10.5038	5.9551e-44	7.56281	4.96381e-13		TraesCS3B02G204300	2.43139	2.08981e-14	2.48764	8.73392e-23
TraesCS1D02G126100	4.37862	0.00447152								TraesCS4A02G486400	2.90008	2.39546e-16			TraesCS7D02G516800	3.37862	2.80449e-11		ENSRNA050018653	4.08453	0.000858656		TraesCS2B02G235300	2.61678	0.00561052		TraesCS3A02G490700	11.9352	2.11479e-21	12.6628	4.86533e-22	4.88321	0.000519849		TraesCS6A02G099200	2.42298	1.83616e-06	1.9646	8.97725e-06
TraesCS6A02G176200	4.35527	0.0054891								TraesCS3D02G003100	2.89116	3.66278e-16			TraesCS5D02G483100	3.37795	0.0015891		TraesCS7D02G357700	4.08033	0.00424034		TraesCS5D02G165200	2.60644	7.86396e-15		TraesCSU02G152800	11.928	5.68128e-18	8.2841	6.3275e-21	9.97523	5.21254e-14		TraesCS4A02G260000	2.4204	5.23438e-09	2.26773	8.74768e-08
TraesCS4A02G486000	4.3542	0.0017447								TraesCS7A02G544600	2.87947	0.00316821			TraesCS4D02G365700	3.37773	1.58613e-05		TraesCS1A02G428000	4.07281	0.00218279		TraesCS5A02G271700	2.59881	3.55713e-15		TraesCS3D02G305300	11.9278	3.49298e-123	11.3207	1.30599e-52	8.47456	5.72138e-27		TraesCS4A02G234400	2.41985	9.47668e-08	2.49907	3.08485e-15
TraesCS6B02G126800	4.34885	0.00488961								TraesCS4D02G192700	2.87819	3.35814e-05			TraesCS6B02G258900	3.3761	1.01207e-09		TraesCSU02G176200	4.05669	1.97722e-06		TraesCS7A02G366700	2.59771	0.00201138		TraesCS2A02G546700	11.9214	1.62338e-21	9.87731	1.9539e-11	6.74275	4.38614e-05		TraesCS3B02G441100	2.41549	1.75598e-07	2.52036	8.842e-23
TraesCS2A02G578900	4.34678	5.92191e-74								TraesCS6B02G353200	2.87625	0.00611936			TraesCS3A02G499300	3.37309	0.00733438		TraesCS2D02G586500	4.05603	0.0017041		TraesCS2B02G325800	2.59638	0.00550364		TraesCS3A02G356100	11.9161	7.5134e-87	10.1414	4.01226e-38	6.61186	2.48924e-16		TraesCS2D02G287300	2.41229	1.03641e-07	2.79334	3.24315e-12
TraesCS3A02G029600	4.34543	8.16058e-51								ENSRNA050019761	2.87123	0.00131841			TraesCS3D02G416400	3.37042	1.45384e-11		TraesCS5B02G187200	4.05266	4.71185e-13		TraesCS3D02G518600	2.59217	3.40101e-06		TraesCS7A02G118300	11.9135	7.49313e-23	13.9601	5.41288e-27	11.3802	7.07048e-17		TraesCS5D02G112800	2.40272	3.63345e-13	1.99065	2.30066e-15
TraesCS7A02G128600	4.33963	0.00770934								TraesCS6D02G170500	2.87042	1.25422e-05			TraesCS3D02G127300	3.36889	2.85086e-14		TraesCS3D02G370800	4.03181	0.00255986		TraesCS7A02G178600	2.59091	1.43022e-08		TraesCS3D02G461200	11.9083	4.60275e-223	12.9686	7.51117e-92	10.8262	6.16224e-32		TraesCS2D02G405200	2.40208	1.81598e-11	2.38336	3.7441e-17
TraesCS3B02G490800	4.33807	8.05655e-18								TraesCS2A02G407500	2.86941	0.00325015			TraesCS4A02G308700	3.34096	5.18035e-09		TraesCS1B02G073900	4.03091	0.000247149		TraesCS2B02G034700	2.58711	4.95747e-10		TraesCS3B02G022200	11.9038	3.70417e-19	6.53116	1.3468e-15	6.63176	2.01521e-14		TraesCS3B02G466300	2.4003	0.00082278	2.70209	0.000686621
TraesCS2D02G536100	4.32489	1.65623e-16								TraesCS1A02G007200	2.86724	0.00177556			TraesCS6A02G260200	3.33769	0.000554543		TraesCS6B02G172500	4.02405	0.000552152		TraesCS1A02G356300	2.58277	0.000403611		TraesCS7B02G238300	11.9008	1.24907e-16	11.649	4.10596e-20	10.7762	7.27789e-16		TraesCS6D02G097300	2.37878	3.87158e-08	2.70864	1.21799e-09
TraesCS1A02G030900	4.32283	2.1822e-31								TraesCS1D02G190100	2.86525	0.00973919			TraesCS7B02G269900	3.33314	4.35811e-05		TraesCS2D02G504400	4.01386	1.04161e-05		TraesCS7B02G285200	2.5799	8.95793e-25		TraesCS3D02G053900	11.8968	1.24975e-17	10.3511	5.47017e-15	9.29399	1.57085e-12		TraesCS4B02G092400	2.37867	1.47469e-15	3.40344	2.44254e-08
TraesCS3B02G046200	4.30236	0.00552059								TraesCS3D02G001900	2.8607	2.49046e-19			ENSRNA050021241	3.32801	0.00554889		TraesCS5B02G009000	4.00969	0.000220109		TraesCS1A02G070200	2.57944	2.00157e-16		TraesCSU02G151939	11.8957	3.53177e-29	8.94852	3.29296e-09	10.311	4.506e-26		TraesCS5D02G340200	2.37616	4.80365e-05	2.56681	3.71365e-05
TraesCS7B02G078200	4.29301	3.16863e-11								TraesCS3B02G293200	2.85734	1.27682e-13			TraesCS3B02G366400	3.32712	0.00989575		TraesCS3B02G356900	4.00054	6.38613e-06		TraesCS2D02G069700	2.57292	2.90723e-05		TraesCS1A02G232500	11.8933	4.68807e-18	7.82955	3.02075e-20	10.2132	3.09456e-12		TraesCS1A02G143000	2.3759	5.83839e-08	2.41546	1.6894e-18
TraesCS1D02G444100	4.28434	3.21931e-08								TraesCS2B02G567000	2.85605	0.000325927			TraesCS2D02G136400	3.32195	0.00627754		TraesCS5D02G329300	3.99321	0.000182317		TraesCS3A02G088000	2.5721	1.22403e-12		TraesCS2B02G093100	11.8765	7.20263e-74	12.0871	1.73828e-16	8.0163	1.25639e-74		TraesCS2D02G340600	2.37522	3.08029e-05	2.52343	1.43957e-05
ENSRNA050015622	4.27667	1.78735e-09								TraesCS2B02G478700	2.84729	5.25879e-09			TraesCS3D02G516900	3.31061	8.78307e-06		ENSRNA050024320	3.99164	0.000699779		TraesCS6D02G084500	2.56952	2.86676e-16		TraesCS3B02G290200	11.8761	1.17525e-74	14.2367	2.94849e-24	4.81794	0.00845609		TraesCS7D02G201000	2.37195	5.01632e-20	2.08121	0.00326922
TraesCS5D02G060200	4.27666	0.00609262								TraesCSU02G207700	2.84523	9.03143e-23			TraesCS6D02G276500	3.3087	3.43381e-06		TraesCS4B02G299000	3.98634	1.42012e-05		TraesCS7A02G405600	2.56793	1.07051e-10		TraesCS4D02G095900	11.8686	1.93277e-32	9.09155	1.97528e-38	7.13997	8.80046e-05		TraesCS1D02G066100	2.3671	1.89615e-09	2.73514	4.25715e-09
TraesCS2B02G533200	4.27642	4.07745e-19								TraesCS7B02G390000	2.83845	1.57546e-21			TraesCS3A02G232500	3.30848	0.0082109		TraesCS6D02G104900	3.98591	0.000758865		TraesCS1B02G022300	2.56307	0.00053517		TraesCS5D02G355700	11.868	3.92684e-20	9.04378	1.2851e-10	9.55161	2.16682e-12		TraesCS7D02G088200	2.3657	9.33453e-05	4.14144	5.52715e-09
TraesCS6B02G254900	4.27599	0.00648408								TraesCS3D02G283300	2.83735	0.00349899			TraesCS3A02G306800	3.3082	2.57232e-06		TraesCS3A02G151400	3.9742	1.407e-05		TraesCS3D02G534000	2.5623	8.27411e-13		TraesCS5B02G449500	11.8675	2.04508e-92	10.875	4.88283e-111	8.69512	5.25216e-29		TraesCS2B02G130000	2.363	1.52899e-08	2.58389	1.15036e-08
TraesCS2B02G276000	4.27158	0.00659782								TraesCS7B02G418900	2.83472	1.79809e-45			TraesCS7A02G181600	3.30675	0.00494664		TraesCS3A02G011600	3.96861	0.000727118		TraesCS3B02G107200	2.56142	9.70084e-19		TraesCS1D02G080400	11.8664	5.30213e-71	12.5004	2.77361e-72	10.8277	9.66682e-55		TraesCS6D02G277500	2.35391	6.13751e-06	3.04889	5.26571e-18
TraesCS5A02G328500	4.2665	4.07445e-27								TraesCS5A02G018200	2.8233	0.00668886			TraesCS6A02G043000	3.30537	1.33772e-15		TraesCS1B02G141100	3.96497	5.03593e-05		TraesCS5D02G048900	2.56029	0.000147153		TraesCS7B02G276100	11.855	3.06174e-17	12.0031	2.12686e-19	11.064	6.36236e-16		TraesCS5D02G478200	2.35242	3.16434e-07	2.1403	0.00354241
TraesCS2A02G589300	4.2613	0.002367								ENSRNA050015612	2.82067	1.01067e-50			TraesCS6B02G274900	3.2969	2.45772e-09		TraesCS1B02G137100	3.96486	0.00520288		TraesCS3B02G337900	2.55708	3.17807e-09		TraesCS5D02G556900	11.8523	8.76218e-24	12.9396	8.05994e-21	10.3616	6.8447e-19		TraesCS4D02G059100	2.34502	1.24516e-09	2.1481	3.75376e-09
TraesCS7B02G312600	4.25257	7.11075e-05								TraesCS2B02G554200	2.81447	0.00907632			TraesCS6D02G304800	3.29667	0.000651707		ENSRNA050024117	3.95107	0.000268486		TraesCS5A02G522100	2.54624	1.40136e-12		TraesCS6D02G244600	11.8514	1.33059e-41	10.1223	6.38331e-35	7.54501	4.45017e-20		TraesCS5D02G072500	2.3441	4.5593e-10	2.36456	1.04938e-13
TraesCS2A02G515400	4.24818	0.000150083								TraesCS5A02G017900	2.81138	6.79726e-11			TraesCS3B02G371100	3.28705	0.00203868		TraesCS5B02G368400	3.9466	2.45186e-06		TraesCS3A02G305000	2.54355	0.000320454		TraesCS1B02G459700	11.8464	2.60806e-19	7.14995	3.777e-25	5.30591	1.06461e-08		TraesCS2A02G348600	2.3417	2.15355e-10	2.20064	2.706e-07
TraesCS6D02G103400	4.23286	3.44882e-23								TraesCS6D02G154600	2.80995	0.000199116			TraesCS2D02G249300	3.2864	0.00162433		TraesCS2B02G036200	3.9427	8.12057e-05		TraesCS2D02G509000	2.54131	0.00769697		TraesCS7A02G198900	11.8436	7.67335e-18	9.28078	6.22557e-22	9.37709	1.39007e-08		TraesCS3D02G438600	2.34105	0.00151109	5.06233	1.76335e-09
TraesCS5B02G068300	4.22875	0.000118256								TraesCS1B02G392000	2.80357	0.00492078			ENSRNA050016007	3.28424	2.37228e-05		TraesCS7A02G085700	3.92934	5.0021e-13		TraesCS3A02G071500	2.53283	3.54083e-07		TraesCSU02G128700	11.8415	6.8879e-21	9.54698	1.14494e-29	11.007	2.53303e-15		TraesCS5B02G178600	2.3393	2.26149e-15	2.06572	6.10799e-13
TraesCS6A02G094100	4.22193	0.00718233								TraesCS7B02G424600	2.79793	0.000651934			ENSRNA050016010	3.27947	0.00182582		TraesCS2B02G278100	3.92268	0.00412675		TraesCS3D02G074600	2.52356	5.21515e-07		TraesCS7B02G015200	11.8356	1.92516e-57	13.3888	8.2445e-40	13.907	5.68507e-26		TraesCS7B02G302000	2.33261	0.00013983	2.55362	1.14231e-05
TraesCS6A02G274700	4.21551	1.18535e-12								TraesCS6D02G041000	2.79697	0.000215717			TraesCS5D02G450800	3.27533	8.61874e-08		TraesCS3B02G043600	3.9219	1.59884e-11		TraesCS1D02G396200	2.5224	9.04853e-07		TraesCS4D02G031900	11.8351	1.38718e-18	10.7555	8.6406e-16	5.25491	9.37494e-06		TraesCS4A02G392500	2.32976	6.7106e-06	5.73571	7.72972e-29
TraesCS4A02G464900	4.21205	6.68514e-12								TraesCS7B02G043100	2.78997	0.00024307			TraesCS1A02G215500	3.27224	1.19286e-05		ENSRNA050018944	3.92148	0.000726217		TraesCS2A02G453600	2.51096	1.15469e-05		TraesCS1B02G264600	11.827	7.80879e-25	9.96319	5.40592e-25	9.2104	4.32032e-25		TraesCS3B02G016300	2.32897	2.23659e-09	3.26778	2.14127e-18
TraesCS6B02G173400	4.20913	7.73678e-05								TraesCS3B02G529700	2.78855	1.07787e-10			TraesCS3A02G447000	3.27135	0.000908446		ENSRNA050018951	3.91043	0.00463359		TraesCS7B02G117000	2.50854	0.000261774		TraesCSU02G145300	11.8267	2.90834e-33	11.398	3.40151e-34	9.54169	2.48559e-69		TraesCS2A02G371600	2.3247	5.70032e-11	2.32964	8.92341e-11
TraesCS7D02G235100	4.2054	5.11882e-39								TraesCS4B02G017300	2.78815	9.08469e-19			TraesCS5B02G354700	3.25881	0.00560972		TraesCSU02G099100	3.90988	1.0055e-06		TraesCS2D02G361400	2.50713	3.01806e-15		TraesCS7D02G048600	11.8261	2.02831e-23	9.44233	1.62877e-06	5.81602	7.91098e-09		TraesCS6D02G251200	2.32233	0.00260361	4.06687	1.80826e-08
TraesCS2B02G046800	4.19696	3.11401e-13								TraesCS1B02G107400	2.78704	4.17285e-08			TraesCS5B02G399200	3.25867	0.00243825		TraesCS5A02G326800	3.90772	2.00506e-08		TraesCS2B02G620900	2.50548	0.00174504		TraesCS3A02G532600	11.8203	7.26728e-48	15.2275	4.30056e-28	11.7699	5.11535e-23		TraesCS3D02G091700	2.31972	5.63964e-07	2.08055	8.94596e-05
TraesCS2B02G508400	4.1965	0.00859513								TraesCS6B02G170300	2.78278	3.73887e-05			TraesCS1D02G434100	3.25733	1.20533e-05		TraesCS3B02G289500	3.90384	1.24416e-24		TraesCS6A02G394700	2.50372	1.01485e-17		TraesCS4B02G279300	11.8153	3.83782e-18	12.0085	1.13371e-19	9.93443	1.17293e-12		TraesCS1B02G431500	2.31206	2.32035e-13	2.30512	9.21401e-08
TraesCS2D02G223900	4.1911	0.0094632								TraesCS5A02G526200	2.7738	0.00676611			TraesCS1A02G025800	3.25106	0.00019355		TraesCS5B02G421600	3.89814	0.00868524		TraesCS3A02G307500	2.49106	7.8044e-06		TraesCS5A02G305100	11.8145	1.32542e-24	8.46014	2.08435e-41	6.41495	2.64234e-14		TraesCS6D02G324200	2.3103	2.5019e-12	2.03387	5.93834e-09
TraesCS2B02G531100	4.18629	1.61241e-08								TraesCS2B02G404200	2.77121	6.84895e-12			TraesCS3D02G143300	3.24949	3.33781e-07		TraesCS2A02G370100	3.89346	0.00553507		TraesCS1D02G245900	2.49052	3.0925e-24		TraesCS5A02G351300	11.8131	1.17503e-19	9.84351	9.53048e-12	8.84173	5.54323e-09		TraesCS4D02G194200	2.30701	2.95976e-07	3.15119	7.99499e-15
ENSRNA050024293	4.1853	1.01286e-18								TraesCS5B02G482100	2.76678	0.00297475			TraesCS5A02G328600	3.24717	9.95419e-10		TraesCS5B02G490500	3.8929	4.1577e-18		TraesCS3D02G287500	2.48665	0.00980522		TraesCS2D02G449900	11.8094	6.77681e-34	11.0837	7.35187e-20	12.0296	4.5141e-19		TraesCS3D02G358400	2.30586	0.00424073	2.26037	0.00401526
TraesCS7B02G391400	4.18493	1.97827e-13								ENSRNA050023722	2.76652	8.51637e-05			TraesCS4B02G054700	3.2449	6.11593e-09		TraesCS2A02G485100	3.89261	1.70312e-06		TraesCS6D02G050800	2.47537	1.79649e-16		TraesCS7B02G310500	11.8089	3.28528e-18	8.6577	3.49674e-22	11.8538	3.61908e-18		TraesCS6A02G305400	2.30467	1.4567e-11	2.36517	1.76042e-15
TraesCS5B02G239600	4.18195	2.6214e-39								TraesCS3D02G015700	2.75363	3.60471e-13			TraesCS6A02G346100	3.23929	0.000897435		TraesCS7D02G204300	3.89205	3.14452e-18		TraesCS3D02G014200	2.4744	0.00267753		TraesCSU02G150800	11.804	1.03071e-15	9.71189	1.21071e-12	9.46961	3.68353e-11		TraesCS6A02G375800	2.30331	1.50223e-06	2.07905	9.42751e-07
TraesCS1B02G134400	4.1744	0.000633642								TraesCS2B02G093100	2.75011	0.00698672			TraesCS6B02G178600	3.23593	2.55972e-07		TraesCS6A02G233100	3.87282	4.57331e-12		TraesCS5B02G330700	2.47207	7.7927e-12		TraesCS1D02G054600	11.8039	3.31967e-19	9.52081	3.82704e-11	9.57495	1.41348e-10		TraesCS6B02G469900	2.30094	4.20098e-06	1.97672	5.66959e-07
TraesCS1D02G288400	4.16808	5.89493e-05								TraesCS4A02G296300	2.74893	0.000327293			TraesCS1D02G361000	3.23326	3.98469e-09		TraesCS7D02G541100	3.86952	9.27604e-07		TraesCS3D02G031000	2.46949	0.000266949		TraesCS5D02G068500	11.7985	1.13188e-17	11.8408	9.41951e-20	12.5879	5.62229e-22		TraesCS4D02G365900	2.29631	0.0028647	2.5123	3.72609e-06
TraesCS7B02G320900	4.16309	0.000131833								TraesCS3A02G351400	2.74423	9.91811e-14			TraesCS6D02G310700	3.22987	1.93313e-15		TraesCS7B02G299900	3.86553	0.00175027		TraesCS1B02G460100	2.4659	5.07154e-07		TraesCS3D02G472000	11.7965	9.05409e-21	11.5174	1.87125e-17	11.0654	1.04719e-16		TraesCS5B02G528900	2.29607	1.64519e-05	2.1626	0.000187489
TraesCS2B02G620600	4.16216	5.05975e-06								TraesCS7B02G090000	2.73982	0.000617174			TraesCS1D02G296500	3.22676	6.83052e-06		TraesCS2A02G439500	3.86108	3.44108e-08		TraesCS2D02G212200	2.46484	2.193e-06		TraesCS4A02G484800	11.7934	2.1252e-44	7.05449	1.30442e-35	6.46711	1.97171e-16		TraesCS2B02G250100	2.29502	4.06897e-06	2.17679	1.12496e-08
TraesCS7A02G491800	4.16136	0.00859513								TraesCS2D02G025300	2.73918	0.00270236			TraesCS4A02G205900	3.22312	6.36655e-05		TraesCS3B02G131000	3.85394	0.00185313		TraesCS7D02G111800	2.46416	6.30556e-09		TraesCS5A02G304100	11.7926	7.64558e-21	11.4172	1.30705e-17	7.61783	8.53292e-11		TraesCS2D02G356600	2.29398	5.93288e-16	2.40081	1.57856e-09
TraesCS5D02G401300	4.15467	2.52618e-07								TraesCS3D02G225300	2.73793	0.00570573			ENSRNA050013856	3.22246	0.00912643		TraesCS4A02G305500	3.83773	3.07577e-06		TraesCS1D02G086000	2.46281	5.08232e-05		TraesCS5D02G069100	11.7902	1.54137e-24	11.632	1.61787e-23	8.70561	1.44219e-32		TraesCS4A02G207800	2.2867	1.99943e-06	2.95739	3.45207e-09
TraesCS7A02G074600	4.15271	0.00933025								TraesCS2B02G412100	2.7348	2.28722e-05			TraesCS7B02G404900	3.22089	8.69881e-09		TraesCS1D02G359400	3.83764	0.00969005		TraesCS7D02G553000	2.46189	8.4849e-06		TraesCS3A02G272800	11.7899	1.35062e-68	8.30524	1.05856e-38	8.96828	4.15814e-64		TraesCS3B02G608800	2.2809	3.70849e-05	2.92147	5.89644e-19
TraesCS2A02G166200	4.14951	2.03286e-10								TraesCS2A02G334000	2.7347	5.29104e-07			TraesCS1A02G395100	3.21887	0.000216714		TraesCS3B02G339600	3.83163	1.09328e-13		TraesCS5A02G090000	2.45808	0.000828836		TraesCS2A02G040900	11.7809	3.38312e-19	6.75657	1.91722e-17	3.24168	3.27392e-06		TraesCS3A02G419800	2.28068	0.00212534	3.23687	1.8562e-08
TraesCS3B02G558400	4.14668	0.000168464								TraesCS3A02G440600	2.72769	3.4073e-06			TraesCS1D02G380100	3.21538	0.00557967		ENSRNA050020231	3.83156	0.00817174		TraesCS3D02G398700	2.4548	0.000778497		TraesCS4B02G349900	11.7784	4.24923e-20	10.2438	7.94122e-15	6.21356	4.79776e-19		TraesCS5D02G187700	2.28063	7.68567e-07	2.36276	2.31901e-17
TraesCS2B02G247300	4.14184	6.87391e-11								TraesCS3A02G226600	2.72101	0.000797376			TraesCS2A02G299500	3.20595	2.69942e-05		TraesCS7A02G148400	3.8239	4.39532e-06		TraesCS7D02G108900	2.45422	2.63041e-07		TraesCS3D02G477600	11.7765	8.98478e-17	11.0098	2.32599e-17	8.34312	5.76197e-13		TraesCS1A02G076500	2.27571	7.50988e-10	2.59638	0.0023227
TraesCS7D02G099200	4.14089	1.11912e-05								TraesCS2D02G522800	2.71894	1.04363e-16			TraesCS3A02G297000	3.19602	1.21574e-05		TraesCS3D02G051500	3.81074	7.48982e-09		TraesCS1A02G206300	2.45378	0.00376025		TraesCS3B02G320600	11.7741	3.50441e-51	9.4316	3.69435e-48	12.9512	1.18277e-23		TraesCS5B02G071100	2.27569	2.15104e-10	2.48841	4.28151e-13
TraesCS2B02G203300	4.13654	6.14642e-09								TraesCS3D02G260500	2.71756	2.30218e-08			TraesCS3D02G150900	3.18749	0.00407581		TraesCS1B02G074100	3.80496	0.00267015		TraesCS6A02G140800	2.44112	1.06917e-16		TraesCS5B02G150200	11.7584	4.12181e-24	10.6834	2.68673e-33	7.81715	1.943e-31		TraesCS7D02G319900	2.27233	8.04025e-09	3.76788	8.3546e-18
TraesCS7A02G545100	4.13148	0.000528385								TraesCS1B02G428800	2.71752	7.23995e-23			TraesCS3D02G509700	3.18638	1.06916e-11		TraesCS7B02G107900	3.79639	3.64277e-30		TraesCS6B02G067800	2.43844	2.91255e-09		TraesCS5D02G478600	11.7573	2.58276e-23	13.3162	7.06607e-24	6.30896	0.00126885		TraesCS3B02G565200	2.27106	1.0339e-13	1.97433	1.60104e-14
TraesCS1B02G403700	4.11935	6.37094e-30								TraesCS1D02G189000	2.71385	0.000483743			TraesCS7D02G143200	3.18483	7.52255e-11		ENSRNA050023573	3.79404	0.000526616		TraesCS3A02G146900	2.43387	8.93862e-08		TraesCS6D02G275100	11.7541	3.43694e-45	9.83242	3.36008e-54	6.88019	0.000519662		TraesCS3B02G056600	2.26873	0.000527016	3.19265	1.02776e-10
TraesCS7B02G332700	4.11813	2.1377e-17								TraesCS7A02G195300	2.70891	6.53027e-07			TraesCS3A02G434300	3.18025	2.64451e-09		ENSRNA050024587	3.78746	0.00960474		TraesCS7D02G012900	2.42685	2.69062e-08		TraesCS5A02G097600	11.7532	5.63958e-15	10.2551	1.5435e-12	8.61439	8.05919e-06		TraesCS6D02G042000	2.26871	1.36243e-09	2.22684	0.00211161
TraesCS5A02G502000	4.11571	3.45926e-11								TraesCS4D02G015600	2.70477	1.44646e-12			TraesCS3A02G512400	3.17198	9.48371e-05		ENSRNA050016397	3.78716	0.00544266		TraesCS3D02G402300	2.4244	9.84569e-05		TraesCS5A02G476900	11.7472	2.75275e-19	8.6647	3.32464e-45	7.9437	1.61903e-11		TraesCS3D02G113200	2.26587	0.000457804	1.9863	7.22958e-05
TraesCS2D02G449100	4.11276	0.00309476								TraesCS3B02G030400	2.70153	4.45027e-07			TraesCS6A02G336800	3.17065	1.36072e-15		TraesCS7D02G063300	3.78667	2.85537e-07		TraesCS7B02G148700	2.42359	0.00750056		TraesCS2D02G374400	11.7453	4.10917e-42	9.60336	1.08241e-43	7.77407	3.7868e-24		TraesCS1B02G454100	2.26577	0.00583825	3.80198	2.24809e-09
TraesCS6B02G043100	4.10916	0.0016195								TraesCS2B02G411200	2.68554	0.00650741			TraesCS5A02G428200	3.16787	6.4194e-23		ENSRNA050019777	3.78579	0.00161371		TraesCS5A02G266000	2.4227	0.000202741		TraesCS1B02G064600	11.7394	3.34417e-18	6.54791	6.66784e-05	10.9421	8.40156e-16		TraesCS1B02G257100	2.26572	8.38656e-07	2.21499	5.56272e-18
TraesCS5D02G054800	4.10495	1.96696e-23								TraesCS3D02G006500	2.68422	3.02208e-11			TraesCS1D02G130300	3.16762	0.00263368		TraesCS2B02G474900	3.78347	8.05515e-26		ENSRNA050015609	2.42079	3.20656e-14		TraesCS3B02G446700	11.7344	2.9171e-16	11.0419	3.20726e-17	9.45482	7.31064e-10		TraesCS3A02G268400	2.25902	6.11401e-05	3.81099	1.81063e-06
TraesCS1B02G392300	4.10434	7.20284e-12								TraesCS5B02G422400	2.67428	9.72235e-24			TraesCS2A02G138900	3.16735	3.28787e-05		TraesCS7D02G457800	3.78333	2.87578e-21		TraesCS7B02G149300	2.41996	1.06734e-05		TraesCS5A02G386000	11.7224	1.06797e-24	9.77431	7.18729e-35	7.95982	4.5092e-25		TraesCS5A02G332100	2.25544	2.57988e-08	2.11754	1.73315e-16
TraesCS1A02G412800	4.10149	0.00433806								TraesCS4D02G015800	2.67077	0.000849893			TraesCS7D02G516700	3.1647	1.86144e-05		TraesCS3D02G141900	3.7803	5.16602e-23		TraesCS7A02G428300	2.41367	1.30946e-07		TraesCS3A02G011400	11.7212	7.99694e-20	12.0793	6.45341e-22	10.9549	7.09949e-17		TraesCS2A02G440800	2.25365	7.20556e-05	2.19373	0.00019997
TraesCS3B02G034200	4.09622	1.17254e-08								TraesCS3D02G361300	2.67008	0.00497921			TraesCS6D02G140500	3.15966	3.84332e-05		ENSRNA050018663	3.77632	0.00306751		TraesCS2B02G623700	2.41292	5.76838e-10		TraesCS7D02G048700	11.7204	2.76557e-17	10.6175	2.85085e-12	6.18008	7.53955e-10		TraesCS2B02G242200	2.25132	1.2219e-09	2.16013	1.04066e-22
TraesCS2B02G627600	4.09502	0.00151021								TraesCS2B02G307200	2.66446	1.12718e-10			TraesCS1A02G301500	3.15918	0.000198295		TraesCSU02G057400	3.7717	0.00212315		TraesCS1B02G158600	2.41084	3.64187e-15		TraesCS5B02G321100	11.7111	1.20037e-17	11.6145	9.10407e-17	10.3505	1.0926e-15		TraesCS2A02G305500	2.24181	0.000862541	2.05254	2.40482e-09
TraesCS3B02G096500	4.09335	2.32099e-33								TraesCS5D02G446900	2.66311	0.00479026			TraesCS2D02G214200	3.15844	4.97067e-12		TraesCS2A02G188900	3.7569	8.68555e-18		TraesCS1D02G246700	2.41052	0.000105697		TraesCS5D02G333800	11.7086	2.38675e-175	12.1741	3.38539e-65	12.3175	1.54068e-51		TraesCS1D02G431200	2.2372	0.00121009	2.31778	0.00556626
TraesCS5D02G106800	4.09061	0.000672969								TraesCS6B02G178000	2.66239	0.000189482			TraesCS2B02G192600	3.15732	7.8814e-05		TraesCS7D02G542600	3.75373	8.62931e-05		TraesCS2B02G579000	2.41043	7.2523e-16		TraesCS5B02G443000	11.7071	1.01506e-15	9.43482	2.45502e-12	8.37101	1.09869e-07		TraesCS3B02G473800	2.23065	2.42464e-09	2.29496	6.15768e-14
TraesCS3A02G304400	4.08643	0.00266286								TraesCS2D02G125800	2.66221	0.00681873			TraesCS3B02G421700	3.15405	7.87906e-11		TraesCS5A02G275700	3.75118	0.00188691		TraesCS7A02G004800	2.40934	0.00943535		TraesCS4A02G413600	11.7048	2.54758e-16	10.5881	8.10302e-15	3.76144	0.000411422		TraesCS5B02G519000	2.23055	0.00331953	2.50039	0.00456229
TraesCS2B02G275800	4.08432	0.00922703								TraesCS3A02G497300	2.65405	0.000793749			TraesCS4B02G080500	3.14554	0.00413817		TraesCS1B02G060500	3.74997	0.00213845		TraesCS2B02G080100	2.40684	7.57798e-13		TraesCS5B02G217100	11.6913	7.6765e-20	11.1005	2.78308e-17	6.19252	2.39779e-17		TraesCS5D02G460700	2.22726	8.80639e-07	2.22834	0.000369178
TraesCS3B02G337000	4.07999	0.00012434								TraesCS2B02G084300	2.63183	0.00200818			TraesCS4B02G042200	3.14553	0.000314708		TraesCS6B02G142000	3.74513	0.00406247		TraesCS7D02G259300	2.40427	0.00586071		TraesCS7B02G206500	11.689	4.95229e-56	11.9161	4.93216e-16	7.25716	3.39497e-05		TraesCS3B02G397400	2.21713	4.68238e-05	2.15877	9.50224e-09
TraesCS2D02G026900	4.07662	9.80597e-05								TraesCS4B02G032100	2.63092	0.00258346			TraesCS7D02G097500	3.14359	8.22525e-20		ENSRNA050019571	3.741	0.00533519		TraesCS5D02G275200	2.4039	3.82935e-13		TraesCS7B02G107400	11.6887	1.04996e-65	11.6005	8.58426e-38	8.70621	4.62102e-45		TraesCS5A02G210000	2.21544	4.54483e-10	2.08969	0.000210432
TraesCS5B02G043200	4.07091	2.02378e-17								TraesCS7A02G009100	2.62904	0.000228895			TraesCS4B02G162300	3.14105	1.26608e-05		TraesCS3B02G309900	3.73379	3.20317e-06		TraesCS5A02G529400	2.40282	9.83532e-06		TraesCS2D02G568200	11.6883	1.10751e-19	4.7534	1.1092e-06	9.35176	7.6433e-30		TraesCS5D02G101200	2.21381	0.000391194	3.06109	6.66323e-18
TraesCS5B02G501500	4.0686	1.94701e-16								TraesCS4D02G201300	2.62832	0.00161457			TraesCS5B02G035100	3.13801	6.13341e-05		TraesCS6A02G116800	3.72701	0.000636678		TraesCS2B02G536700	2.40056	2.00342e-05		TraesCS6B02G085400	11.6864	6.37996e-159	12.7538	5.3115e-77	8.59539	5.41586e-20		TraesCS2D02G110000	2.21299	1.37733e-06	2.69068	0.00026432
TraesCS3B02G349800	4.06143	4.87332e-05								TraesCS2B02G040100	2.62516	0.00326967			ENSRNA050017303	3.13655	0.00012946		TraesCS1A02G116900	3.7217	3.33698e-16		TraesCS6B02G100500	2.39798	0.00817494		TraesCS5A02G397800	11.6722	7.02022e-70	8.88852	1.06196e-57	7.12592	2.30775e-20		TraesCS1A02G265200	2.21148	9.31318e-06	3.44988	2.90772e-26
TraesCS6B02G129300	4.05916	9.45944e-23								TraesCS1B02G130600	2.61399	0.00436692			TraesCS5A02G097200	3.13245	7.99252e-07		TraesCS6B02G456100	3.71631	6.4449e-06		TraesCS3A02G331000	2.38894	1.68066e-14		TraesCS1B02G162400	11.6704	2.57187e-105	13.4637	5.00632e-40	10.6515	1.07041e-56		TraesCS6A02G188400	2.20458	3.75022e-13	2.01402	9.41465e-14
TraesCS2D02G131100	4.05645	6.48523e-19								TraesCS6B02G437200	2.61367	5.24849e-06			TraesCS3B02G213400	3.12888	1.43577e-10		TraesCS7A02G042900	3.71481	2.49993e-05		TraesCS2D02G561700	2.38605	2.8101e-18		TraesCS3A02G253500	11.6671	8.6113e-15	5.64245	1.30298e-09	9.18325	3.22388e-09		TraesCS5A02G089100	2.20329	6.39794e-05	2.59891	1.23417e-11
TraesCS4B02G223000	4.05555	1.0085e-14								TraesCS1B02G113700	2.60191	0.0095636			ENSRNA050020065	3.12779	0.00595038		TraesCS5A02G509100	3.7103	1.52462e-39		TraesCS2A02G029900	2.38451	0.00928728		TraesCS4D02G102800	11.6665	3.3214e-35	14.6525	3.95463e-37	11.004	2.25641e-94		TraesCS5A02G052600	2.19951	1.18418e-07	2.66252	3.11892e-16
TraesCS1D02G233600	4.05456	0.00116719								TraesCS5A02G011900	2.59486	0.00328421			TraesCS6D02G154400	3.12365	2.70712e-12		TraesCS5B02G257700	3.70832	0.000471496		TraesCS2A02G161100	2.38268	3.20076e-08		TraesCS3D02G452000	11.6653	1.56089e-18	10.7694	3.31674e-15	8.50268	3.03645e-10		TraesCS3D02G286600	2.19301	2.37127e-07	2.06768	5.79466e-13
TraesCS5A02G212100	4.05148	1.07377e-35								TraesCS2D02G556900	2.59034	2.8477e-07			TraesCS2A02G432800	3.11976	4.34516e-05		TraesCS4B02G329100	3.70517	0.00165317		TraesCS6B02G306100	2.38172	0.000156425		TraesCS4B02G099700	11.6641	3.36179e-43	8.957	1.64879e-38	7.23411	6.53902e-13		TraesCS3D02G432600	2.18852	6.61023e-10	2.32088	3.00919e-14
TraesCS7D02G182600	4.04873	0.00973048								TraesCS6A02G221100	2.58491	0.0021967			TraesCS4D02G147900	3.11186	1.46099e-08		TraesCS2B02G533800	3.70461	9.68742e-13		TraesCS3D02G132400	2.38128	0.00014763		TraesCS3D02G424000	11.6624	3.20225e-57	10.6005	3.69412e-09	8.74502	0.000260147		TraesCS6B02G312200	2.17616	8.09065e-08	2.80919	2.22811e-05
TraesCS3D02G081300	4.04334	7.69705e-26								TraesCS4A02G459400	2.57415	9.09163e-20			TraesCS5A02G545100	3.1103	1.59973e-05		TraesCS1B02G136700	3.70216	0.000401556		TraesCS1A02G164900	2.37861	3.24103e-22		TraesCS5B02G399700	11.6585	5.28191e-19	8.8482	1.14476e-25	5.6923	1.35228e-08		TraesCS4D02G222500	2.17416	1.94364e-05	2.27092	0.00308926
TraesCS7D02G514800	4.04084	0.0027604								TraesCS6B02G383600	2.57368	1.21417e-15			TraesCS7D02G321400	3.11006	0.000610285		TraesCS1A02G372100	3.70175	0.000104333		TraesCS6A02G123300	2.37621	1.01064e-05		TraesCS2A02G482200	11.6472	8.45651e-69	11.4929	5.81373e-28	6.75321	7.20162e-12		TraesCS6A02G384300	2.16689	9.11311e-10	2.14263	1.57335e-07
TraesCS3A02G324100	4.03189	0.00221133								TraesCS7A02G056900	2.57285	7.81909e-05			TraesCS4D02G039400	3.10906	8.10578e-05		ENSRNA050024115	3.6878	0.000180793		TraesCS1A02G422600	2.3711	7.51324e-07		TraesCS5B02G282300	11.644	3.01746e-16	8.21631	2.51177e-11	5.17745	9.32541e-09		TraesCS6D02G177100	2.15642	1.68734e-13	1.96511	1.0843e-11
TraesCS4D02G365200	4.00865	0.00142712								TraesCS6A02G025000	2.5719	0.000583605			TraesCS7A02G398200	3.10693	2.50813e-09		TraesCS3B02G547600	3.68559	0.000107808		TraesCS2D02G571200	2.37093	2.47001e-20		TraesCS5D02G398200	11.6384	1.28497e-16	10.4509	1.51178e-15	6.58659	8.48048e-11		TraesCS4B02G288300	2.15351	1.52492e-05	2.13676	0.0073059
TraesCS1A02G431600	4.00453	4.87308e-14								TraesCS2B02G343800	2.56863	0.00467354			TraesCS4B02G356300	3.09978	0.000370799		TraesCS3A02G371900	3.68445	0.00603503		TraesCS2B02G623900	2.36406	1.48241e-10		TraesCS6A02G043900	11.6377	3.33196e-44	6.69679	1.36075e-09	8.63661	2.32509e-27		TraesCS4D02G103400	2.15302	5.68758e-05	2.07035	5.07752e-06
TraesCS7B02G237800	4.00021	1.17641e-15								TraesCS7A02G012000	2.56005	6.62823e-24			TraesCS1A02G404300	3.09974	1.37116e-14		TraesCS1A02G047700	3.68385	0.000901978		TraesCS1A02G168100	2.36383	3.95166e-26		TraesCS2A02G546400	11.6348	5.33909e-56	8.53222	9.54793e-58	4.8048	1.09525e-05		TraesCS4D02G326400	2.15164	5.75276e-06	2.92462	3.03839e-14
TraesCS1D02G017700	3.9899	2.55509e-09								TraesCS5B02G560800	2.55916	2.33053e-05			TraesCS7A02G528800	3.09582	1.33863e-06		TraesCS6B02G388500	3.66979	6.1912e-07		TraesCS2B02G462500	2.36232	2.94249e-08		TraesCS4D02G243100	11.6079	3.22925e-103	9.13805	1.15603e-70	6.61139	4.12691e-11		TraesCS6D02G380000	2.1456	0.000433654	2.02833	0.00184125
TraesCS1B02G348700	3.98838	9.22534e-09								TraesCS2B02G576000	2.55572	1.97486e-12			TraesCS5D02G498300	3.09527	1.11723e-06		TraesCS5A02G441300	3.66748	2.33932e-19		TraesCS4A02G202300	2.35832	3.852e-10		TraesCS4A02G412100	11.5999	5.21869e-52	11.7549	4.96758e-47	11.9288	3.49209e-56		TraesCS6B02G257400	2.14554	7.08187e-10	2.08398	1.48079e-15
TraesCS2B02G406200	3.9853	0.00025942								TraesCS6B02G332700	2.55526	0.00401844			ENSRNA050019327	3.09465	0.000125537		TraesCS3B02G159700	3.65396	7.68068e-11		TraesCS2A02G186700	2.34733	0.000186458		TraesCS5A02G016200	11.5958	2.026e-135	10.7418	1.31261e-131	8.77014	7.67952e-31		TraesCS4B02G193200	2.14417	1.16621e-07	2.84052	4.64054e-16
TraesCS1A02G442300	3.97138	0.000120053								TraesCS3A02G425900	2.55329	0.00298223			ENSRNA050016242	3.09443	0.000753313		TraesCS3A02G372100	3.63317	0.00449521		TraesCS7B02G381300	2.3456	7.5674e-06		TraesCS5D02G306400	11.5894	7.19844e-63	9.45396	9.24214e-54	8.53093	8.56368e-57		TraesCS5D02G392200	2.14178	3.76727e-11	3.03099	1.27612e-13
TraesCS2A02G115000	3.9647	8.66151e-19								TraesCS4A02G397000	2.5493	0.000752577			TraesCS6A02G032300	3.093	1.24409e-07		TraesCS7A02G189500	3.63136	5.12457e-14		TraesCS2A02G536300	2.34089	4.01748e-05		TraesCS7B02G015100	11.5861	3.71182e-55	15.446	1.41944e-30	14.2284	2.69594e-26		TraesCS1D02G276200	2.14001	1.7708e-05	2.78091	3.99228e-17
TraesCS2B02G288900	3.96326	2.965e-20								TraesCS1A02G050700	2.54775	0.00318331			TraesCS2A02G157400	3.09222	1.27115e-07		TraesCS2D02G318900	3.62803	0.00104522		TraesCS2A02G587800	2.34063	4.01659e-10		TraesCS4D02G278000	11.5804	2.65377e-19	12.6681	3.42051e-21	11.0736	1.17704e-15		TraesCS6B02G287200	2.1396	1.36351e-05	1.96254	2.2928e-06
TraesCS7D02G456600	3.95166	1.06558e-38								TraesCS7B02G377100	2.54346	0.00128827			TraesCS3B02G335900	3.08981	9.10003e-09		TraesCS6B02G371700	3.62716	0.00929023		TraesCS5A02G295100	2.33695	3.21822e-10		TraesCS5D02G488300	11.5776	1.90517e-17	12.6989	4.63008e-21	7.87001	0.000631255		TraesCS2A02G203500	2.1394	0.000200056	4.59999	3.58098e-09
TraesCS3B02G119400	3.95057	4.06692e-13								TraesCS4B02G222300	2.54271	0.000439616			TraesCS3D02G118700	3.08813	1.4595e-10		TraesCS2B02G098900	3.61363	0.00405124		TraesCS3A02G521700	2.33692	0.00476248		TraesCSU02G161300	11.5743	6.26447e-17	7.1466	5.43859e-13	8.57881	3.68315e-12		TraesCS3A02G043500	2.13624	6.24782e-05	4.98825	4.66785e-11
TraesCS1D02G026900	3.9505	0.000604879								TraesCS3D02G001300	2.54192	9.45638e-05			TraesCS5B02G342800	3.08651	2.45438e-05		TraesCS7A02G076500	3.61165	5.9126e-06		TraesCS2A02G593000	2.33283	1.19344e-16		TraesCS5A02G004800	11.569	1.62582e-40	10.0128	1.95944e-13	7.81955	3.30767e-05		TraesCS6D02G239700	2.13486	2.39032e-13	2.11247	2.32898e-10
TraesCS7B02G185600	3.94953	4.97686e-19								TraesCS7B02G063100	2.53694	0.000499509			TraesCS1A02G046100	3.08438	0.0083056		ENSRNA050024319	3.60921	0.00410711		TraesCS3D02G486800	2.33242	0.000240435		TraesCS7D02G202700	11.5654	7.17813e-52	11.5529	9.36568e-53	8.28605	4.14392e-19		TraesCS1B02G234000	2.12734	3.60184e-05	3.27032	4.12117e-15
TraesCS6B02G011500	3.94836	9.34286e-21								TraesCS4D02G350500	2.53254	0.00293709			TraesCS4A02G237400	3.07851	0.00645708		TraesCS7A02G035200	3.59644	0.00437122		TraesCS7A02G307400	2.32619	1.38043e-07		TraesCS5A02G544196	11.5637	7.71045e-15	10.712	3.85787e-14	9.25456	2.70091e-10		TraesCS5D02G100300	2.12717	7.41559e-06	2.16973	0.00114771
TraesCS7A02G500100	3.93264	0.000368318								TraesCS7A02G355400	2.53165	0.000373394			TraesCS4B02G045000	3.0784	0.000815284		TraesCS3A02G484862	3.59345	0.00696151		TraesCS1B02G450000	2.32587	0.000306576		TraesCS3D02G131900	11.5631	7.59713e-70	12.0942	1.07896e-23	9.84278	3.23665e-69		TraesCS4A02G392400	2.12364	0.000376639	3.8817	3.02905e-10
TraesCS1D02G147900	3.92999	0.00156171								TraesCS1B02G036800	2.52749	5.47004e-05			TraesCS4A02G109900	3.07696	0.0011142		TraesCS5D02G441000	3.59055	0.000883497		TraesCS7A02G491200	2.32217	1.17117e-12		TraesCS4A02G381200	11.5555	2.00315e-16	7.49976	1.7284e-08	8.20466	2.37446e-11		TraesCS4A02G045800	2.12237	0.000430574	3.11862	3.14672e-07
TraesCS3A02G037200	3.92995	1.95336e-05								TraesCS2A02G467700	2.52611	7.63826e-51			TraesCS3A02G300600	3.07254	1.44946e-06		TraesCS7A02G443000	3.58939	0.00140628		TraesCS2B02G322400	2.31719	1.40397e-11		TraesCS5D02G380700	11.5547	6.86425e-16	8.98819	1.27437e-17	6.70187	8.89967e-17		TraesCS7D02G222200	2.12043	8.33859e-12	2.1277	1.19725e-13
TraesCS5A02G094500	3.9237	1.29907e-07								TraesCS2D02G328200	2.52388	0.000132313			TraesCS7A02G069000	3.07216	0.000415139		TraesCS6D02G084900	3.58459	0.00131607		TraesCS2B02G243500	2.31348	0.00960336		TraesCS4B02G278400	11.5533	1.07551e-16	8.99083	8.22914e-14	7.12151	6.83733e-09		TraesCS1A02G309500	2.11483	3.2669e-08	3.57189	1.20083e-22
TraesCS7B02G352300	3.91882	0.000164243								TraesCS5B02G118200	2.52062	0.0064579			TraesCS7B02G289600	3.07183	8.24424e-11		TraesCS2D02G114100	3.58286	5.18465e-12		TraesCS2D02G549200	2.30987	2.11375e-13		TraesCS5A02G300200	11.5523	2.2353e-19	12.7562	2.16307e-23	6.27625	0.00921861		TraesCS7B02G276300	2.10418	0.00160891	2.86031	6.69044e-11
TraesCS3B02G043600	3.91275	0.00092726								TraesCS3D02G004200	2.5163	0.0009037			ENSRNA050022784	3.07045	0.000663039		TraesCS3A02G116500	3.57498	0.00223712		TraesCS3B02G144700	2.30621	0.00661056		TraesCS2D02G491000	11.5439	3.83521e-107	12.0159	1.72484e-82	11.0585	5.73216e-22		TraesCS2B02G040000	2.10268	7.88115e-05	3.36646	4.79297e-16
TraesCS2B02G509700	3.90435	6.6782e-08								TraesCSU02G169000	2.51524	2.63155e-05			TraesCS2B02G588400	3.06477	2.36367e-08		TraesCS3B02G335800	3.56946	3.19558e-06		TraesCS3A02G102800	2.29857	1.71143e-09		TraesCS3A02G232300	11.5423	2.02495e-46	10.4687	4.01327e-51	8.91647	2.80934e-41		TraesCS4A02G236000	2.10107	2.26697e-13	2.90466	3.5885e-18
TraesCS1A02G380300	3.89112	1.43031e-06								TraesCS2A02G375300	2.50638	0.000129156			TraesCS7D02G345600	3.0637	0.000837119		TraesCS3D02G120400	3.56528	0.00406738		TraesCS7B02G032800	2.29635	0.00196034		TraesCS6A02G352800	11.5421	1.57706e-17	9.3828	9.7561e-16	6.42419	5.16654e-16		TraesCS7B02G127500	2.10049	8.56816e-08	2.20836	4.4574e-14
TraesCS1A02G055800	3.89027	0.00046888								TraesCS2B02G061400	2.50619	8.52262e-06			TraesCS3D02G296300	3.06354	0.0020195		TraesCS3B02G479200	3.56472	0.00201432		TraesCS4A02G350900	2.29483	0.0075407		TraesCS1D02G272200	11.5309	3.24832e-24	11.345	3.91421e-21	11.4	1.4364e-17		TraesCS2B02G187200	2.09874	4.44055e-06	2.44191	0.00748208
TraesCS7A02G455800	3.86373	2.36335e-22								TraesCS2B02G461217	2.50593	0.00065956			TraesCS4B02G043500	3.05925	2.18294e-07		TraesCS2D02G505700	3.55866	1.0738e-05		TraesCS7D02G364700	2.29334	5.98624e-09		TraesCS6B02G006600	11.5281	1.58072e-21	14.2018	1.02148e-26	12.1278	6.35695e-19		TraesCS4D02G093700	2.09573	0.00446523	2.69157	2.36034e-07
TraesCS2D02G452100	3.86216	6.548e-07								TraesCS6B02G193400	2.50583	1.14804e-07			TraesCS3D02G424100	3.0586	1.02162e-10		TraesCS2B02G411500	3.55242	1.9479e-07		TraesCS6B02G356800	2.28933	0.00689452		TraesCS3D02G010900	11.5242	3.70437e-17	15.2652	2.69009e-31	13.3391	4.28412e-38		TraesCS1B02G258100	2.0949	5.37578e-11	2.91889	1.5832e-10
TraesCS7D02G010100	3.85984	0.000146964								TraesCS3D02G011200	2.50476	0.0013808			TraesCS5B02G497600	3.05723	0.0040974		TraesCS7D02G548200	3.54916	2.07514e-23		TraesCS2B02G384700	2.28556	5.24774e-09		TraesCS4A02G441700	11.5171	1.74464e-15	11.2803	2.34944e-18	12.6313	4.43451e-20		TraesCS1B02G372400	2.08968	0.00578725	3.75409	1.65729e-19
TraesCS1D02G349800	3.85159	2.2504e-05								TraesCS7D02G028000	2.5043	4.68911e-06			TraesCS1D02G356700	3.05608	0.000506198		TraesCS5D02G001100	3.54507	8.0171e-11		TraesCS3B02G422900	2.28455	2.81754e-11		TraesCS7B02G272100	11.5154	6.68455e-22	8.5399	2.79097e-20	7.85461	1.17286e-10		TraesCS3D02G118300	2.08738	2.69237e-08	1.98709	0.00192758
TraesCS1B02G392200	3.84318	0.00233579								TraesCS6D02G281600	2.49738	6.3284e-06			TraesCS5B02G448300	3.05494	2.19866e-09		TraesCS3B02G571600	3.54323	0.00577218		TraesCS7B02G260600	2.28437	4.09969e-06		TraesCS6D02G094700	11.5144	5.70802e-43	10.6643	3.13776e-69	4.00956	5.05446e-05		TraesCS2B02G187700	2.08449	4.77489e-16	2.21603	2.88437e-07
TraesCS3B02G498600	3.84117	0.000357358								TraesCS7B02G141300	2.49517	0.00982238			TraesCS1A02G006800	3.0534	4.37549e-05		TraesCS4B02G328600	3.54198	7.44299e-06		TraesCS6D02G155800	2.2841	7.19544e-13		TraesCS7D02G265300	11.5134	8.03798e-55	10.3618	1.50062e-52	7.32252	5.68913e-20		TraesCS4D02G247900	2.08398	3.3874e-09	2.99713	1.35585e-17
TraesCS1D02G026400	3.83951	9.57614e-08								TraesCS2B02G425400	2.49436	0.00897294			TraesCS1A02G372300	3.05149	5.20237e-14		TraesCS1B02G012400	3.53956	3.86624e-09		TraesCS6A02G286900	2.28332	1.38515e-18		TraesCS2B02G516900	11.511	4.20923e-12	10.0839	5.40811e-13	8.76525	5.99478e-06		TraesCS7A02G217600	2.0832	1.20881e-08	2.4972	6.6231e-08
TraesCS6A02G151500	3.83494	6.71794e-25								TraesCS7A02G470200	2.4928	6.58372e-05			TraesCS5D02G157600	3.04685	2.41056e-08		TraesCS5A02G233600	3.53858	0.00540258		TraesCS2A02G332100	2.27961	0.000853814		TraesCS2B02G572100	11.5101	8.21472e-27	15.9659	1.55747e-35	10.1864	2.70885e-36		TraesCS6D02G346500	2.08276	1.75369e-06	2.6838	4.49549e-07
TraesCS3D02G338100	3.82379	1.02336e-42								TraesCS4B02G367600	2.48633	0.00272993			TraesCS3A02G139900	3.04519	1.27108e-08		TraesCS6A02G363400	3.52559	0.000519283		TraesCS5A02G241300	2.27737	5.15707e-18		TraesCSU02G145600	11.5036	4.83164e-36	10.6513	1.47726e-42	9.45873	2.32512e-45		TraesCS1D02G185200	2.07479	1.18032e-09	1.98823	3.1011e-09
TraesCS7B02G446800	3.81394	0.00544889								TraesCS7B02G001700	2.48568	0.00768669			TraesCS2B02G310800	3.04424	2.67604e-18		TraesCSU02G044100	3.52371	1.87512e-22		TraesCS3A02G526400	2.27724	1.48184e-08		TraesCS2B02G372600	11.501	7.67776e-19	12.1508	4.29365e-22	7.49475	6.23501e-13		TraesCS6D02G130600	2.07413	0.00693688	2.85425	0.00391054
TraesCS1B02G423100	3.8129	0.00531679								TraesCS1B02G447700	2.47725	0.00853696			TraesCS6D02G166900	3.04208	0.000300547		TraesCS2B02G405500	3.52091	0.00105941		TraesCS5D02G158300	2.27697	0.000104287		TraesCS2A02G529900	11.4989	1.10176e-16	10.8592	2.14207e-15	6.70559	1.67362e-16		TraesCS7A02G033100	2.07238	2.23102e-13	2.03562	0.000144246
TraesCS5D02G054400	3.80715	0.000991715								TraesCS1B02G415600	2.47628	0.000268263			TraesCS7A02G104900	3.04151	9.23724e-17		ENSRNA050024739	3.51594	0.000152767		TraesCS3B02G422200	2.2731	1.28817e-09		TraesCS7D02G201800	11.4892	7.333e-17	11.3644	5.15227e-19	10.0168	5.16296e-14		TraesCS1B02G040800	2.07215	0.00109448	1.9562	0.000476833
TraesCS1A02G404400	3.79408	0.000854176								TraesCS1A02G334900	2.46938	1.32271e-14			TraesCS2D02G233500	3.03886	1.07091e-05		ENSRNA050018919	3.51313	0.00125068		TraesCS4A02G237700	2.27272	2.59557e-10		TraesCS2B02G093800	11.4872	3.71774e-58	9.335	2.29378e-28	6.31995	1.27285e-51		TraesCSU02G063500	2.0715	2.52801e-08	2.19499	3.27079e-10
TraesCS3A02G048000	3.78764	1.29848e-11								TraesCS5B02G218600	2.46829	2.54413e-08			TraesCS5A02G082200	3.03739	7.90386e-12		TraesCS3D02G361600	3.51264	1.88054e-05		TraesCS5D02G186200	2.27028	3.56064e-06		TraesCS3B02G366500	11.4852	2.40884e-17	9.27639	3.99077e-37	9.64116	8.2426e-12		TraesCS2D02G214300	2.07002	5.25122e-12	1.96956	2.95961e-07
TraesCS2D02G035200	3.78756	0.000311664								TraesCS2D02G564100	2.46498	3.26688e-08			TraesCS5D02G062600	3.03461	0.000331552		TraesCS4A02G430600	3.51203	0.00344384		TraesCS7D02G190400	2.26798	0.00148135		TraesCS7D02G323700	11.485	2.77974e-18	11.3365	3.97325e-17	10.2056	4.86708e-14		TraesCS4B02G307300	2.06993	0.00202444	3.55224	5.39461e-07
TraesCS1D02G148900	3.78724	0.0073047								TraesCS2B02G414600	2.4624	0.00327076			TraesCS3D02G362800	3.03052	0.000497488		TraesCS5B02G406000	3.51034	2.36554e-38		TraesCS3D02G438800	2.26735	5.2152e-12		TraesCS2B02G439700	11.4848	5.26378e-63	10.5581	3.28941e-56	9.14161	3.78395e-30		TraesCS7B02G124600	2.06988	4.21096e-05	2.52524	1.38755e-06
TraesCS2A02G580400	3.78348	0.000609709								TraesCS1B02G107600	2.46059	0.00174267			TraesCS1B02G138400	3.02916	1.4029e-05		TraesCS6D02G320700	3.50993	2.79795e-07		TraesCS1B02G134200	2.26685	0.00189962		TraesCS3A02G245100	11.478	1.96512e-24	10.4934	7.09308e-28	6.43114	9.47816e-12		TraesCS4A02G102500	2.06987	0.00194262	2.29193	0.000734965
ENSRNA050016008	3.78018	0.0090563								TraesCS2A02G137800	2.45831	1.38207e-09			TraesCS5B02G509800	3.0265	1.7411e-06		TraesCS5B02G355900	3.50796	6.17021e-05		TraesCS1B02G257300	2.26008	5.62355e-23		TraesCS6D02G335300	11.4681	6.37855e-20	9.08821	5.37482e-11	9.64672	7.61066e-16		TraesCS4A02G323400	2.06486	6.72469e-06	3.05486	4.60149e-09
ENSRNA050015609	3.77288	0.000489141								TraesCS3A02G234800	2.45489	2.29705e-20			TraesCS7D02G516600	3.02365	2.22276e-05		TraesCS5A02G240200	3.50643	3.62151e-07		TraesCS4A02G207000	2.25986	1.15789e-09		TraesCS7A02G199200	11.4658	5.97296e-17	11.9253	2.28749e-21	9.85812	5.16871e-14		TraesCS1D02G074100	2.06406	0.00214626	3.26562	0.00304398
TraesCS6A02G255600	3.76895	3.67817e-35								TraesCS2B02G347200	2.45461	0.00155668			TraesCS6D02G215000	3.02306	3.26033e-08		TraesCS6D02G327300	3.49229	1.89177e-09		TraesCS1B02G262300	2.25974	5.32983e-14		TraesCS1A02G353600	11.4631	1.08885e-15	9.36264	1.6453e-10	11.6561	5.83501e-18		TraesCS3D02G184400	2.06337	0.00744088	4.10902	1.59207e-06
TraesCS6B02G309300	3.76841	0.000799325								TraesCS2A02G503700	2.44812	0.0019373			TraesCS7D02G114000	3.02245	0.000356124		TraesCS2A02G316800	3.48522	1.097e-34		TraesCS1B02G319000	2.25958	9.81614e-10		TraesCS5A02G545200	11.4337	7.27296e-36	12.1318	7.99482e-56	9.39791	1.67779e-49		TraesCS3A02G133000	2.0558	1.74328e-05	3.47692	5.02754e-07
TraesCS6B02G270000	3.76542	3.86833e-13								TraesCS5B02G009100	2.44784	4.43894e-12			TraesCS1B02G392300	3.01945	0.000142905		TraesCS6B02G436300	3.47109	0.00050393		TraesCS6D02G336600	2.25904	0.000103497		TraesCS2A02G027400	11.431	4.8162e-17	11.8077	5.46268e-12	8.43761	3.7115e-10		TraesCS2D02G367400	2.05429	1.28185e-09	1.96058	0.000744096
TraesCS1A02G435000	3.76063	3.78418e-14								TraesCS2A02G319600	2.44462	3.2336e-08			TraesCS3A02G222100	3.01754	8.50389e-08		TraesCS1A02G384800	3.46724	0.0013112		TraesCS4B02G387000	2.25782	1.5871e-12		TraesCS3A02G356200	11.4277	5.23575e-60	10.9374	1.14777e-46	6.6457	7.73826e-21		TraesCS4B02G220000	2.05255	0.000668542	2.06425	0.00738618
TraesCS1B02G267900	3.75712	0.00343255								TraesCS2A02G165600	2.44298	0.000555672			TraesCS5A02G547800	3.01596	0.000203071		ENSRNA050023002	3.45638	0.000119575		TraesCS3B02G050400	2.25741	0.000698557		TraesCS6B02G421900	11.4191	3.16929e-40	10.7748	9.50835e-76	8.71925	4.45969e-35		TraesCS6D02G348500	2.0504	1.97569e-09	2.01365	7.53879e-13
TraesCS3A02G028200	3.75434	6.80837e-05								TraesCS4A02G137000	2.44196	2.62189e-06			TraesCS7D02G423000	3.01559	1.00414e-08		TraesCS2B02G012600	3.45605	1.71702e-18		TraesCS2D02G506400	2.2545	4.61887e-16		TraesCS2D02G137500	11.4154	2.12205e-15	11.1337	3.50189e-16	9.5467	1.51534e-10		TraesCS5A02G099200	2.04696	2.29747e-08	2.39294	3.9179e-12
TraesCS2D02G554700	3.74964	1.83687e-05								TraesCS2B02G297300	2.43016	0.00206163			TraesCS5D02G043500	3.01503	3.51406e-05		TraesCS5A02G052500	3.44946	0.000364389		TraesCS1A02G241500	2.25138	0.00108007		TraesCS5D02G310900	11.4122	6.40068e-19	11.4786	2.09326e-18	5.54791	1.03073e-08		TraesCS3D02G072700	2.03867	1.00723e-07	2.07757	7.35483e-10
TraesCS6B02G045000	3.73302	1.04512e-16								TraesCS6A02G094700	2.42705	0.00608148			TraesCS6D02G000600	3.01495	0.00248309		TraesCS7A02G262300	3.44802	0.000348503		TraesCS7A02G220300	2.24817	0.00386927		TraesCS2D02G428000	11.4121	8.52039e-23	5.45607	9.19959e-15	8.54906	3.87154e-21		TraesCS2B02G242100	2.03788	3.5815e-09	2.20927	5.5515e-21
TraesCS3A02G071300	3.73058	4.15696e-12								TraesCS5B02G571000	2.42652	0.00603047			TraesCS7D02G082600	3.00901	2.94002e-07		TraesCS2A02G053000	3.43604	9.66115e-11		TraesCS2A02G218100	2.24654	0.000332683		TraesCS1D02G236900	11.4046	9.4702e-108	12.3699	1.43725e-47	9.87242	1.75169e-77		TraesCS3D02G268900	2.03368	0.000347642	1.99387	1.81416e-05
TraesCS1D02G233800	3.72979	0.00144305								TraesCS5D02G420300	2.42606	8.47187e-05			TraesCS6B02G011300	3.00672	0.00109625		TraesCS5B02G128100	3.43582	2.41234e-25		TraesCS4B02G204000	2.24185	4.00294e-12		TraesCS2B02G097900	11.4028	1.67348e-54	12.4697	2.53524e-63	11.076	4.50441e-54		TraesCS4A02G356200	2.03362	1.31707e-05	2.20152	3.59556e-13
TraesCS3B02G376700	3.72511	8.75664e-06								TraesCS2B02G061900	2.42253	9.62623e-08			TraesCS7A02G242100	3.00608	0.00611134		TraesCS4D02G053100	3.43309	4.58596e-08		TraesCS3A02G192100	2.2405	2.38215e-08		TraesCS5D02G488500	11.4009	3.51304e-28	10.258	1.66023e-33	7.83085	2.24806e-06		TraesCS2D02G540300	2.03137	9.63397e-15	2.36183	2.35853e-06
TraesCS7B02G445600	3.7087	3.02166e-07								TraesCS1A02G338600	2.42157	1.55917e-05			TraesCS7A02G266200	3.00209	6.28304e-05		TraesCS6D02G387400	3.42854	0.00271173		TraesCS4B02G080800	2.23953	4.84878e-14		TraesCS5A02G010900	11.3986	1.17844e-25	11.1439	4.32184e-23	9.04789	3.05409e-26		TraesCS7B02G103700	2.03083	0.000399199	1.96075	7.41318e-06
TraesCS7B02G328900	3.70186	3.0887e-08								TraesCS7A02G075100	2.42003	0.00453567			TraesCS4B02G180500	3.00057	2.75445e-05		TraesCS4A02G205200	3.42797	0.00430312		TraesCS3D02G496200	2.23945	7.4923e-14		TraesCS2D02G543500	11.3975	7.01071e-47	11.9955	1.84458e-86	7.79567	2.03563e-15		TraesCS1A02G358400	2.02607	0.00142941	2.64518	2.50624e-10
TraesCS5A02G267800	3.68936	8.28916e-05								TraesCS7A02G046300	2.41764	0.000125881			TraesCS1D02G174100	2.99723	2.53619e-10		TraesCS6D02G404900	3.42789	0.00161522		TraesCS2B02G362700	2.23853	1.04045e-16		TraesCS2B02G606600	11.3953	5.9657e-20	11.6693	1.13331e-14	10.0982	4.18038e-05		TraesCS6D02G128900	2.02603	1.97888e-07	2.25151	6.35054e-11
TraesCS2D02G173500	3.68919	8.17705e-10								TraesCS4D02G282400	2.4127	0.00545157			TraesCS5B02G142100	2.99273	0.000665138		TraesCS3D02G256600	3.42263	1.60256e-15		TraesCS5B02G010700	2.23537	0.000797675		TraesCS6A02G139000	11.3872	3.55586e-16	11.9829	3.13517e-21	9.16869	1.39431e-09		TraesCS4B02G064100	2.02425	2.47874e-09	2.18681	2.59309e-07
TraesCS2D02G560800	3.68853	0.00525								TraesCS3B02G009600	2.41077	7.57726e-12			TraesCS1B02G320700	2.99043	7.72087e-12		TraesCS1B02G044400	3.42016	0.00500512		TraesCS7D02G352900	2.23163	5.75734e-06		TraesCS2A02G584328	11.3807	1.22323e-14	9.14359	6.47361e-11	7.99505	1.36287e-06		TraesCS7B02G297700	2.01932	0.000251394	2.04461	4.1143e-05
TraesCS3A02G526600	3.67986	4.9287e-28								TraesCS3A02G016600	2.40961	0.00598595			TraesCS6D02G041000	2.98975	0.000772549		TraesCS6D02G112100	3.4181	7.87249e-26		TraesCS7D02G131700	2.23064	0.00145277		TraesCS4A02G076900	11.3784	7.52326e-57	14.8882	2.34269e-29	11.0158	1.99312e-51		TraesCS4D02G211100	2.01694	2.15581e-06	1.95581	7.06751e-08
TraesCS6B02G093600	3.67566	4.4057e-22								TraesCS7A02G261100	2.40164	0.00841241			TraesCS5A02G460300	2.98962	6.85699e-12		TraesCS1D02G192600	3.41361	0.000116576		TraesCS5B02G409100	2.23023	0.00847141		TraesCS6D02G366400	11.3673	1.06455e-22	9.39188	1.04099e-34	5.81265	6.55211e-07		TraesCS7D02G232600	2.01448	5.17766e-05	2.17755	1.98346e-05
TraesCS7A02G069700	3.66958	0.00968124								TraesCS2D02G466900	2.40109	0.00740734			TraesCS4A02G390900	2.98516	0.000279755		ENSRNA050021507	3.41	2.17908e-05		TraesCS2A02G098200	2.22991	0.00212646		TraesCS3A02G138400	11.3655	5.65652e-70	12.0167	2.85705e-81	12.5805	9.95811e-44		TraesCS2D02G378200	2.01368	6.24614e-09	1.95759	9.19438e-11
TraesCS2D02G067300	3.66929	3.28917e-07								TraesCS2B02G164300	2.39247	7.48236e-12			TraesCS3B02G456400	2.98385	9.96219e-07		ENSRNA050016687	3.40198	0.000677676		TraesCS3B02G304300	2.22894	9.18995e-13		TraesCS1B02G302000	11.3651	8.7842e-16	8.01092	1.21585e-05	7.57915	0.000126179		TraesCS6A02G306800	2.01291	2.1003e-07	1.95865	4.30069e-18
TraesCS1D02G049200	3.6654	6.01495e-08								TraesCSU02G188800	2.38455	0.00308094			TraesCS4B02G087800	2.98355	3.80248e-21		TraesCS2A02G136600	3.40105	8.37761e-08		TraesCS7D02G228700	2.22777	5.79754e-09		TraesCS4D02G056000	11.3634	2.69551e-18	11.9226	2.60068e-19	10.6333	2.06873e-16		TraesCS2B02G483600	2.01127	3.90307e-07	2.11236	0.00037061
TraesCS1A02G062700	3.66152	0.00301945								TraesCS7A02G371600	2.36445	9.20496e-07			TraesCS4D02G312900	2.98133	2.33921e-20		TraesCS1A02G202100	3.38812	1.24161e-05		TraesCS3B02G503000	2.22734	8.21084e-05		TraesCS3B02G499200	11.3595	7.32754e-17	9.23826	3.05528e-10	7.29498	8.13771e-07		TraesCS3D02G309000	2.00913	3.52559e-08	2.19113	3.79785e-23
TraesCS2A02G561900	3.66064	0.00576592								TraesCS5A02G389000	2.36308	0.00340215			TraesCS4D02G350000	2.9749	0.000405677		TraesCS5A02G294300	3.38444	0.00999097		TraesCS7A02G308900	2.2243	1.18246e-14		TraesCSU02G128800	11.3543	4.91666e-26	11.7709	9.6586e-24	9.60333	1.68407e-30		TraesCS7B02G334100	2.00488	5.93157e-05	2.10159	4.09911e-09
TraesCS7A02G498100	3.65856	1.68565e-14								TraesCS3D02G123300	2.35653	0.00940669			TraesCS1A02G075000	2.97001	1.26457e-19		TraesCS1D02G029600	3.38238	0.000168143		TraesCS2B02G344600	2.21863	3.71735e-06		TraesCS7D02G479500	11.3519	3.36122e-31	10.8541	6.01184e-41	8.32655	1.88169e-05		TraesCS2A02G481200	1.99729	2.8243e-07	6.10253	3.83964e-18
TraesCS3B02G043800	3.65685	0.00640309								TraesCS2D02G562700	2.35513	1.50578e-05			TraesCS5D02G060300	2.96691	5.4424e-08		TraesCS6A02G382900	3.37467	0.00251951		TraesCS3A02G298600	2.21669	6.67162e-05		TraesCS1D02G433500	11.3452	5.48494e-17	10.3165	7.33132e-13	9.6546	1.99331e-13		TraesCS2B02G147900	1.99422	0.000202271	1.99102	9.31875e-08
TraesCS5B02G034700	3.65597	0.00604524								TraesCS1B02G000300	2.35359	0.000368038			TraesCS6D02G091000	2.96361	0.00563142		TraesCS4B02G143900	3.3726	0.00259045		TraesCS6D02G379200	2.21641	0.00373578		TraesCS6B02G416900	11.3403	4.55279e-51	12.8292	1.36178e-28	9.48807	1.58017e-108		TraesCS7A02G462600	1.9936	4.17255e-07	2.00212	0.000120309
TraesCS3D02G139100	3.64976	0.00907765								TraesCS6A02G273200	2.35141	0.0098994			TraesCS5B02G351100	2.96194	0.00106845		TraesCS3D02G256100	3.35746	1.70781e-05		TraesCS6D02G185000	2.21511	5.20136e-08		TraesCS4B02G378400	11.3368	1.08199e-34	11.8847	2.34738e-23	12.5853	7.1755e-22		TraesCS2A02G430900	1.97938	9.50498e-08	1.9808	1.01316e-11
TraesCS5D02G125400	3.64587	5.19626e-09								TraesCS3B02G119800	2.34331	6.87269e-07			TraesCS5B02G291500	2.96145	1.02657e-10		TraesCS6A02G122100	3.35558	1.37106e-17		TraesCS5B02G131000	2.21491	3.24189e-11		TraesCS7B02G145200	11.333	4.56142e-81	13.9069	2.78445e-30	6.54162	6.45745e-27		TraesCS2A02G316500	1.97624	6.7781e-06	2.13753	1.56656e-08
TraesCS5D02G344600	3.64267	0.00915515								TraesCS2B02G009500	2.34137	0.00687199			TraesCS6A02G170700	2.96024	5.09633e-06		TraesCS4D02G315100	3.35262	0.00114932		TraesCS5D02G138800	2.21357	3.41416e-13		TraesCS3B02G150200	11.3324	5.39151e-18	10.0353	4.9231e-13	8.45963	4.48292e-14		TraesCS1D02G106700	1.97518	1.06413e-09	3.68108	1.67738e-14
TraesCS6A02G081900	3.64181	0.000375697								TraesCS3D02G501200	2.34051	0.000697172			TraesCS6D02G365200	2.95844	1.90928e-09		TraesCS4A02G495800	3.35201	1.30331e-06		TraesCS1B02G206900	2.21242	1.45513e-13		TraesCS5B02G565600	11.3261	1.1892e-18	13.1416	3.49984e-22	11.0535	2.39602e-15		TraesCS5A02G398300	1.97283	4.97322e-06	2.73741	3.81119e-14
TraesCS7B02G327700	3.63674	3.09338e-08								TraesCS3A02G251200	2.33729	0.00484513			TraesCS5D02G080200	2.9567	0.000149421		TraesCS5D02G342800	3.34768	4.53769e-05		TraesCS3A02G268000	2.21059	4.28835e-08		TraesCS5D02G068300	11.3237	1.47893e-19	10.4476	1.45161e-14	6.44436	5.12792e-14		TraesCS2D02G392300	1.97165	0.00111474	2.438	6.11964e-05
TraesCS2B02G406600	3.63249	4.42507e-20								TraesCS6B02G198300	2.335	1.41994e-06			TraesCS2A02G294400	2.95661	1.73945e-09		TraesCS1A02G278700	3.34621	0.00244181		TraesCS5A02G110900	2.20961	2.25584e-24		TraesCS1D02G367800	11.3192	3.96182e-17	7.36123	4.4553e-10	5.80097	5.93377e-18		TraesCS6D02G133900	1.97136	6.69141e-09	2.04123	1.38184e-09
TraesCS2A02G179300	3.62997	1.46185e-05								TraesCS6A02G045400	2.33478	0.00955312			TraesCS1D02G355900	2.94437	4.66724e-17		TraesCS5B02G181600	3.34489	1.9697e-07		TraesCS1B02G360300	2.20927	0.000240819		TraesCS5D02G342400	11.3162	6.96299e-23	13.5874	1.30064e-26	12.1054	8.32378e-20		TraesCS5A02G119400	1.96108	2.81362e-11	2.0986	2.16093e-09
TraesCS4A02G484800	3.62837	6.73328e-06								TraesCS3D02G504500	2.33403	2.11016e-09			TraesCS2B02G345300	2.93854	2.14792e-07		TraesCS7B02G334900	3.34262	3.07746e-07		TraesCS3B02G081500	2.20916	0.00456559		TraesCS2D02G057000	11.3152	1.36677e-85	8.28104	2.27699e-54	10.2762	3.04788e-31		TraesCS7A02G091900	1.95708	0.00023534	2.61566	0.00102201
TraesCS7A02G476800	3.61938	5.47178e-13								TraesCSU02G055900	2.33289	3.15906e-14			TraesCS7B02G383000	2.93822	6.66111e-09		TraesCS3A02G358400	3.33508	0.00406921		TraesCS7B02G473700	2.20836	5.91078e-15		TraesCS2B02G609400	11.3065	1.62901e-47	12.0493	7.47276e-31	10.0337	8.13319e-39		TraesCS1D02G371200	1.95668	3.8282e-05	2.43842	1.2739e-07
TraesCS2B02G186100	3.61786	0.000317407								TraesCS3D02G010700	2.32617	9.37689e-17			TraesCS3B02G594300	2.93819	5.19418e-06		TraesCS2D02G598900	3.33429	0.0092883		TraesCS6B02G318500	2.20719	0.000162411		TraesCS2B02G293100	11.302	1.57227e-21	11.9965	2.52812e-19	10.3687	2.25269e-15		TraesCS7D02G304300	1.9562	0.00179338	2.67266	3.2049e-08
TraesCS2B02G002900	3.61656	0.00267749								TraesCS1A02G337900	2.32236	0.00235489			TraesCS4A02G380200	2.93753	2.7503e-08		TraesCS1D02G081500	3.33307	2.99221e-05		TraesCS7A02G415800	2.20642	0.00580916		TraesCS4B02G366800	11.3002	3.27666e-19	8.68048	1.09734e-08	8.41973	2.03239e-09		TraesCS2B02G456000	1.95106	1.23839e-05	2.05968	1.91335e-06
TraesCS3B02G496700	3.60697	0.000158978								TraesCS6D02G386700	2.31488	4.00342e-05			TraesCS7B02G418800	2.93283	1.97147e-14		TraesCS2B02G428500	3.32929	4.67759e-12		TraesCS3A02G246200	2.20545	0.00318652		TraesCS2D02G058800	11.2986	9.57826e-18	12.1676	2.4834e-19	10.6287	2.64302e-14
TraesCS3A02G023500	3.60647	4.07453e-08								TraesCS3A02G387800	2.31453	0.00324693			TraesCS7D02G323200	2.93247	0.00123935		TraesCS3B02G137600	3.32566	0.00175809		TraesCS7B02G288100	2.202	8.28223e-11		TraesCS7A02G416900	11.294	7.45582e-75	11.9858	2.2973e-39	9.10919	2.64644e-47
TraesCS6A02G094600	3.60641	1.78242e-08								TraesCS3D02G010000	2.3075	3.24999e-05			TraesCS5B02G498100	2.93012	9.17353e-08		TraesCS6B02G400600	3.32563	7.92102e-14		TraesCS1A02G246600	2.19775	4.02702e-24		TraesCS5A02G335100	11.2857	7.26333e-16	6.33865	0.000203643	6.37865	1.08372e-11
TraesCS2B02G555100	3.60621	2.74574e-05								TraesCS5B02G059600	2.30429	2.16094e-06			TraesCS3D02G016100	2.92588	1.02146e-05		TraesCS7A02G205700	3.32474	0.000172263		TraesCS7A02G307500	2.19574	0.00264096		TraesCS6D02G363200	11.2852	1.20247e-16	9.61103	1.35872e-15	10.5256	2.79804e-16
TraesCS3B02G531700	3.60335	2.98218e-15								TraesCS2B02G576100	2.30276	1.6852e-10			TraesCS2B02G230800	2.92389	6.40213e-12		TraesCS3B02G452200	3.31548	0.00450588		TraesCS6B02G105400	2.19563	5.60956e-30		TraesCS7D02G497700	11.2823	5.43661e-18	11.186	1.33781e-17	9.1457	1.33704e-18
TraesCS3A02G024900	3.59791	3.45015e-76								TraesCS6B02G158700	2.30208	0.00591973			TraesCS1D02G073900	2.92373	0.00735385		TraesCS7D02G204600	3.31271	3.80656e-12		TraesCS4D02G222600	2.19071	2.38064e-07		TraesCS3A02G258200	11.2814	2.95287e-16	10.1599	7.10709e-14	9.54066	3.8269e-12
TraesCS4B02G337800	3.59714	0.00186343								TraesCS1A02G295800	2.29811	0.00685621			ENSRNA050023614	2.92049	0.000657463		TraesCS6B02G288500	3.31172	4.69253e-15		TraesCS7A02G433600	2.19064	1.97352e-07		TraesCS2B02G110600	11.2811	7.46701e-34	7.43426	4.52258e-22	7.66932	5.31659e-32
TraesCS7D02G024500	3.59175	0.00207405								TraesCS1B02G304800	2.29576	0.000907889			TraesCS2A02G166600	2.91954	0.000549549		TraesCS3D02G223700	3.31063	0.000331478		TraesCS7D02G241511	2.18995	0.00254003		TraesCS3D02G409100	11.2808	9.03353e-39	13.9399	5.77382e-26	9.70132	6.31557e-26
TraesCS6B02G147700	3.58678	6.34953e-08								TraesCS6D02G283000	2.28988	2.87639e-05			TraesCS7D02G189600	2.91941	2.29629e-07		TraesCS1B02G403900	3.30693	1.94267e-33		TraesCS7D02G145100	2.18491	0.000859221		TraesCS2D02G574000	11.278	6.56303e-23	8.08385	2.13462e-30	9.15143	1.97201e-13
TraesCS5A02G398500	3.58528	8.51477e-09								TraesCS4D02G340200	2.28861	0.000195509			TraesCS5D02G511200	2.91605	8.8124e-12		TraesCS2D02G462900	3.30268	0.000422982		TraesCS2B02G571500	2.18393	0.000577192		TraesCS3A02G049371	11.2659	8.6733e-22	4.91056	3.80422e-16	8.43377	1.3994e-21
TraesCS4A02G462200	3.58207	3.20098e-06								TraesCS7D02G549900	2.28804	0.000181263			TraesCS1D02G297900	2.91113	3.60358e-07		TraesCS7D02G252300	3.29399	9.82948e-09		TraesCS3B02G181100	2.18385	0.00155578		TraesCS2D02G029600	11.2645	8.67146e-29	14.0057	2.36075e-34	7.01093	4.5188e-11
TraesCS5D02G334400	3.57663	1.68807e-11								TraesCS6B02G307400	2.28753	2.52729e-18			ENSRNA050023655	2.91104	2.30613e-06		TraesCS5D02G318900	3.28199	9.50808e-15		TraesCS3D02G063000	2.183	3.18852e-06		TraesCS3B02G522000	11.2637	2.55833e-73	10.4912	1.31877e-83	7.65524	2.58966e-06
TraesCS6A02G354600	3.57411	0.00269793								TraesCS6D02G389500	2.2866	3.00274e-19			TraesCS1D02G263800	2.91081	1.98984e-12		TraesCS3B02G310500	3.27269	8.55058e-18		TraesCS1A02G191900	2.17958	3.35671e-14		TraesCS1A02G301300	11.2626	4.82993e-19	10.5038	4.63798e-14	9.99196	5.19764e-13
TraesCS5B02G181000	3.57194	6.29805e-19								TraesCS2A02G295400	2.2836	0.00816413			TraesCS6A02G187400	2.91016	3.69308e-15		ENSRNA050024357	3.26281	0.000634524		TraesCS1B02G273900	2.17889	3.1045e-10		TraesCS3B02G017000	11.2596	9.14653e-18	10.7446	1.33701e-15	8.10394	1.37717e-08
TraesCS7D02G162800	3.57056	1.15249e-11								TraesCS6B02G373200	2.28141	0.00215716			TraesCS2A02G201900	2.91012	1.76304e-12		TraesCS1D02G376800	3.26277	4.31086e-12		TraesCS5D02G187500	2.1761	5.29932e-16		TraesCS7D02G090000	11.2588	7.56468e-45	9.96632	1.24269e-09	9.64134	1.35487e-22
TraesCS4A02G457400	3.56998	0.000540329								TraesCSU02G083300	2.2757	3.64816e-35			TraesCS5B02G108500	2.9069	1.63286e-12		TraesCS7A02G501000	3.25897	0.00293458		TraesCS3A02G439800	2.17518	4.62187e-09		TraesCS2A02G324400	11.2466	7.15254e-14	6.69622	2.09391e-07	9.08278	1.11026e-07
TraesCS4A02G005700	3.56673	0.000113097								TraesCS3A02G223700	2.27133	0.0073009			TraesCS3B02G317400	2.90524	2.14834e-05		TraesCS3A02G450000	3.25451	0.000200599		TraesCS6D02G051800	2.17473	0.00312181		TraesCS2A02G542300	11.2368	3.85079e-18	11.389	1.19259e-17	7.68305	1.4832e-08
TraesCS7A02G383400	3.56561	0.00300371								TraesCS2B02G588600	2.26765	2.26234e-10			TraesCS3A02G429700	2.90229	0.00126131		TraesCS1B02G047200	3.24521	0.00193417		TraesCS3D02G133200	2.1746	1.17287e-12		TraesCS1B02G113600	11.2361	1.3845e-23	10.7146	3.52843e-16	6.49674	0.000241416
TraesCS2A02G544800	3.55663	4.88871e-23								TraesCS2B02G045800	2.26344	0.00456569			TraesCS3A02G239000	2.88511	0.00102487		TraesCS1B02G121500	3.2384	0.00496237		TraesCS1A02G058700	2.17435	0.00294225		TraesCS1B02G466200	11.2321	5.05624e-33	10.976	6.1079e-29	7.98505	4.96387e-05
TraesCS1A02G018000	3.55491	0.000537363								TraesCS1A02G040500	2.25582	1.2393e-06			TraesCS4D02G013700	2.87848	4.13723e-08		TraesCS7A02G201400	3.23782	2.55646e-15		TraesCS3A02G438800	2.17144	9.37743e-07		TraesCS2A02G276500	11.2319	7.56468e-45	11.4231	4.34738e-39	9.38391	3.07382e-07
TraesCS3B02G166100	3.54661	3.1756e-10								TraesCS5A02G535400	2.25145	0.00143903			TraesCS4A02G228800	2.87216	5.81438e-13		TraesCS3A02G516200	3.23748	6.83549e-08		TraesCS3D02G326800	2.16821	3.44674e-07		TraesCS5A02G222300	11.2256	1.7603e-34	8.27345	5.72595e-27	6.36437	2.22191e-24
TraesCS2D02G025700	3.54471	1.33091e-21								TraesCS2B02G442700	2.24212	7.80937e-05			TraesCS1B02G157200	2.86741	0.00172819		TraesCS4D02G302500	3.23719	9.89701e-23		TraesCS5D02G437200	2.16732	3.13278e-07		TraesCS5B02G267500	11.2243	1.66314e-17	6.97136	7.82104e-28	8.58584	3.55967e-29
TraesCS7B02G375200	3.53452	0.0029557								TraesCS4A02G454800	2.23772	2.55002e-06			TraesCS7A02G146100	2.86579	0.000125994		TraesCS7D02G025500	3.2229	0.00640882		TraesCS1D02G158300	2.16654	5.70802e-12		TraesCS6A02G300000	11.2239	1.27967e-16	10.6628	8.83569e-16	8.75785	2.65428e-09
TraesCS6A02G081800	3.53397	0.000141821								TraesCS6B02G266200	2.23327	0.009673			TraesCS5A02G292100	2.86349	7.63016e-11		TraesCS2B02G533300	3.22275	0.00380631		TraesCS2B02G241700	2.1629	3.14198e-07		TraesCS6A02G110500	11.2233	2.73608e-45	12.7947	1.24411e-27	12.6355	6.26697e-20
TraesCS2B02G204500	3.53148	0.00716412								TraesCS3A02G227100	2.22571	0.000648808			TraesCS2D02G488300	2.86265	1.43782e-07		TraesCS6A02G015400	3.21649	2.01408e-05		TraesCS6D02G067700	2.16199	1.19429e-07		TraesCS4A02G066200	11.2222	1.18114e-35	8.56955	1.23569e-70	5.61112	1.59827e-06
TraesCS2B02G506400	3.52869	3.37209e-05								TraesCS2B02G046500	2.2253	2.57404e-18			TraesCS1B02G227700	2.86123	1.27858e-12		TraesCSU02G011800	3.21497	2.64652e-07		TraesCS3D02G525300	2.16111	1.76281e-10		TraesCS7A02G118200	11.2215	4.21366e-17	10.858	6.23224e-20	9.69828	9.66569e-11
TraesCS3A02G013800	3.52663	0.0001334								TraesCS1B02G107500	2.21928	0.00437593			TraesCS3D02G361300	2.85972	3.42893e-06		TraesCS2A02G326600	3.2107	0.0041467		TraesCS7B02G268300	2.16005	2.86454e-11		TraesCS5A02G196700	11.2177	7.83057e-18	11.2639	8.5199e-22	7.24019	1.30885e-24
TraesCS6B02G045100	3.52263	4.62302e-05								TraesCS5B02G128100	2.21827	0.000542743			TraesCS6A02G229000	2.85948	1.12437e-11		TraesCS5D02G202100	3.20728	0.00832083		TraesCS1D02G388600	2.15998	0.000714981		TraesCS5A02G338100	11.2096	1.3974e-23	11.6505	1.98139e-18	8.45277	1.44121e-07
TraesCS7B02G282100	3.51662	3.44616e-06								TraesCS5A02G360700	2.21782	6.54151e-06			TraesCS2A02G089400	2.85723	2.95409e-09		TraesCS3A02G389700	3.20459	1.63212e-06		TraesCS2B02G569300	2.15907	6.24495e-06		TraesCSU02G027200	11.2081	2.44898e-17	7.0252	4.92918e-15	6.25574	1.38277e-17
TraesCS5A02G225600	3.51623	0.00255885								TraesCS4D02G030000	2.2095	0.00447069			TraesCS1A02G297800	2.8553	1.4025e-11		TraesCS2A02G205600	3.20444	1.06382e-06		TraesCS3B02G309500	2.15457	0.000152745		TraesCS2B02G533000	11.2078	3.0254e-16	9.97112	7.67926e-24	10.1642	1.18561e-12
TraesCS7A02G479600	3.51547	0.0091804								TraesCS6B02G470900	2.20853	5.04504e-05			TraesCS1A02G128300	2.85477	1.08626e-12		TraesCS3A02G255300	3.19503	2.01062e-12		TraesCS4D02G070200	2.15344	2.56261e-11		TraesCS7A02G376100	11.2015	8.55697e-19	10.7121	1.52755e-16	7.40409	1.34203e-18
TraesCS7D02G138700	3.5148	0.00217809								TraesCS7A02G400700	2.19965	0.00121664			TraesCS4A02G280700	2.85047	1.16574e-05		TraesCS1B02G444500	3.19216	0.000196397		TraesCS7D02G378900	2.15176	1.24068e-14		TraesCS2A02G486100	11.1984	6.68755e-19	4.58564	3.05297e-05	5.84201	1.4108e-11
TraesCS6A02G323100	3.509	3.13341e-20								TraesCS3D02G382700	2.19634	0.00155233			TraesCS1B02G229000	2.84846	5.03116e-05		TraesCS1B02G073700	3.17902	0.00102014		TraesCS2D02G346200	2.15117	2.14007e-09		TraesCS3D02G016600	11.1957	6.28818e-13	10.9654	1.81126e-13	9.60292	2.404e-13
TraesCS2D02G571100	3.50883	0.00379934								TraesCS7A02G391400	2.19273	0.000161963			TraesCS1A02G141400	2.84753	1.28348e-13		TraesCS6B02G300400	3.1764	1.26131e-11		TraesCS7A02G071200	2.15005	2.49519e-10		TraesCS6A02G071000	11.1954	2.23108e-32	8.15127	5.71367e-29	4.42304	2.7051e-06
TraesCS3D02G328200	3.50264	6.22641e-06								TraesCS7B02G050500	2.18965	3.31235e-07			TraesCS6D02G209100	2.84731	3.5652e-09		TraesCS2B02G508900	3.16741	9.51039e-07		TraesCS3A02G300400	2.14904	2.32885e-05		TraesCS4D02G269900	11.1914	2.48125e-15	9.41443	1.36546e-18	7.53327	1.61844e-23
TraesCS2B02G541500	3.49846	0.00399587								TraesCS5A02G150700	2.18719	0.00231781			ENSRNA050024567	2.84625	0.000497824		TraesCS2B02G339000	3.16721	0.000924576		TraesCS5D02G550800	2.14687	4.63483e-07		TraesCS2B02G439800	11.1906	6.7296e-41	8.37326	3.73947e-51	8.45063	9.94517e-41
TraesCS5A02G063600	3.49417	7.75281e-06								TraesCS5B02G479900	2.17727	4.61799e-35			TraesCS3A02G234900	2.84612	2.75915e-05		TraesCS2B02G017900	3.16603	0.00128436		TraesCS7A02G101500	2.14557	3.45914e-09		TraesCS5A02G518600	11.1884	1.47336e-10	8.25573	3.95071e-09	9.02687	3.06573e-09
TraesCS1A02G376500	3.49366	1.17071e-09								TraesCS2A02G105500	2.17638	6.68565e-09			TraesCS2D02G352400	2.84546	0.000182273		TraesCS4A02G240400	3.16413	6.11331e-06		TraesCS4A02G311700	2.14191	8.22562e-08		TraesCSU02G092400	11.1862	5.8949e-17	7.01046	1.07378e-19	5.89969	7.16929e-23
TraesCS1A02G032700	3.49176	3.93907e-08								TraesCS4D02G032600	2.171	1.75647e-12			TraesCS5B02G306500	2.83904	1.61339e-18		TraesCS5A02G401200	3.15935	5.55638e-28		TraesCS2B02G359300	2.14172	2.12197e-08		TraesCS5D02G407500	11.18	1.26074e-24	7.14185	3.39631e-30	6.45412	6.68319e-12
TraesCS2A02G555800	3.49056	0.000526817								TraesCS7A02G019400	2.17088	2.89317e-05			TraesCS3D02G328400	2.8374	0.0031837		TraesCS1B02G008200	3.15713	2.40519e-09		TraesCS3B02G030600	2.14046	0.000684998		TraesCS5A02G320900	11.1767	1.05715e-18	10.5238	1.53633e-14	10.3863	2.37064e-15
TraesCS5D02G473200	3.48362	5.63766e-10								TraesCS7A02G401200	2.1699	7.56319e-10			TraesCS2D02G017900	2.83627	3.26803e-13		TraesCS5D02G411400	3.15667	1.79573e-25		TraesCS5B02G439900	2.13925	1.8295e-07		TraesCS4B02G225200	11.1729	1.82237e-18	9.88687	1.31601e-17	9.60011	4.01339e-13
TraesCS3B02G520300	3.47244	1.02635e-06								TraesCS7B02G374300	2.15627	0.000947557			TraesCS4A02G422800	2.83202	7.07923e-09		TraesCS6B02G351200	3.15631	0.00105361		TraesCS2B02G378600	2.13838	0.00254206		TraesCS5A02G337500	11.1719	1.08343e-98	14.2845	4.81288e-35	6.23637	0.00025705
TraesCS3B02G388300	3.46518	4.32469e-06								TraesCS2A02G481100	2.15255	2.5457e-07			TraesCS2D02G214500	2.83138	5.74491e-11		TraesCS6A02G071900	3.15491	0.00243426		TraesCS3A02G437800	2.13817	3.31996e-11		TraesCS7D02G507100	11.1714	8.94224e-17	8.9315	1.86087e-21	6.78443	7.31963e-09
TraesCS5A02G058400	3.46395	1.52847e-22								TraesCS7A02G472100	2.15232	8.77078e-12			TraesCS6B02G145300	2.82855	5.35656e-06		TraesCS5D02G457000	3.15113	0.00230631		TraesCS5A02G274700	2.13793	4.59025e-05		TraesCS5A02G339200	11.165	4.18207e-38	9.70603	3.35365e-72	7.60127	3.6791e-103
TraesCS5B02G557400	3.46015	0.00785505								TraesCS2B02G087400	2.14237	0.000199455			TraesCS5D02G412400	2.82305	4.53451e-11		ENSRNA050023641	3.136	0.00140594		TraesCS6D02G242000	2.13388	2.60419e-11		TraesCS3B02G528500	11.1556	1.49485e-15	13.5742	9.72721e-24	9.31823	2.67711e-06
TraesCS7B02G326500	3.46002	4.26938e-11								TraesCS2B02G393900	2.14229	3.29881e-13			TraesCS6B02G362700	2.81866	1.10483e-07		TraesCS7D02G049000	3.13387	1.20912e-07		TraesCS2B02G194700	2.13375	3.50025e-05		TraesCS6B02G179700	11.1518	1.08271e-15	11.7274	1.47151e-18	10.3491	1.29248e-12
TraesCS2D02G522700	3.45502	0.00829611								TraesCS2A02G130200	2.14181	1.76674e-05			TraesCS5B02G224200	2.81774	3.17395e-07		TraesCS1B02G401700	3.12852	4.09367e-28		TraesCS3B02G274100	2.13304	3.27949e-12		TraesCS2A02G490500	11.1455	1.7074e-13	10.2809	7.57299e-15	10.5511	4.37317e-20
TraesCS7D02G269400	3.4523	0.00476194								TraesCS2B02G230800	2.13324	1.76104e-06			TraesCS7A02G324900	2.81651	5.58399e-06		TraesCS5A02G085000	3.12806	0.00455989		TraesCS2D02G114800	2.13116	1.43106e-09		TraesCS3B02G565700	11.1443	1.89116e-29	12.3595	3.17841e-28	10.8421	9.16027e-16
TraesCS4B02G323700	3.45205	0.000355005								TraesCS2A02G538200	2.13229	5.40713e-07			TraesCS2B02G420100	2.81629	2.84281e-15		TraesCS4D02G211900	3.12335	1.10637e-20		TraesCS5B02G131500	2.1296	7.42661e-08		TraesCS7B02G463700	11.144	6.43629e-11	8.83761	1.96687e-08	7.27038	1.50351e-05
TraesCS5B02G237600	3.45097	2.33102e-21								TraesCS2B02G527900	2.13145	0.000163046			TraesCS1A02G435000	2.80654	0.00319857		TraesCS4A02G305800	3.11985	0.00012894		TraesCS1D02G381100	2.12774	2.10324e-09		TraesCS6A02G378900	11.1437	2.94493e-21	8.72825	4.74044e-22	9.05808	1.74788e-09
TraesCSU02G134000	3.44412	9.00718e-09								TraesCS3B02G076900	2.12517	2.76318e-10			TraesCS2B02G094500	2.80434	4.92388e-05		TraesCS7A02G201600	3.11947	2.47739e-19		TraesCS5D02G344300	2.12469	0.00342767		TraesCS3B02G336600	11.1427	1.28814e-18	8.65983	2.10302e-32	7.51513	2.15484e-13
TraesCS1D02G440900	3.44332	7.53555e-15								TraesCS2B02G393300	2.12475	0.000627217			TraesCS6B02G173700	2.80292	0.00104553		TraesCS2B02G466500	3.11816	1.18625e-13		TraesCS5D02G111500	2.12463	4.3587e-08		TraesCS1B02G304400	11.1418	5.69785e-14	9.33279	4.5216e-11	7.46656	0.000130382
TraesCS4D02G298300	3.44173	1.08539e-05								TraesCS6B02G151000	2.12174	1.13225e-06			TraesCS2D02G211400	2.80255	3.44753e-05		TraesCS1B02G127900	3.11793	0.000501998		TraesCS1D02G349200	2.12341	0.00322249		TraesCS1B02G270300	11.1396	4.34897e-50	8.79644	2.90085e-48	7.40769	8.64367e-23
TraesCS4A02G398800	3.43289	0.000509246								TraesCS6B02G077900	2.11869	3.81254e-05			TraesCS2D02G174200	2.79958	4.80364e-05		TraesCS1B02G389900	3.11738	1.13657e-09		TraesCS4B02G182300	2.12341	8.81162e-14		TraesCS2D02G491100	11.1356	2.5239e-85	10.7946	2.22966e-126	5.71612	1.87738e-39
TraesCS3D02G031400	3.43072	0.00522473								TraesCS3D02G485000	2.11529	0.00328242			TraesCS4D02G030000	2.79798	8.5113e-05		TraesCS1A02G408800	3.11682	7.26166e-12		TraesCS2B02G386200	2.12252	1.16687e-08		TraesCS6A02G312600	11.1313	1.59991e-74	9.19023	1.04369e-37	7.15467	2.87243e-25
TraesCS7B02G408900	3.42919	0.00966573								TraesCS3A02G492100	2.1134	4.34376e-10			TraesCS2D02G396800	2.79787	0.000183749		TraesCS7B02G108000	3.11663	4.03452e-12		TraesCS4B02G371100	2.11915	1.2277e-08		TraesCS7A02G558500	11.1309	1.97811e-42	10.2008	4.17285e-53	7.83674	0.00065473
TraesCS3A02G462900	3.41588	0.00334588								TraesCS5D02G017500	2.11139	0.000176229			TraesCS7A02G225600	2.79765	0.000281702		TraesCS3A02G331200	3.11249	1.34458e-07		TraesCS6B02G084900	2.11862	0.00157424		TraesCS6D02G050900	11.1297	4.40571e-62	12.9814	2.24824e-27	11.2627	1.96255e-20
TraesCS5B02G526800	3.41374	7.72967e-06								TraesCS3D02G001400	2.10482	3.59276e-11			TraesCS1D02G274000	2.79276	0.000106231		TraesCS5A02G312000	3.10203	4.58503e-17		TraesCS4A02G007600	2.11677	0.00521188		TraesCS5B02G373400	11.1233	4.56398e-14	7.4774	1.60531e-10	6.32266	7.98918e-07
TraesCS5D02G497200	3.40801	2.07818e-10								TraesCS1B02G214900	2.10023	0.00266844			TraesCS3A02G170800	2.79275	1.6234e-11		TraesCS5D02G397700	3.09942	7.88518e-16		TraesCS4B02G055700	2.11551	5.17899e-11		TraesCS4A02G352900	11.1216	6.60473e-35	9.24052	9.40757e-63	7.94553	2.0038e-22
TraesCS2B02G457700	3.40281	1.67535e-22								TraesCS2D02G386700	2.09964	0.00492078			TraesCS5B02G234300	2.79202	0.00126983		TraesCS3A02G498900	3.09884	4.12852e-23		TraesCS4A02G462300	2.11536	4.97366e-08		TraesCS3D02G350100	11.1159	1.13499e-99	11.2224	1.13591e-65	7.40717	6.30391e-18
TraesCS3D02G163400	3.4026	5.81982e-64								TraesCS4B02G002700	2.09629	2.66922e-06			TraesCS4D02G098700	2.79114	0.00219623		TraesCS7A02G134300	3.09782	0.00363892		TraesCS2B02G121900	2.11401	0.00174247		TraesCS4D02G269400	11.1087	1.37473e-16	10.4625	1.64046e-13	9.8501	1.06066e-13
TraesCS2D02G344200	3.39884	2.01468e-05								TraesCS5A02G532800	2.09441	1.39974e-06			TraesCS5B02G333200	2.78937	5.01416e-07		TraesCS2A02G163200	3.09642	2.88937e-15		TraesCS6D02G300500	2.11401	0.000118588		TraesCS3A02G492700	11.1074	5.16077e-16	11.1467	1.74098e-17	9.20272	1.39431e-09
TraesCS7A02G550600	3.39589	0.00361908								TraesCS4D02G174700	2.09408	1.99198e-05			TraesCS4B02G068300	2.78928	1.23601e-07		TraesCS2B02G182000	3.09573	1.74844e-19		TraesCS1D02G309000	2.11221	3.49205e-08		TraesCS2B02G159000	11.107	3.31199e-17	9.72369	7.32689e-13	9.4391	1.37413e-11
TraesCS1A02G414200	3.3957	0.000524117								TraesCS6B02G287900	2.09281	1.3309e-05			TraesCS5D02G256700	2.78486	8.12468e-08		TraesCS5D02G270400	3.09536	1.08041e-18		TraesCS1D02G015400	2.11195	2.43885e-09		TraesCS3A02G414500	11.106	2.01928e-17	9.70103	8.5254e-17	4.8628	5.08717e-19
TraesCS3D02G439700	3.39386	6.09155e-05								TraesCS5B02G415100	2.09189	0.00610936			TraesCS3A02G281500	2.78308	6.99025e-09		TraesCS2A02G515400	3.09518	2.74886e-05		TraesCS5A02G407400	2.11142	4.0362e-07		TraesCS2A02G211300	11.1	6.65654e-44	11.6572	4.58564e-23	9.65388	4.60516e-27
TraesCS3B02G594300	3.3903	1.85001e-22								TraesCS6B02G072400	2.08872	1.16185e-17			TraesCS3D02G298200	2.78183	2.64571e-07		TraesCS2A02G300300	3.08609	0.00243194		TraesCS7A02G376000	2.10998	2.10938e-05		TraesCS2B02G464700	11.0993	4.4238e-93	11.2588	7.44525e-65	8.91945	9.40016e-35
TraesCS7A02G071600	3.38498	4.83866e-05								TraesCS6B02G341100	2.08482	0.000337584			TraesCS3B02G195800	2.78154	8.39113e-10		TraesCS2D02G052900	3.07442	1.58001e-06		TraesCS3B02G039100	2.10613	3.61702e-11		TraesCS3A02G488300	11.0936	1.23748e-13	11.407	2.12041e-16	4.63069	1.08234e-07
TraesCS4A02G385100	3.38123	2.66632e-05								TraesCS4B02G120400	2.08454	1.16039e-14			TraesCS7B02G247900	2.77982	1.82608e-09		TraesCS1D02G189500	3.0657	0.00569464		TraesCS7A02G012000	2.10512	8.58856e-16		TraesCS4B02G033400	11.0893	8.70612e-15	11.6265	3.53586e-18	8.52963	1.65362e-10
TraesCS5B02G308800	3.38083	0.00693184								TraesCS4B02G321200	2.08409	0.000285146			TraesCS2D02G430800	2.77849	1.11842e-06		TraesCS7D02G068200	3.06171	4.91843e-16		TraesCS5A02G557700	2.10495	0.00218132		TraesCS3D02G023300	11.0856	5.37966e-51	9.51934	1.63773e-51	7.45364	1.15271e-19
TraesCS1D02G214300	3.38064	0.00578797								TraesCS7B02G256000	2.08387	8.60358e-05			TraesCS3B02G257900	2.77161	2.20801e-09		TraesCS7D02G457700	3.06108	2.74241e-06		TraesCS3A02G435200	2.10362	0.00399817		TraesCS3D02G305400	11.0847	3.06738e-62	10.3413	1.28592e-66	8.91797	4.55133e-29
TraesCS7A02G010300	3.37013	0.000707396								TraesCS7B02G235100	2.08322	0.00134873			TraesCS4D02G051400	2.77116	2.1621e-07		TraesCS1B02G232100	3.0605	0.000589245		TraesCS3B02G362400	2.10211	0.000366335		TraesCS1B02G113500	11.0788	2.40587e-151	8.9212	8.93102e-56	7.19375	3.0779e-17
TraesCS2B02G366500	3.36484	0.000869568								TraesCS3D02G158600	2.08056	0.000408574			TraesCS7B02G246000	2.7684	6.28935e-09		TraesCS5A02G139300	3.05961	1.27442e-05		TraesCS6A02G323800	2.10193	0.000748227		TraesCS3D02G033600	11.0784	9.53374e-14	9.79626	1.75888e-12	9.09149	3.77263e-11
TraesCS6B02G429600	3.35959	7.16763e-41								TraesCS5B02G502600	2.07021	0.00508128			TraesCS3B02G429400	2.76801	6.27104e-12		TraesCS1A02G373000	3.05793	6.73058e-23		TraesCS1A02G068400	2.09998	0.000110748		TraesCS4B02G330600	11.073	4.11965e-21	8.74073	2.95596e-34	6.48098	3.20636e-10
TraesCS2A02G019400	3.35163	9.37812e-19								TraesCS7D02G093200	2.06921	0.00611466			TraesCS7D02G213600	2.76691	5.11136e-11		TraesCS6B02G281000	3.05578	3.91436e-12		TraesCS5D02G004600	2.09934	1.12207e-12		TraesCS1A02G261100	11.068	4.7481e-15	11.2327	7.83378e-17	9.31203	7.60095e-11
TraesCS2D02G166500	3.3476	6.48569e-12								TraesCS3D02G478000	2.05915	0.0089153			TraesCS6A02G168700	2.76682	0.000349908		TraesCS2D02G272800	3.05486	0.000679462		TraesCS1A02G382200	2.09902	6.86507e-08		TraesCS7D02G479100	11.0607	1.06136e-52	11.8235	2.24067e-22	8.94646	1.97999e-35
TraesCS5B02G301100	3.33642	5.00995e-05								TraesCS7D02G263100	2.05676	0.00840463			TraesCS3A02G366000	2.76597	6.17874e-05		TraesCS3B02G258500	3.05003	3.7633e-05		TraesCS3D02G228100	2.09568	1.38682e-10		TraesCS2D02G101200	11.0594	2.2117e-98	8.39268	5.21567e-33	8.79617	4.28829e-81
TraesCS7A02G520100	3.33513	0.00351144								TraesCS4A02G481800	2.0417	2.77877e-34			TraesCS3A02G385600	2.7646	1.62023e-14		TraesCS1B02G001600	3.0459	5.40442e-05		TraesCS5B02G402200	2.09499	0.000175955		TraesCS1D02G249600	11.056	7.54862e-31	11.6498	1.68614e-39	6.79204	2.80512e-21
TraesCS6D02G216500	3.33421	3.2489e-06								TraesCS3D02G008500	2.04027	6.71651e-28			TraesCS3A02G463500	2.76255	1.49193e-06		TraesCS7A02G453400	3.04553	6.33468e-11		TraesCS2A02G539300	2.09498	3.3695e-07		TraesCS2A02G447300	11.0479	9.36965e-16	8.95562	2.55076e-14	5.92564	1.43039e-07
TraesCS5B02G100300	3.33028	0.00668697								TraesCS7D02G351300	2.03702	1.74209e-06			TraesCS1D02G065700	2.76186	6.94052e-08		TraesCS3A02G224100	3.04348	7.48087e-07		TraesCS1B02G253600	2.0945	0.00113236		TraesCS1D02G359500	11.0474	6.7204e-16	9.36746	1.79622e-12	8.16271	6.32186e-08
TraesCS4A02G467200	3.32825	2.22122e-10								TraesCS1A02G265600	2.03221	0.00601339			TraesCS3A02G133400	2.76115	0.009007		TraesCS6B02G238100	3.04344	0.00730276		TraesCS3A02G394200	2.09385	4.86784e-05		TraesCS7D02G010000	11.0469	2.08361e-23	8.25009	8.11589e-37	4.36452	0.000609687
TraesCS7A02G090200	3.32787	2.91273e-49								TraesCS2D02G438200	2.03167	0.00146405			TraesCS3D02G050800	2.7599	2.28183e-05		TraesCS7D02G198900	3.04155	2.93846e-09		TraesCS3A02G390200	2.09367	6.77277e-12		TraesCS7D02G334300	11.0447	2.91409e-14	12.2948	1.25386e-20	11.0608	1.30156e-16
TraesCS5A02G170400	3.32371	0.00750215								ENSRNA050023925	2.02658	0.000141302			TraesCS3D02G284600	2.75917	1.23705e-09		TraesCS1D02G382300	3.03389	0.000664165		TraesCS1B02G257000	2.09286	4.37184e-06		TraesCS5B02G304200	11.0373	5.7766e-15	11.1208	4.91417e-18	9.74114	3.65199e-12
TraesCS1B02G403900	3.32288	9.07271e-24								TraesCS3A02G297400	2.02387	4.57649e-07			TraesCS1B02G171300	2.75646	0.00273324		TraesCS1B02G136800	3.02981	2.64406e-11		TraesCS1D02G430000	2.09265	0.00143755		TraesCS7D02G511700	11.0338	2.49896e-23	7.3246	7.04897e-41	7.17035	6.52246e-21
TraesCS5D02G463600	3.31436	1.48545e-08								TraesCS3D02G221900	2.02269	0.0017877			TraesCS1A02G242400	2.75476	2.33264e-06		ENSRNA050023568	3.02725	9.64382e-06		TraesCS1A02G331800	2.09166	0.000747866		TraesCS6B02G211600	11.0308	1.80452e-12	12.1198	1.21345e-31	8.01454	1.30075e-07
TraesCS7B02G229400	3.31406	7.68463e-06								TraesCS6D02G392100	2.02254	2.72129e-08			TraesCS7A02G396100	2.75474	0.000527461		TraesCS5D02G505400	3.02477	1.02585e-12		TraesCS6D02G293600	2.09013	1.0407e-08		TraesCS6B02G116100	11.0298	9.56431e-17	11.5666	1.07848e-19	9.34183	3.66211e-12
TraesCS5B02G504100	3.31	2.38942e-06								TraesCS5B02G525700	2.02252	0.00189306			TraesCS4A02G409300	2.75277	0.000750792		TraesCS2D02G597200	3.02332	4.62138e-31		TraesCS3B02G422800	2.08962	4.17752e-12		TraesCS4A02G353900	11.0274	1.66536e-11	9.96827	6.16223e-13	11.4835	4.58267e-19
TraesCS4A02G164000	3.30986	7.07578e-27								TraesCS1B02G158000	2.02227	0.00276751			TraesCS7D02G000400	2.75098	2.43788e-08		TraesCS3D02G543600	3.02317	0.00241592		TraesCS2A02G200300	2.08932	8.37488e-06		TraesCS4D02G090600	11.0249	1.22291e-15	10.7541	9.28585e-15	9.26721	2.2337e-11
TraesCS3A02G038000	3.30668	4.71968e-11								TraesCS7A02G428800	2.01446	4.60276e-10			TraesCS5D02G365200	2.75093	0.000110741		TraesCS3B02G603200	3.01764	0.000199917		TraesCS7D02G419400	2.08636	2.3214e-10		TraesCS1A02G102700	11.023	6.46723e-86	8.96506	6.03817e-36	6.52582	1.41314e-08
TraesCS2A02G483400	3.30414	5.81763e-06								TraesCS1A02G014900	2.00858	0.00354235			TraesCS5B02G201100	2.74567	2.48394e-11		TraesCS6B02G049300	3.01576	0.000200898		TraesCS2D02G221900	2.08508	6.18199e-07		TraesCS7B02G106400	11.0195	4.53748e-06	10.2698	4.28516e-80	8.96874	5.28521e-07
TraesCS4A02G329600	3.30166	1.09234e-84								TraesCS6B02G211900	2.00487	0.00897294			TraesCS1A02G375200	2.7453	5.21472e-09		TraesCS1D02G449300	3.01177	0.00515005		TraesCS2B02G598600	2.0845	1.57435e-07		TraesCS5A02G544500	11.0172	5.47546e-17	12.6845	4.16579e-23	12.1827	6.80892e-19
TraesCS6B02G179300	3.29788	5.3605e-19								TraesCS2D02G295000	2.00355	0.00800416			TraesCS3D02G385800	2.74232	7.64679e-14		TraesCS6B02G116000	3.00651	4.29745e-06		TraesCS3D02G218700	2.08111	9.88512e-07		TraesCS3A02G499600	11.0128	3.27668e-18	11.3905	3.44956e-16	11.5598	7.77863e-19
TraesCS7A02G024600	3.29483	0.00388427								TraesCS7A02G449600	1.99448	1.52748e-16			TraesCS6B02G449500	2.74208	1.77407e-11		ENSRNA050013870	2.99839	0.00724751		TraesCS7B02G269600	2.08089	0.0064404		TraesCS6B02G136200	11.0111	4.46708e-15	10.3642	1.07738e-13	6.47837	1.42656e-13
TraesCS7B02G327200	3.28931	1.24287e-31								TraesCS7A02G506000	1.99214	0.000294054			TraesCS2A02G275700	2.74131	4.2713e-05		TraesCS1B02G101800	2.99737	8.76765e-06		TraesCS2B02G220500	2.07916	0.000378017		TraesCS2A02G542000	11.01	1.29941e-29	14.0634	2.93361e-29	6.19616	0.000119119
TraesCS4A02G380600	3.28652	1.22032e-13								TraesCS7A02G431200	1.98754	5.62628e-08			TraesCS6D02G334000	2.74018	8.62356e-09		TraesCS5A02G190700	2.99428	2.83501e-06		TraesCS7B02G156000	2.07661	8.03064e-08		TraesCS7B02G260500	11.0097	2.86409e-14	8.83055	7.54676e-11	8.37177	4.00391e-09
TraesCS7D02G168700	3.28554	0.00504468								TraesCS1A02G004200	1.98333	0.00184688			TraesCS6B02G340100	2.73991	2.23575e-09		TraesCS1D02G206800	2.99168	0.00183564		TraesCS3B02G363400	2.07643	6.36631e-06		TraesCS2A02G306900	11.0066	2.40253e-12	8.53795	1.95153e-07	7.11926	2.3491e-06
TraesCS5B02G527000	3.28551	1.30046e-08								TraesCS3B02G145500	1.978	0.00541969			TraesCS3A02G351500	2.73843	3.12093e-21		TraesCS5A02G261600	2.99107	0.00157838		TraesCS2A02G515700	2.07334	9.12136e-08		TraesCS2B02G498100	11.0014	4.56112e-195	12.1218	4.77525e-86	10.3504	3.67182e-69
TraesCS7B02G009100	3.28472	0.00130415								TraesCS1A02G351600	1.97754	0.000350626			TraesCS2B02G336900	2.73704	7.6935e-05		TraesCSU02G062400	2.99019	1.41667e-17		TraesCS2A02G041100	2.06942	3.08469e-11		TraesCS3B02G510100	10.985	1.01384e-34	15.5007	4.82666e-31	14.1557	4.82982e-26
TraesCS6A02G150700	3.28451	0.00921372								TraesCS3A02G150800	1.97413	0.00348822			TraesCS3A02G422100	2.73463	7.24932e-08		TraesCS4B02G356900	2.98927	2.14076e-23		TraesCS6A02G358600	2.06893	7.14851e-05		TraesCS2B02G560500	10.9841	1.07611e-14	11.4393	2.7458e-18	9.89443	4.43859e-14
TraesCS7D02G466800	3.27711	5.61844e-16								TraesCS2B02G134100	1.97192	0.00416364			TraesCS5A02G182600	2.73287	1.13518e-05		TraesCS5A02G324500	2.98752	8.15564e-05		TraesCS6A02G276300	2.06844	8.23634e-13		TraesCS6A02G018200	10.9778	7.18377e-69	9.82044	2.01021e-80	6.76295	4.2809e-32
TraesCS3B02G386000	3.27508	0.00338351								TraesCS7A02G430800	1.97149	0.000449143			TraesCS4A02G080700	2.73275	2.08662e-05		TraesCS3B02G140300	2.98626	0.00212659		TraesCS1B02G044200	2.06833	1.39901e-12		TraesCS7D02G133200	10.9753	9.56753e-18	10.0398	2.99475e-13	8.98181	5.31258e-11
TraesCS5A02G328600	3.27161	1.31981e-84								TraesCS3D02G188000	1.97129	2.03817e-06			TraesCS4A02G006900	2.73161	8.90555e-06		TraesCS2D02G211000	2.98393	3.60007e-15		TraesCS2D02G221500	2.06833	3.91816e-12		TraesCS5A02G513000	10.9678	4.3375e-82	8.31607	2.09013e-42	7.99706	1.1337e-47
TraesCS2A02G551200	3.27102	0.00264952								TraesCS4A02G499200	1.96052	0.00159438			TraesCS1D02G146300	2.72947	0.00226712		ENSRNA050014872	2.98025	7.88061e-05		TraesCS2B02G305900	2.06833	1.36579e-05		TraesCS4B02G228700	10.9624	1.80151e-45	12.773	2.75614e-29	10.1792	3.45742e-36
TraesCS3B02G344500	3.26741	4.09687e-08								TraesCS7A02G435700	1.95957	8.60968e-06			ENSRNA050016399	2.72915	0.0004322		TraesCS1A02G366900	2.97706	3.41275e-07		TraesCS1B02G228600	2.06831	1.69286e-09		TraesCS2B02G518900	10.953	2.59597e-18	12.7155	3.69887e-23	6.20407	3.70004e-45
TraesCS5A02G391500	3.26665	0.000281743								TraesCS2D02G003600	1.9593	0.00085112			TraesCS7B02G044200	2.72872	3.17518e-07		TraesCS3D02G483700	2.97509	2.00122e-11		TraesCS5B02G407800	2.06805	4.82569e-06		TraesCS1D02G422200	10.9498	4.34417e-17	10.7456	1.19781e-15	9.4842	4.6534e-11
TraesCS3A02G299700	3.26629	0.00361587								TraesCS1A02G236300	1.95746	0.00055171			TraesCS2B02G626000	2.72617	3.99541e-10		TraesCS1B02G429600	2.9728	0.00935321		TraesCS1D02G335700	2.06627	2.09427e-06		TraesCS5B02G148300	10.9448	2.10661e-112	11.6533	5.93085e-77	8.00536	1.35022e-24
TraesCS4D02G352000	3.25997	1.6795e-08								TraesCS3B02G032400	1.95443	0.000302235			TraesCS5A02G322200	2.7214	0.00271833		TraesCS5D02G318700	2.97258	0.00021611		TraesCS4B02G249300	2.06595	0.00673596		TraesCS2A02G152200	10.9323	5.01196e-35	11.1774	7.65656e-110	7.82957	1.33304e-10
TraesCS7B02G124700	3.25595	0.00960909								TraesCS5B02G485600	1.95416	1.09095e-25			TraesCS4A02G271800	2.71432	0.000474004		TraesCS6A02G240900	2.96751	5.48842e-19		TraesCS2A02G389900	2.06559	3.66785e-06		TraesCS3D02G054000	10.9293	3.04355e-17	9.82289	1.14934e-12	9.63551	4.61844e-12
TraesCS5D02G070300	3.2553	0.0078157													TraesCS5B02G184600	2.7122	4.92423e-09		TraesCS5A02G210300	2.96208	6.78372e-22		TraesCS2A02G068300	2.06319	6.53227e-07		TraesCS4A02G007200	10.9267	8.16817e-17	10.8123	7.20993e-15	8.57239	7.74615e-10
TraesCS2D02G022800	3.24587	1.27377e-06													TraesCS7B02G264200	2.71135	0.000107727		TraesCS7B02G501800	2.96123	4.51076e-10		TraesCS2A02G347900	2.06282	2.77794e-08		TraesCS2D02G171800	10.9254	2.16496e-16	10.3157	4.98887e-14	9.56529	1.08857e-10
TraesCS3D02G328400	3.24448	0.000107801													TraesCS6A02G269200	2.71083	1.46094e-07		TraesCS1D02G334900	2.96086	0.00467288		TraesCS7D02G354100	2.06201	3.6362e-13		TraesCS4D02G309900	10.9213	3.0795e-133	10.8545	5.01162e-114	8.26368	1.58921e-27
TraesCS5B02G516300	3.24411	9.21384e-05													TraesCS2A02G377200	2.70878	0.000181		TraesCS4D02G303600	2.95935	4.27427e-16		TraesCS1B02G192600	2.0612	1.46275e-10		TraesCS2D02G339900	10.9154	8.84479e-36	6.45475	3.60792e-51	7.73388	1.80152e-11
TraesCS7A02G206200	3.23024	5.32444e-16													TraesCS7B02G116700	2.70793	2.81958e-12		TraesCS7D02G054800	2.95836	0.000389393		TraesCS4D02G347100	2.06085	1.29228e-05		TraesCS3A02G219900	10.9136	1.89872e-14	10.5367	6.51138e-17	7.61163	6.30876e-05
TraesCS4A02G136500	3.2295	2.77679e-48													TraesCS5B02G355800	2.70713	2.33558e-07		TraesCS5D02G061300	2.95694	0.00281571		TraesCS7D02G367100	2.05808	0.00123041		TraesCS2D02G081400	10.9084	2.91281e-72	9.52123	6.86518e-88	6.51491	3.08337e-10
TraesCS7A02G359700	3.22811	0.00278151													TraesCS6D02G145800	2.70586	9.03597e-05		TraesCS1B02G068200	2.95502	0.00256744		TraesCS4B02G190700	2.05771	2.51086e-06		TraesCS2B02G236900	10.8969	2.67394e-61	11.0417	2.00871e-46	9.96381	1.05514e-52
TraesCS4A02G066500	3.22649	3.06357e-13													ENSRNA050016401	2.69951	2.24304e-05		TraesCS4B02G211700	2.95423	3.52847e-06		TraesCS4D02G122200	2.05733	1.85792e-05		TraesCS7A02G523400	10.8966	3.26527e-25	10.8786	2.85311e-30	8.59137	1.52827e-31
TraesCS6A02G329900	3.22589	0.000305018													TraesCS5D02G208900	2.69867	7.82051e-08		TraesCS4D02G194900	2.95098	4.57942e-15		TraesCS5D02G004800	2.05277	8.5586e-11		TraesCS5A02G269900	10.8951	2.06006e-20	11.9659	5.88376e-18	6.09193	0.00781973
TraesCS2A02G545800	3.22484	1.55793e-06													TraesCS3A02G142700	2.69847	2.94955e-05		TraesCS2A02G253600	2.94671	0.0074973		TraesCS5D02G165700	2.05144	4.65263e-07		TraesCS5B02G507600	10.8934	1.58142e-13	11.5162	6.8558e-18	7.51846	3.90293e-06
TraesCS5A02G353400	3.22006	0.00754202													TraesCS6D02G153600	2.69825	8.90144e-12		TraesCS5B02G266400	2.94252	0.00334057		TraesCS5A02G041100	2.04949	2.01523e-12		TraesCS7D02G410000	10.89	5.94231e-82	13.6814	1.23541e-25	9.72379	5.6143e-51
TraesCS7B02G405000	3.20826	1.3815e-14													TraesCS2D02G373900	2.69158	0.0053788		TraesCS7D02G001100	2.93869	1.57303e-05		TraesCS4D02G123500	2.04821	0.00152323		TraesCS1B02G456300	10.8895	2.61332e-16	11.9294	3.30282e-19	11.9135	1.17194e-18
TraesCS6A02G151400	3.20669	4.83594e-07													TraesCS5B02G265300	2.6915	0.00147184		TraesCS6B02G048300	2.93787	0.00941006		TraesCS1D02G402700	2.04699	7.6003e-05		TraesCS7B02G371000	10.8893	1.30532e-17	9.35059	1.09166e-11	6.47638	2.78166e-13
TraesCS6B02G152700	3.2056	8.84929e-36													TraesCS2D02G375200	2.6905	6.59782e-09		TraesCS4D02G221900	2.93718	7.23697e-11		TraesCS1A02G351100	2.04375	0.00868174		TraesCS7B02G289800	10.8857	2.39452e-23	12.8947	8.92699e-23	7.18961	1.41098e-33
TraesCS2A02G333000	3.2048	5.57803e-05													TraesCS7B02G154000	2.68998	4.71233e-05		TraesCS3D02G273600	2.93214	0.00253103		TraesCS7D02G084900	2.04338	0.000563425		TraesCS3A02G307100	10.885	4.15739e-39	10.292	7.17045e-52	10.915	1.94664e-37
TraesCS1D02G411600	3.20264	0.000302977													TraesCS6D02G369200	2.68925	1.83426e-24		TraesCS1A02G271800	2.92594	5.90781e-08		TraesCS5A02G286100	2.04207	9.03136e-06		TraesCS5B02G490000	10.8784	2.01366e-16	11.8228	4.82433e-21	10.3563	9.98366e-15
TraesCS4A02G347500	3.19976	0.000128894													ENSRNA050016009	2.68399	8.78388e-05		TraesCS7A02G387700	2.92377	8.4322e-05		TraesCS3B02G486100	2.04154	1.69717e-07		TraesCS2A02G126000	10.8773	1.14898e-14	8.47038	1.21063e-09	6.74142	6.15292e-06
TraesCS3A02G071200	3.19893	2.57886e-18													TraesCS3A02G339300	2.68101	0.00390115		TraesCS1D02G111800	2.91828	2.65017e-05		TraesCS7B02G484200	2.0413	0.000100411		TraesCS5A02G526200	10.8764	4.15065e-147	9.86736	3.672e-82	7.01517	5.77663e-15
TraesCS7B02G035200	3.19556	1.68627e-34													TraesCS6B02G192400	2.68043	6.58101e-05		TraesCS4B02G129000	2.91634	1.00407e-06		TraesCS5A02G178100	2.03905	2.84731e-07		TraesCS2D02G223600	10.8724	2.07611e-47	13.4803	1.13142e-24	9.25347	4.7748e-26
TraesCS1D02G159500	3.19117	3.18535e-12													TraesCS4B02G398000	2.6802	4.86203e-07		TraesCS6B02G217100	2.91542	0.000112516		TraesCS6D02G072100	2.03889	2.9487e-11		TraesCS7D02G334700	10.8699	2.02969e-15	10.8885	1.00099e-16	9.24561	1.01505e-11
TraesCS7B02G469000	3.18946	0.000216173													TraesCS6A02G322500	2.6798	1.53304e-13		TraesCS7D02G067400	2.90808	2.28199e-09		TraesCS5D02G153000	2.03878	7.4569e-07		TraesCS3B02G274900	10.8594	2.92048e-21	8.97838	4.12714e-32	6.03755	1.34863e-09
TraesCS7A02G367200	3.18532	0.00204307													TraesCS1D02G100300	2.67745	0.000627389		TraesCS5D02G403600	2.89984	0.00284023		TraesCS3D02G441500	2.03675	1.51171e-06		TraesCS3D02G023400	10.8583	4.60674e-17	10.3297	3.87616e-13	8.36572	2.09095e-25
TraesCS5B02G524400	3.18293	2.59923e-05													TraesCS7D02G334000	2.67708	9.71503e-06		TraesCS5A02G335400	2.89855	5.38713e-06		TraesCS1D02G263400	2.03601	1.5114e-11		TraesCS3D02G445000	10.8573	1.30922e-16	9.79782	2.08304e-10	8.50874	2.11755e-08
TraesCS2D02G576000	3.1775	4.52575e-28													ENSRNA050016305	2.67626	0.00153852		TraesCS4A02G462400	2.89481	0.000358564		TraesCS5D02G302600	2.03442	3.55748e-07		TraesCS2B02G395000	10.8466	2.12518e-80	10.2752	2.08139e-20	8.09621	3.73793e-20
TraesCS7B02G443800	3.17735	0.00129648													TraesCS7A02G356200	2.67199	0.000185172		TraesCS7D02G124000	2.89352	0.00416748		TraesCS3A02G391100	2.03419	1.29506e-12		TraesCS5A02G466000	10.8447	1.20078e-16	10.2982	1.51519e-14	7.88013	1.0111e-07
TraesCS4A02G316000	3.17287	1.59805e-05													TraesCS3D02G028500	2.66943	1.62022e-09		TraesCS4B02G050500	2.89329	2.09086e-11		TraesCS7D02G086500	2.03275	5.67098e-08		TraesCS6D02G068900	10.8401	6.72641e-16	9.88927	8.48203e-14	7.72414	5.91692e-07
TraesCS3A02G005900	3.17058	1.62407e-20													TraesCS7A02G438500	2.66768	1.52072e-05		TraesCS5B02G093000	2.89231	1.15756e-12		TraesCS7A02G472400	2.03083	1.24093e-08		TraesCS3B02G536100	10.8392	1.10869e-34	10.8244	4.38481e-34	5.38308	0.00355822
TraesCS6D02G333500	3.17003	0.000135535													TraesCS1D02G352000	2.66744	2.88372e-19		TraesCS7A02G048200	2.89129	0.00627459		TraesCS1B02G311700	2.02755	0.00854362		TraesCS2A02G459900	10.8392	4.9156e-11	7.39902	1.62168e-06	13.5685	9.05417e-25
TraesCS5A02G257900	3.16943	0.000100446													TraesCS3A02G413600	2.6635	2.94782e-08		TraesCS2D02G023400	2.88783	1.64933e-05		TraesCS7A02G199000	2.02706	9.20907e-06		TraesCS7D02G272200	10.8391	2.94314e-22	10.0175	7.87711e-17	11.1877	1.04664e-17
ENSRNA050020733	3.16684	0.00184733													TraesCS4D02G201700	2.66015	0.00133828		TraesCS5D02G328100	2.88736	4.45262e-15		TraesCS6A02G281000	2.02151	2.35763e-10		TraesCS2D02G055200	10.8325	1.71096e-80	9.71544	4.07684e-33	7.61025	2.547e-54
TraesCS7B02G336100	3.16557	0.000655682													TraesCS6A02G108700	2.65928	0.000891553		TraesCS7B02G108300	2.88547	1.89001e-13		TraesCS4A02G082100	2.02013	4.77632e-06		TraesCS6D02G079000	10.8275	1.15598e-16	11.6361	2.75271e-18	11.4495	1.34388e-18
TraesCS1A02G138300	3.16142	0.0018837													TraesCS4A02G262700	2.65794	1.03775e-10		TraesCS1B02G127500	2.88477	9.51061e-08		TraesCS7A02G382500	2.01861	8.56773e-08		TraesCS5A02G190500	10.8265	1.2443e-16	11.499	2.94991e-18	8.94659	1.90089e-09
TraesCS5D02G094400	3.15928	3.04677e-05													TraesCS6D02G377100	2.65369	2.07748e-09		TraesCS1A02G218600	2.8845	0.00317719		TraesCS3D02G303300	2.0185	2.68041e-06		TraesCS5B02G181800	10.8259	2.10648e-94	11.0085	1.70105e-54	10.2745	2.23325e-57
TraesCS5A02G049400	3.15523	6.90966e-05													TraesCS6A02G310200	2.65351	4.58979e-08		TraesCS4B02G297100	2.884	1.28598e-20		TraesCS1B02G185600	2.01755	3.29779e-10		TraesCS5B02G442700	10.8258	1.00162e-41	7.99664	2.38391e-41	7.87172	6.07947e-40
TraesCS2D02G172500	3.15473	0.00137462													TraesCS3D02G062600	2.6532	0.000818951		TraesCS1B02G420300	2.88333	0.00575857		TraesCS6A02G132400	2.01744	1.14371e-12		TraesCS4D02G229900	10.8242	2.06702e-80	9.97156	1.20817e-91	7.98048	6.13263e-33
TraesCS6A02G303200	3.15392	0.000694913													TraesCS3A02G521900	2.6506	0.00183802		TraesCS1B02G146100	2.88156	0.00278381		TraesCS6B02G372300	2.01633	2.15109e-07		TraesCS1A02G374700	10.8238	1.25483e-39	9.13776	4.57079e-39	7.998	1.4177e-06
TraesCS6B02G044900	3.15301	0.00762506													TraesCS3D02G236100	2.65009	2.11058e-07		TraesCS2D02G415900	2.88145	0.00713343		TraesCS1A02G348500	2.01507	4.35778e-10		TraesCS3B02G213000	10.8116	1.16271e-30	10.469	2.48246e-17	6.64021	2.41701e-20
TraesCS5B02G307100	3.15152	1.83965e-06													TraesCS2B02G120700	2.64745	8.72627e-10		TraesCS3A02G402700	2.88142	3.78518e-14		TraesCS2B02G053600	2.01374	3.33378e-11		TraesCS2A02G505400	10.809	7.52171e-15	9.39412	6.18307e-11	7.90857	1.03732e-06
TraesCS3B02G013000	3.14996	1.32568e-10													TraesCS6D02G210200	2.64459	7.77349e-07		TraesCS1D02G117300	2.88086	0.0066996		TraesCS4D02G103300	2.01295	2.14549e-07		TraesCS5B02G191200	10.8089	3.90873e-20	12.1507	1.04199e-19	10.6725	7.85473e-15
TraesCS1A02G028900	3.14936	9.44749e-10													TraesCS5B02G166500	2.63831	0.000595521		TraesCS2A02G163600	2.87941	7.62967e-21		TraesCS4A02G290600	2.01222	2.53128e-12		TraesCS2B02G574600	10.8075	1.33668e-16	9.56235	1.80744e-10	4.7935	0.00139454
TraesCS7A02G345500	3.1467	5.90554e-07													TraesCS7D02G316600	2.63437	1.04403e-06		TraesCS2D02G184400	2.87774	0.00113074		TraesCS3A02G072900	2.01196	6.43925e-09		TraesCS1B02G259400	10.8065	2.42857e-15	11.1697	3.43661e-17	6.39497	1.33982e-07
TraesCS3D02G109300	3.14462	8.72322e-09													TraesCS1D02G286300	2.63381	2.51818e-07		TraesCS7A02G303700	2.87381	0.00276721		TraesCS5D02G516100	2.0078	3.08934e-08		TraesCS3D02G500300	10.8046	9.37556e-16	9.44867	2.65568e-12	7.74318	9.84263e-08
TraesCS1A02G047300	3.13691	1.85494e-07													TraesCS2B02G081700	2.63255	0.00958101		TraesCS2D02G210300	2.87221	3.4796e-09		TraesCS1A02G171400	2.00712	9.66017e-12		TraesCS6A02G076600	10.8028	5.23633e-23	9.43723	4.40053e-23	10.6255	5.42187e-13
TraesCS4D02G075800	3.13674	8.10101e-07													TraesCS2B02G520300	2.63034	1.40121e-11		TraesCS3D02G024200	2.87202	2.79376e-06		TraesCS5A02G130600	2.00643	1.09488e-06		TraesCS2D02G029400	10.8001	4.49875e-13	13.0705	3.9385e-21	11.6519	9.67175e-25
TraesCS6D02G116000	3.13349	0.000212755													TraesCS4D02G136800	2.62762	1.55708e-08		TraesCS7D02G204500	2.86866	6.70192e-13		TraesCS7B02G285100	2.00592	2.78261e-06		TraesCS1A02G265900	10.7979	8.54964e-31	7.18383	4.14024e-68	6.22976	1.58935e-15
TraesCS1B02G179300	3.13171	0.00418184													TraesCS5D02G116100	2.62536	7.57767e-10		TraesCS5D02G063900	2.86814	0.000775263		TraesCS1D02G141000	2.00567	4.22924e-05		TraesCS3A02G478500	10.7884	1.68852e-43	9.30933	5.79203e-57	8.95907	5.37329e-29
TraesCS3B02G496200	3.12861	6.22977e-06													TraesCS1D02G273900	2.62519	0.000519623		TraesCS7D02G178500	2.86544	6.10905e-05		TraesCS3A02G369800	2.00438	2.90059e-07		TraesCS2D02G417400	10.7853	9.93436e-65	7.22394	2.23709e-52	7.97401	7.25913e-16
TraesCS4D02G069100	3.12415	2.41109e-29													TraesCS5D02G484000	2.62276	4.65826e-05		TraesCS7D02G542700	2.86525	0.00387936		TraesCS3D02G324400	2.00427	6.14314e-13		TraesCS1B02G243100	10.783	6.77157e-19	12.0719	2.77245e-19	11.0436	1.22567e-15
TraesCS1D02G237200	3.12381	0.00848337													TraesCS5B02G026200	2.61858	5.41294e-09		TraesCS5A02G092300	2.86508	2.50034e-05		TraesCS2A02G499800	1.99994	2.08719e-06		TraesCS2B02G314500	10.7812	2.42282e-13	11.0823	5.83544e-16	7.96398	3.08972e-07
TraesCS7B02G329600	3.1232	0.00164458													TraesCS2A02G275900	2.61605	0.00402107		TraesCS2B02G394600	2.8636	0.000230377		TraesCS7D02G486900	1.9987	1.52668e-07		TraesCSU02G241700	10.7799	7.81094e-19	12.3066	3.77903e-20	10.152	6.99081e-11
TraesCS7A02G115906	3.1202	0.00018281													TraesCS3A02G517800	2.61572	0.000633374		TraesCS2B02G227000	2.86352	1.75091e-16		TraesCS5B02G560200	1.99597	5.96557e-15		TraesCS7A02G411200	10.7737	1.00488e-14	10.194	5.78011e-14	9.94206	9.08544e-17
TraesCS7A02G164000	3.11855	0.00186834													TraesCS2D02G120100	2.61308	0.00956264		TraesCS4D02G285800	2.86009	3.26682e-17		TraesCS5A02G406100	1.99509	0.000145169		TraesCS3D02G143200	10.7678	3.59834e-15	5.83761	9.17722e-10	5.9219	3.16577e-09
TraesCS3B02G072200	3.11704	2.36739e-33													TraesCS1A02G102200	2.61304	0.00470327		TraesCS2B02G191700	2.85399	7.91561e-07		TraesCS2B02G081000	1.99462	0.000172153		TraesCS5A02G400500	10.7639	6.52486e-143	11.296	3.5937e-34	8.84308	4.90393e-83
TraesCS1A02G132300	3.11668	0.00386109													TraesCS3B02G490900	2.61234	3.70254e-19		TraesCS6D02G136200	2.84067	1.03353e-34		TraesCS7A02G449400	1.99415	0.00111701		TraesCS2A02G098900	10.7633	2.2243e-16	6.88281	2.92995e-14	4.60862	5.97656e-07
TraesCS3D02G435200	3.11583	5.80372e-05													TraesCS5D02G504200	2.61113	6.41774e-12		TraesCS6D02G225500	2.84047	6.63623e-17		TraesCS1A02G183000	1.99263	1.88739e-06		TraesCS5B02G520900	10.7598	5.43423e-17	10.3907	4.96328e-14	6.87343	2.32588e-08
TraesCS1B02G363600	3.11499	8.97024e-05													TraesCS3D02G463100	2.61091	0.000665534		TraesCS3A02G183100	2.83871	2.96954e-07		TraesCS4A02G378000	1.99243	0.00163191		TraesCS3B02G155900	10.7554	1.87771e-64	14.8057	8.37849e-30	10.9264	1.41664e-39
TraesCS7A02G216700	3.11248	8.47607e-05													TraesCS2B02G109800	2.60883	0.00106483		TraesCS6B02G001300	2.83718	0.000131176		TraesCS5D02G298200	1.98625	2.38812e-06		TraesCS3B02G551400	10.7547	4.49619e-15	10.2464	9.86379e-15	6.17847	0.000127927
TraesCS5A02G034700	3.11228	1.18313e-06													TraesCS7D02G297700	2.60289	1.88699e-08		ENSRNA050023836	2.83636	4.84137e-08		TraesCS3D02G480100	1.98545	0.00360057		TraesCS2B02G480300	10.7455	1.18615e-76	6.81996	1.28734e-05	11.9607	1.5749e-22
TraesCS3B02G059700	3.11072	2.60577e-09													TraesCS2A02G324700	2.60243	2.54878e-05		TraesCS4D02G172600	2.83187	7.47079e-17		TraesCS2A02G517000	1.9848	0.000448775		TraesCS5A02G337900	10.7454	4.70623e-18	11.6835	3.31402e-22	8.55342	5.02652e-32
TraesCS5B02G142100	3.10917	0.00194844													TraesCS1B02G346500	2.59837	1.40236e-07		TraesCS7B02G108400	2.82683	4.25965e-08		TraesCS7D02G542800	1.98428	0.00899375		TraesCS1A02G199700	10.7429	3.34418e-14	6.07057	8.03432e-10	4.71954	3.06166e-13
TraesCS2B02G542400	3.10846	5.01146e-45													TraesCS3A02G324900	2.59809	1.361e-13		TraesCS7B02G018500	2.8235	0.000358564		TraesCS1A02G412200	1.98408	0.00170771		TraesCSU02G137500	10.7367	2.20244e-12	12.1993	5.32128e-21	6.54808	0.00911748
TraesCS6B02G267100	3.10818	0.000447102													TraesCS2B02G532200	2.59793	2.69055e-07		TraesCS1D02G280500	2.82114	0.00137631		TraesCS1A02G084500	1.98406	2.34744e-08		TraesCS5B02G336200	10.7365	1.95415e-153	10.5771	7.96376e-86	6.11073	4.75739e-08
TraesCS5B02G212300	3.10764	2.45005e-45													TraesCS2D02G182200	2.59755	0.000145103		TraesCS6D02G013600	2.8202	3.73648e-07		TraesCS7B02G382200	1.98382	0.00103152		TraesCS7A02G306300	10.7329	1.85305e-45	10.4075	5.47308e-37	7.30116	5.28498e-32
TraesCS1D02G100200	3.1048	0.00387407													TraesCS4B02G395900	2.59523	2.35174e-14		TraesCS4A02G443800	2.81045	9.87868e-06		TraesCS7A02G232500	1.98343	0.004954		TraesCS1D02G160900	10.7298	1.55833e-14	9.41824	3.06882e-12	7.1945	2.23994e-05
TraesCS3A02G467800	3.09763	0.00183319													TraesCS3A02G117500	2.59467	0.000834009		TraesCS2B02G017800	2.80647	6.35536e-07		TraesCS3D02G124300	1.98226	4.00808e-11		TraesCS2A02G543200	10.7253	1.1049e-16	8.68085	1.02329e-29	5.89469	1.18828e-09
TraesCSU02G029700	3.09574	0.000102711													TraesCS1A02G153500	2.59416	0.00344606		TraesCS5A02G098300	2.80645	0.000644011		TraesCS1B02G204600	1.98218	0.00669763		TraesCS4B02G053500	10.7251	3.84639e-12	9.94188	1.19522e-12	7.53312	1.3225e-06
TraesCS4B02G338600	3.09528	4.17222e-10													TraesCS2A02G492500	2.59114	0.0015276		TraesCS2B02G106500	2.80401	5.19346e-06		TraesCS1A02G346500	1.98124	0.0015965		TraesCS1A02G079500	10.7228	7.51684e-36	14.179	1.81827e-27	9.68302	3.86884e-37
TraesCS1D02G129100	3.09379	0.000339543													TraesCS2A02G184700	2.59097	4.63929e-06		TraesCS6A02G146900	2.79687	7.56005e-28		TraesCS1B02G180000	1.9725	2.95155e-09		TraesCS5D02G395800	10.7224	1.62164e-76	9.77314	1.98905e-12	7.3831	5.32554e-25
TraesCS5A02G486800	3.08957	0.000121637													TraesCS2B02G565300	2.58992	0.00284215		TraesCS1B02G114100	2.79665	6.66474e-06		TraesCS1A02G129400	1.971	6.67147e-05		TraesCS5D02G327600	10.7153	8.87601e-22	13.2229	4.32328e-24	12.1577	1.38093e-21
TraesCS5D02G232900	3.08895	5.58608e-09													TraesCSU02G153200	2.58958	7.9299e-08		ENSRNA050015990	2.79535	0.00228928		TraesCS5D02G024600	1.96947	5.13768e-10		TraesCS5A02G231100	10.7076	3.6128e-65	11.2049	8.81883e-42	7.02955	3.72484e-16
TraesCS1A02G096400	3.08746	0.00908998													TraesCS5B02G180800	2.58958	3.74469e-05		TraesCS6A02G259200	2.79489	4.02052e-17		TraesCS3B02G281000	1.96812	6.23194e-08		TraesCS6A02G090700	10.7054	1.8691e-15	9.81628	2.54652e-17	10.9875	7.33038e-16
TraesCS5B02G024900	3.08707	1.34156e-05													TraesCS5B02G069900	2.58888	2.25634e-13		TraesCS1B02G108500	2.78995	0.00471842		TraesCS4A02G400200	1.96642	6.49656e-14		TraesCS4D02G271000	10.7054	5.95936e-39	13.102	2.5447e-24	6.82227	1.20434e-14
TraesCS3B02G357000	3.08387	4.88994e-18													TraesCS3A02G247200	2.588	0.00167432		TraesCS1B02G357600	2.78845	2.14821e-11		TraesCS2D02G481400	1.96558	7.65202e-10		TraesCS3A02G097900	10.7042	5.64161e-42	6.82719	3.03799e-27	7.68369	3.42397e-13
TraesCS2A02G424861	3.08242	6.79966e-06													TraesCS4A02G403400	2.58773	9.38897e-13		TraesCS4A02G174100	2.78842	0.000353239		TraesCS3B02G100600	1.96298	3.44725e-13		TraesCS2A02G018200	10.702	2.43576e-15	11.9243	2.08085e-18	7.01393	4.92331e-07
TraesCS2A02G074500	3.08025	0.00459032													TraesCS4B02G236200	2.58754	2.51877e-10		TraesCS7B02G244500	2.78544	0.00929261		TraesCS4B02G213100	1.96004	5.79451e-07		TraesCS5D02G335100	10.6994	5.64699e-15	10.2495	3.92523e-11	5.49752	2.2403e-11
TraesCS3D02G379300	3.07718	0.000182169													TraesCS2D02G502700	2.58583	1.76633e-13		TraesCS3B02G308100	2.78026	1.2837e-05		TraesCS3A02G406400	1.95898	2.57019e-05		TraesCS7D02G087100	10.695	5.12163e-49	9.75893	8.33086e-55	9.06525	1.31206e-42
TraesCS1D02G257300	3.07215	4.28132e-07													TraesCS2D02G419000	2.58541	4.27619e-19		TraesCS3B02G434800	2.78021	0.00996815		TraesCS5A02G179000	1.95732	1.4884e-05		TraesCS3D02G220900	10.6949	2.74448e-154	10.0775	4.19749e-59	9.56884	1.20935e-41
TraesCS2B02G181600	3.07115	7.75896e-69													TraesCS6B02G376200	2.58083	0.00567757		TraesCS4B02G215800	2.77938	0.00143453		TraesCS4D02G220200	1.95595	4.52848e-09		TraesCS3A02G482200	10.6908	1.87425e-16	8.56646	3.43691e-15	8.89975	1.35022e-24
TraesCSU02G047800	3.07025	7.49975e-07													TraesCS7D02G143600	2.58001	5.25683e-14		TraesCS4A02G109300	2.77838	4.13402e-16		TraesCS4A02G480300	1.95573	0.00975652		TraesCS3A02G404600	10.69	6.40477e-17	7.24607	2.43103e-19	7.87325	1.29097e-19
TraesCS2D02G528400	3.06948	5.49265e-18													TraesCS1A02G356900	2.57923	3.63328e-06		TraesCS7A02G455400	2.77025	0.000285614		TraesCS5B02G239600	1.95565	1.38624e-05		TraesCS1B02G390300	10.6897	1.49485e-15	8.30272	1.90571e-08	5.1775	5.15887e-07
TraesCS3D02G104800	3.06771	4.1738e-07													TraesCS5A02G353400	2.57794	0.00620362		TraesCS2B02G532100	2.76814	2.35516e-06		TraesCS2D02G097600	1.95415	0.000109362		TraesCS5D02G488400	10.6883	6.17935e-14	12.7578	1.0849e-19	7.5641	0.000325261
TraesCS7A02G010400	3.06755	0.00339172													TraesCS7A02G493400	2.57759	6.09671e-23		TraesCS1A02G005000	2.76137	3.70617e-13		TraesCS4A02G392300	1.95402	0.000442749		TraesCS7D02G202400	10.6854	3.75807e-15	12.0315	8.11537e-21	8.75984	3.60834e-08
TraesCS5D02G412400	3.06091	1.11589e-43													TraesCS3B02G234100	2.57452	3.67059e-13		TraesCS3B02G290800	2.76022	1.00283e-12		TraesCS1A02G263300	1.95354	2.10601e-10		TraesCS2B02G451400	10.6847	1.41725e-31	4.51468	6.64577e-09	3.49364	0.000289033
TraesCS6B02G172700	3.06046	4.92011e-26													TraesCS4D02G233000	2.57367	1.33755e-10		TraesCS3D02G279500	2.75951	8.14944e-06		TraesCS6B02G152100	1.95155	2.03765e-09		TraesCS4B02G327000	10.6812	1.12472e-14	4.04848	3.80875e-17	2.61112	1.37843e-07
TraesCS5A02G325800	3.05979	0.000122231													TraesCS2B02G340500	2.5729	3.081e-07		TraesCS5B02G377900	2.7565	0.00828385						TraesCS5B02G059400	10.6774	4.30327e-19	11.7449	2.93019e-19	12.5292	1.20171e-22
TraesCS6D02G067100	3.05944	3.85393e-10													TraesCS1A02G072000	2.57183	2.40817e-17		TraesCS5B02G474300	2.75468	0.000151581						TraesCS2A02G577900	10.6728	8.04488e-16	13.5507	2.90186e-23	8.05892	1.15501e-06
TraesCS6A02G027600	3.05621	0.000428448													TraesCS5D02G038000	2.56514	1.52784e-15		TraesCS6D02G027100	2.75291	0.0018863						TraesCS7A02G072900	10.6709	2.48189e-18	10.8112	2.65335e-15	9.2321	4.0731e-09
TraesCS4A02G295800	3.05585	2.90415e-07													ENSRNA050024384	2.56127	6.12329e-05		TraesCS2A02G583000	2.75223	2.80781e-27						TraesCS5D02G452500	10.6638	2.78856e-48	9.07777	1.19139e-68	7.53639	3.18076e-17
TraesCS2B02G494800	3.05424	0.000864327													TraesCS6B02G419500	2.56002	6.96178e-06		TraesCS3D02G337400	2.75095	5.00223e-07						TraesCS1D02G374200	10.6623	1.64095e-14	7.41388	8.86194e-09	8.73478	6.06093e-10
TraesCS3A02G520300	3.05317	0.00254599													TraesCS3A02G041600	2.55876	1.70295e-08		TraesCS6B02G032500	2.75006	0.000651904						TraesCS4B02G243500	10.6592	8.84452e-38	9.19565	1.14809e-71	5.91271	9.46434e-08
TraesCS2B02G581300	3.04893	0.00664044													TraesCSU02G042400	2.55394	0.00120257		TraesCS6B02G175100	2.7465	5.48053e-41						TraesCS4D02G350500	10.6511	1.39056e-109	9.00463	3.77436e-64	6.91486	1.01706e-21
TraesCS5B02G349300	3.04658	1.12638e-21													TraesCS7B02G299000	2.55251	7.23663e-07		TraesCS5A02G143900	2.73956	0.00203768						TraesCS5D02G320200	10.646	1.95525e-56	8.27753	2.73477e-43	7.09662	2.20315e-05
TraesCS2B02G089600	3.04577	0.00994032													TraesCS4A02G214100	2.55198	1.29389e-15		TraesCS5D02G150100	2.73828	1.5185e-05						TraesCS5A02G502200	10.6458	1.06935e-18	8.49867	1.28794e-52	6.66882	4.27875e-09
TraesCS1D02G309800	3.04551	0.000371861													TraesCS4A02G259100	2.55121	4.53786e-10		TraesCS5A02G100300	2.73373	4.77062e-16						TraesCS2A02G259500	10.6452	2.30647e-57	8.35161	4.87898e-55	6.3676	4.43089e-15
TraesCS7D02G321000	3.04257	8.49416e-19													TraesCS1B02G396300	2.55081	2.71771e-06		ENSRNA050022936	2.73189	0.000475088						TraesCS5D02G096800	10.6412	3.0031e-15	10.262	1.09533e-13	9.30471	1.1964e-16
TraesCS1B02G062600	3.04114	0.00267436													TraesCS1A02G166600	2.55004	1.77998e-08		TraesCS5A02G354300	2.73077	1.18303e-13						TraesCS3A02G054400	10.6386	3.29823e-13	8.50524	4.87722e-09	8.38596	3.46715e-09
TraesCS1D02G421600	3.0376	4.65181e-05													TraesCS2B02G337100	2.54707	3.28649e-05		TraesCS7A02G208200	2.72506	1.32077e-12						TraesCS6D02G335400	10.6386	4.67028e-13	9.11641	2.83152e-09	10.1453	3.63482e-13
TraesCS4A02G297100	3.03387	3.06223e-05													TraesCS2B02G489700	2.54466	0.000467566		TraesCS5A02G497900	2.72325	6.82543e-06						TraesCS5B02G403700	10.6379	7.63798e-13	7.42421	1.06982e-16	6.28456	9.69887e-23
TraesCS3A02G521400	3.03104	0.00238776													TraesCS3A02G313400	2.5444	3.08288e-12		TraesCS4D02G186600	2.72	1.41045e-05						TraesCS3D02G301900	10.6294	4.72068e-14	8.33101	1.07709e-15	5.0835	0.00036634
TraesCS3B02G177800	3.02853	5.6381e-19													TraesCS3B02G434600	2.54384	0.00331601		TraesCS5B02G549500	2.71519	1.61158e-18						TraesCS7D02G201400	10.6244	1.65104e-29	8.02248	8.03378e-41	6.51056	2.64021e-08
TraesCS1A02G017900	3.02218	4.31319e-05													TraesCS5B02G356400	2.54346	2.71105e-05		TraesCS6A02G002100	2.71201	2.64918e-05						TraesCSU02G249900	10.6244	1.9887e-58	8.10533	5.02408e-26	9.1393	4.1277e-34
TraesCS2D02G339900	3.02163	2.24469e-06													TraesCS6D02G369100	2.54259	1.01735e-39		TraesCS7A02G174400	2.71103	2.73718e-07						TraesCS5B02G217000	10.6235	5.66465e-19	5.87442	1.34962e-20	5.5413	3.41884e-14
TraesCS7B02G404900	3.01679	4.46588e-07													TraesCS2A02G283300	2.54116	0.000181682		TraesCS1B02G373100	2.70808	1.74632e-09						TraesCS3D02G503700	10.6185	2.12895e-14	7.91261	2.38034e-08	8.58858	5.30156e-09
TraesCS4B02G054500	3.01472	7.91299e-12													ENSRNA050016240	2.54111	0.00957368		TraesCS4D02G069500	2.70403	0.000364363						TraesCS6B02G439700	10.6165	1.60444e-25	5.9119	3.6578e-15	7.59032	1.76717e-26
TraesCS7B02G473000	3.01433	8.23456e-05													TraesCS3D02G384200	2.53824	2.77152e-13		TraesCS2D02G428700	2.69858	5.4585e-16						TraesCS2A02G485600	10.6135	3.50938e-49	10.2376	3.27892e-40	10.0655	1.93173e-22
TraesCS7B02G195400	3.01048	0.000437613													TraesCS7A02G048000	2.53732	2.16677e-06		TraesCS6D02G211300	2.69712	5.22066e-06						TraesCS5B02G520400	10.6066	1.45402e-61	11.3908	1.53295e-46	8.36537	2.45428e-44
TraesCS6B02G353700	3.01023	7.46608e-09													TraesCS1D02G405100	2.53638	0.000679103		TraesCS6B02G082400	2.69696	0.000853027						TraesCS7D02G176400	10.6062	3.55846e-10	9.24332	9.62088e-11	9.86873	1.73687e-11
TraesCS3A02G510100	3.00853	1.31266e-26													TraesCS5A02G504600	2.53608	0.000291014		TraesCS3B02G278400	2.69592	0.00010865						TraesCS2A02G087400	10.6015	1.24824e-16	9.23822	4.09647e-09	7.52641	2.97748e-06
TraesCS1D02G100300	3.00827	2.22497e-07													TraesCS4B02G316300	2.53572	1.64013e-12		TraesCS5A02G500700	2.6959	0.000714642						TraesCS1B02G442100	10.5998	1.93771e-17	11.5955	5.88388e-18	9.63087	9.82618e-12
TraesCS3B02G349600	2.99688	3.82917e-07													TraesCS3A02G215300	2.53514	9.3709e-06		TraesCS2B02G570600	2.69288	0.000504961						TraesCS2D02G330000	10.5966	4.65583e-16	10.4844	4.11112e-15	8.62572	1.63417e-10
TraesCS1B02G022400	2.99394	0.000318072													TraesCS5A02G152400	2.53482	4.75547e-06		TraesCS7B02G108500	2.69269	8.76355e-06						TraesCS5B02G538600	10.5943	4.07045e-25	12.0749	2.38431e-19	11.9907	1.2258e-20
TraesCS5B02G059200	2.99352	6.95476e-23													TraesCS2A02G420800	2.5341	1.19595e-07		TraesCS4D02G195600	2.6889	1.13331e-14						TraesCS4D02G031800	10.5896	1.78721e-14	9.07985	1.56643e-10	4.33704	0.000886019
TraesCS3A02G230100	2.99328	1.91417e-07													TraesCS2B02G455600	2.53342	0.00128218		TraesCS2B02G391100	2.68525	0.00233324						TraesCS2A02G124200	10.588	1.74968e-16	7.54163	1.07458e-06	8.18716	3.01749e-07
TraesCS5A02G452900	2.98958	1.95022e-13													TraesCS3B02G108000	2.53198	0.00137373		TraesCS5D02G536500	2.68252	1.01104e-20						TraesCS3A02G082500	10.5832	1.71553e-15	10.0106	7.49937e-12	9.4437	3.82292e-12
TraesCS3D02G531900	2.97576	2.43543e-15													TraesCS5D02G424500	2.53053	0.00191017		TraesCS1B02G085000	2.68087	9.755e-09						TraesCS5B02G217500	10.5822	5.89218e-24	8.24749	3.1759e-57	7.37689	4.07561e-12
TraesCS7A02G426600	2.97466	5.74283e-08													TraesCS6B02G071000	2.53048	4.25765e-05		TraesCS7B02G045700	2.67793	3.62783e-07						TraesCS6B02G324800	10.5815	6.0442e-32	9.35064	6.7201e-32	5.83207	1.84849e-08
TraesCS2A02G226600	2.96912	0.000151058													TraesCS2D02G394400	2.53016	0.000339871		TraesCS1B02G068700	2.67614	0.000297572						TraesCS7D02G445000	10.5722	1.75462e-12	10.7662	1.30221e-13	11.9781	1.25256e-21
TraesCS4A02G480900	2.9681	8.32264e-61													TraesCS6D02G139700	2.52441	0.00387596		TraesCS3B02G137500	2.67605	0.00319548						TraesCS2B02G024600	10.5703	4.13545e-14	6.95319	1.20625e-10	3.98004	4.71084e-07
TraesCS4B02G071600	2.968	4.92843e-05													TraesCS2B02G354100	2.52282	1.88371e-05		TraesCS3A02G527600	2.67182	0.00155						TraesCS3D02G157100	10.57	1.28114e-48	9.00888	2.53734e-30	7.54564	1.6642e-30
TraesCS5D02G540800	2.96747	1.88757e-63													TraesCS1B02G233800	2.51843	0.00250427		TraesCS4B02G204200	2.66897	6.23576e-07						TraesCS6A02G120400	10.5695	1.57121e-14	10.0466	2.92779e-12	8.22838	1.64871e-07
TraesCS6B02G171900	2.96464	0.00248079													TraesCS1A02G244900	2.51771	1.82925e-09		TraesCS1B02G071200	2.66753	0.00754736						TraesCS2B02G040500	10.566	5.52802e-37	10.07	3.33243e-31	6.41291	0.000610637
TraesCS4B02G396900	2.96226	5.65054e-07													TraesCS3D02G124100	2.5172	1.22719e-08		TraesCS3D02G483900	2.66447	7.56693e-14						TraesCS3A02G297100	10.563	2.42138e-85	10.5308	2.09681e-98	7.49608	7.27978e-31
TraesCS3B02G320200	2.96135	6.40232e-23													TraesCS2A02G581000	2.51657	1.0272e-06		TraesCS5A02G145500	2.66247	0.00190341						TraesCS2A02G474500	10.5606	2.44642e-89	9.74187	3.51867e-54	9.10226	5.33101e-58
TraesCS5B02G463100	2.95745	7.36381e-06													TraesCS7B02G257000	2.51621	7.38003e-07		TraesCS7D02G303500	2.6618	2.08335e-30						TraesCS3A02G355100	10.5599	7.33899e-83	11.1606	2.53747e-41	8.71706	1.08259e-37
TraesCS3D02G143300	2.95607	1.06946e-10													TraesCS3A02G370000	2.51512	1.37758e-07		TraesCS2D02G396700	2.66015	3.47535e-16						TraesCS7B02G208100	10.5587	1.10632e-68	12.6457	4.54098e-46	8.82048	2.04116e-23
TraesCS5A02G379900	2.95388	3.70458e-18													TraesCS5B02G150900	2.51281	0.00678012		TraesCS2B02G128400	2.65813	0.00840796						TraesCS2D02G545400	10.5586	7.43617e-19	10.6424	1.25717e-52	7.88831	8.15987e-15
TraesCS3A02G133400	2.95267	2.5804e-10													TraesCS1D02G340400	2.5114	5.53698e-07		TraesCS6B02G286500	2.65709	1.34467e-12						TraesCS1A02G145100	10.5575	1.2608e-101	10.0771	5.77691e-47	8.56167	4.3092e-56
TraesCS3B02G517400	2.95195	3.82469e-13													TraesCS2A02G584700	2.51058	9.0038e-05		TraesCS6A02G259900	2.65283	7.3893e-09						TraesCS3D02G370000	10.5562	4.33487e-21	10.3355	1.34239e-18	8.27818	1.08166e-10
TraesCS7D02G018200	2.94876	3.69992e-10													TraesCS5D02G102000	2.50844	9.08354e-05		TraesCS5B02G480300	2.64912	2.13701e-05						TraesCS5B02G270300	10.5534	6.95242e-34	10.3455	1.34218e-24	6.079	0.00146046
TraesCS5B02G224800	2.94774	1.42548e-09													TraesCS6D02G288000	2.50426	2.35883e-06		TraesCS6B02G268300	2.64583	3.30231e-06						TraesCS3A02G501400	10.549	4.45907e-15	6.1638	2.5483e-09	8.88349	1.45541e-07
TraesCS2A02G038400	2.94603	4.4932e-23													TraesCS5D02G257400	2.50418	5.06304e-05		TraesCS6B02G299400	2.64416	1.2324e-08						TraesCS7A02G227700	10.5464	4.58566e-15	7.80303	1.98336e-10	5.84552	3.4213e-06
TraesCS3B02G464700	2.93913	4.40244e-18													TraesCS5D02G210000	2.50355	3.78613e-10		TraesCS1B02G001900	2.64311	1.21439e-07						TraesCS2D02G029700	10.5441	4.49804e-43	12.3042	1.93289e-33	6.61887	2.63377e-12
ENSRNA050018938	2.9383	3.09624e-14													TraesCS2A02G199000	2.50224	0.00440323		TraesCS1A02G333800	2.64151	9.06436e-07						TraesCS3A02G300200	10.5425	2.21174e-13	9.31578	4.99377e-11	5.82045	3.59127e-05
TraesCS4A02G309200	2.9343	9.77678e-08													TraesCS3A02G029500	2.49932	0.000181508		TraesCS4A02G261700	2.6379	0.000126449						TraesCS3B02G514900	10.5386	7.73099e-13	10.7823	1.8925e-16	9.87159	4.23181e-16
TraesCS6A02G350100	2.92582	6.9515e-08													TraesCS1B02G434400	2.49901	0.00980548		TraesCS5B02G408000	2.63322	5.82929e-15						TraesCS7A02G326900	10.5377	2.78632e-16	10.4906	2.3857e-14	5.91118	7.49778e-13
TraesCS2B02G359600	2.92567	1.63671e-05													TraesCS7D02G435300	2.4974	1.22214e-05		TraesCS2B02G336100	2.63316	2.76653e-08						TraesCSU02G128300	10.5366	6.87785e-23	8.86094	1.02044e-30	8.53082	1.26926e-33
TraesCS2A02G546500	2.92412	1.94917e-15													TraesCS4D02G182000	2.49633	0.00149587		TraesCS1B02G191700	2.63063	0.00800424						TraesCS3A02G109000	10.5325	7.546e-15	7.41549	1.89732e-11	6.0094	1.30714e-13
TraesCS1D02G437100	2.92354	0.00590657													TraesCS3A02G251100	2.4961	1.46346e-06		TraesCS6B02G048600	2.62989	8.81647e-06						TraesCS2A02G417100	10.5312	4.19137e-19	8.60254	1.86128e-50	6.73124	7.42328e-11
TraesCS5D02G474000	2.92287	2.16497e-19													TraesCS7D02G407600	2.49372	1.87942e-09		TraesCS4A02G226100	2.62971	1.86185e-12						TraesCS2D02G044100	10.5272	2.22996e-20	7.74517	4.0909e-37	10.7179	5.8128e-17
TraesCS5A02G453900	2.91953	4.64395e-14													TraesCS6D02G244900	2.4935	1.34808e-11		TraesCS3A02G016200	2.62963	0.000653933						TraesCS2D02G490900	10.5267	2.11448e-13	11.9581	2.92558e-19	5.93151	5.29292e-16
TraesCS2A02G577600	2.91645	1.27306e-22													TraesCS7A02G454600	2.49107	1.0636e-10		TraesCS1A02G287700	2.62822	0.000969891						TraesCS4B02G380700	10.5265	6.47557e-14	9.60301	2.49163e-13	11.2277	4.23181e-16
TraesCS7B02G104700	2.91567	0.00153371													TraesCS6D02G180400	2.49092	8.69037e-07		TraesCS7A02G461500	2.62621	5.58591e-09						TraesCS5D02G264800	10.5246	2.5861e-16	9.21204	7.40662e-12	9.88851	2.3614e-12
TraesCS5A02G289200	2.91209	0.00778902													ENSRNA050019914	2.4902	0.00346109		TraesCS3A02G251400	2.61811	0.000524621						TraesCS3D02G048400	10.523	7.24799e-43	9.34244	7.94846e-37	7.49157	2.57194e-21
TraesCS4A02G381800	2.91098	1.14148e-05													TraesCS4A02G259500	2.48769	0.00245564		TraesCS1B02G130300	2.61491	2.97486e-06						TraesCSU02G009000	10.5206	2.29371e-33	10.2755	1.109e-86	4.78351	5.73983e-05
TraesCS7B02G332400	2.91074	0.000121278													TraesCS2D02G491600	2.48719	3.93294e-07		TraesCS1B02G049100	2.61377	0.00547643						TraesCS3B02G144500	10.5145	1.74109e-15	9.68308	2.80669e-17	5.15634	1.22447e-07
TraesCS7B02G353800	2.89172	1.65783e-15													ENSRNA050024385	2.48593	8.08527e-05		TraesCS1A02G375100	2.61174	0.0034324						TraesCS4A02G309700	10.5096	3.38753e-16	5.75864	1.55854e-09	7.32861	6.79786e-10
TraesCS1B02G010300	2.89128	0.000198321													TraesCSU02G238700	2.48566	6.39893e-08		TraesCS1B02G001700	2.61075	8.47784e-05						TraesCS6D02G261000	10.5073	4.21807e-31	9.40413	6.90047e-31	5.89115	2.66129e-09
TraesCS7A02G233900	2.88723	0.0035476													TraesCS4B02G077400	2.48511	1.48889e-05		TraesCS1B02G009900	2.60847	0.00992902						TraesCS4A02G365700	10.5028	7.4109e-45	11.5575	1.08259e-101	10.9355	1.76838e-57
TraesCS2A02G121400	2.88609	0.00545573													TraesCS1A02G308900	2.48397	2.70314e-09		TraesCS1B02G146900	2.60674	4.5861e-05						TraesCSU02G026500	10.5013	7.49237e-18	7.19848	8.33307e-29	5.74203	1.65059e-21
TraesCS6A02G400300	2.87885	5.56072e-30													ENSRNA050021168	2.48215	0.00459587		TraesCS7A02G230300	2.60274	4.66779e-14						TraesCS5D02G012300	10.4987	4.20292e-42	9.31014	2.53371e-80	6.3752	7.74064e-05
TraesCS7B02G114600	2.87881	7.47877e-05													TraesCS1A02G206100	2.48025	6.88836e-07		TraesCS7A02G214100	2.59952	0.00813509						TraesCS2A02G578300	10.4972	5.54863e-14	9.47068	3.25764e-10	7.36542	5.10797e-07
TraesCS2D02G422700	2.87657	0.00173174													TraesCS2D02G199800	2.48014	0.0012871		TraesCS6A02G151700	2.59523	5.7466e-11						TraesCS5A02G149900	10.497	3.94322e-16	6.32415	2.16427e-16	6.48976	3.91593e-12
TraesCS1B02G470800	2.87644	1.23889e-07													TraesCS3D02G164500	2.47891	2.35704e-05		TraesCS2A02G039700	2.58986	1.98203e-08						TraesCS7A02G469000	10.4944	1.21897e-19	10.7934	4.91735e-19	5.01541	0.00497306
TraesCS3B02G054000	2.875	0.00625719													TraesCS3A02G393000	2.47854	7.66945e-10		TraesCS2B02G195800	2.58872	0.0071003						TraesCS3D02G305200	10.4872	4.82001e-16	10.2221	8.74223e-16	7.64105	3.40529e-10
TraesCS1B02G233700	2.87475	0.00115852													TraesCS4B02G374000	2.47541	4.02812e-05		TraesCS3B02G259000	2.58769	1.31019e-09						TraesCS4A02G425200	10.4848	2.99556e-17	8.74851	6.92445e-20	8.75938	1.85688e-07
TraesCS2B02G378700	2.87403	1.53505e-12													TraesCS6B02G324000	2.47443	2.17485e-06		TraesCS6B02G055500	2.58745	0.00234705						TraesCS7D02G085200	10.4768	2.46993e-84	8.7407	4.27563e-48	4.92801	1.65948e-07
TraesCS3A02G376200	2.87069	0.00825736													TraesCS4B02G269800	2.4744	0.0031108		TraesCS1A02G404900	2.58627	9.13852e-05						TraesCS6A02G352900	10.4721	3.07325e-12	8.98092	2.33398e-09	8.13713	3.45639e-08
TraesCSU02G070700	2.86802	0.00825713													TraesCS5A02G500500	2.47433	0.000416573		TraesCS5B02G261300	2.58531	4.6032e-14						TraesCS1A02G253600	10.4674	3.21118e-45	12.1498	7.67484e-18	6.78132	1.98648e-30
TraesCS5A02G475800	2.86533	0.00108373													TraesCS3D02G321400	2.47337	1.69528e-06		TraesCS1B02G029100	2.5839	0.000160501						TraesCS2B02G085500	10.4669	4.34627e-52	9.10263	3.46594e-22	9.65381	4.00726e-27
TraesCS7A02G246000	2.8613	6.08142e-17													TraesCS2B02G166100	2.4733	3.78134e-14		TraesCS3A02G118400	2.58184	0.000275783						TraesCS5D02G226000	10.4667	5.9105e-16	9.28764	1.38479e-09	5.32216	1.15737e-08
TraesCS5D02G527500	2.85852	1.30845e-10													TraesCS5A02G202600	2.47308	5.99638e-11		TraesCS1A02G270900	2.57987	4.05616e-19						TraesCS6D02G170200	10.4634	2.51681e-12	13.3785	1.38729e-23	8.82954	2.00436e-17
TraesCS7B02G329700	2.85837	2.08197e-22													TraesCS4D02G330100	2.47212	7.13482e-05		TraesCS1D02G262000	2.57872	0.00737059						TraesCS5A02G545300	10.4581	2.65816e-10	10.6258	9.44764e-16	9.68099	2.18172e-13
TraesCS7D02G257800	2.85759	4.51806e-05													TraesCS5B02G187400	2.47023	1.34622e-10		TraesCS4B02G121900	2.57835	0.00797199						TraesCS1B02G045400	10.4519	3.64369e-14	10.1811	3.02815e-12	9.62634	1.88925e-11
TraesCS6D02G007900	2.85655	4.10409e-18													TraesCS7A02G431500	2.46857	3.24713e-08		TraesCS5D02G315400	2.57502	0.000203606						TraesCS6A02G086100	10.4518	1.29146e-14	11.0482	2.23872e-17	6.21867	0.00103823
TraesCS2B02G317500	2.84856	0.00416576													TraesCS1B02G250500	2.46846	0.000632367		TraesCS1D02G039800	2.57033	0.00179885						TraesCS2D02G344600	10.4514	4.74589e-29	9.87912	7.14428e-23	7.8178	1.48798e-05
TraesCS2B02G535100	2.84762	4.33717e-08													TraesCS2A02G221800	2.46626	0.00115009		TraesCS1B02G128500	2.56753	2.20358e-05						TraesCS2A02G193900	10.4508	5.97529e-17	11.5635	1.37931e-18	7.55448	4.15185e-13
TraesCS5A02G143500	2.84748	7.80619e-15													TraesCS5A02G236000	2.46502	0.000108722		TraesCS1B02G091100	2.56722	0.000291602						TraesCS6D02G334300	10.4466	4.91464e-12	10.7831	3.98505e-16	9.70502	1.86293e-12
TraesCS5A02G030200	2.84635	5.33874e-05													TraesCS6A02G149300	2.46471	9.56521e-08		TraesCS2B02G181800	2.56659	9.3873e-07						TraesCS4B02G377400	10.4418	3.2636e-40	9.85182	3.46417e-07	9.90459	8.06101e-41
TraesCS7D02G133500	2.84512	5.33148e-28													TraesCS2B02G083700	2.45717	4.1814e-11		TraesCS7D02G210100	2.56226	9.8396e-05						TraesCS7A02G105700	10.4416	1.77427e-14	10.0039	2.05346e-13	8.81107	1.65636e-10
TraesCS7A02G207700	2.84258	3.39829e-09													TraesCS2A02G114700	2.45711	1.09979e-06		TraesCS3B02G555800	2.56212	0.0065692						TraesCS3A02G113400	10.4405	5.76363e-18	12.3123	4.43689e-20	9.45352	4.69505e-16
TraesCS7D02G099500	2.8397	5.12469e-06													TraesCS5D02G447600	2.45516	0.000171365		TraesCS6B02G400200	2.56193	6.47471e-09						TraesCS4A02G385300	10.433	2.30088e-15	12.4231	1.32923e-19	9.06097	2.32571e-11
TraesCSU02G140700	2.83171	0.00470512													TraesCS4A02G452400	2.45474	2.04437e-10		TraesCS2D02G526100	2.55867	0.00422335						TraesCS4A02G325700	10.4291	1.0142e-19	8.60177	1.35626e-18	8.05669	4.65267e-17
TraesCS5D02G203400	2.8309	1.27447e-17													TraesCS2A02G506000	2.45218	0.000142842		TraesCS1B02G370900	2.55536	1.36788e-10						TraesCS2B02G132500	10.4283	1.62267e-20	10.0437	1.23339e-18	5.94609	3.29066e-07
TraesCS4B02G156800	2.82182	1.65451e-05													TraesCS3D02G112400	2.45054	1.53098e-07		TraesCS1B02G300600	2.55532	7.62733e-13						TraesCS7B02G102400	10.4245	4.60364e-14	9.83515	3.30397e-14	6.3146	4.31409e-12
TraesCS3B02G173800	2.82087	5.34723e-37													TraesCS4A02G103400	2.44991	0.00316687		TraesCS4B02G304300	2.55452	9.9021e-07						TraesCS1B02G069500	10.4217	1.98373e-13	9.01942	1.59223e-08	7.70878	1.63732e-07
TraesCSU02G112700	2.81669	1.7853e-06													TraesCS2A02G540100	2.4478	2.78716e-14		TraesCS1B02G208400	2.55252	0.000100967						TraesCS5A02G543700	10.4195	1.20488e-31	13.9377	2.51706e-25	11.4492	5.04232e-24
TraesCS4B02G358700	2.8111	4.83594e-07													TraesCS1A02G441100	2.44614	4.92368e-09		TraesCS2B02G554700	2.55165	3.56315e-06						TraesCS4A02G201900	10.4144	6.40337e-88	12.4504	1.02429e-45	10.3992	4.65156e-64
TraesCS7B02G315300	2.8084	2.0509e-23													TraesCS1A02G354600	2.44515	3.00658e-10		TraesCS2D02G315800	2.54779	7.25973e-11						TraesCS2D02G543300	10.412	2.73858e-20	10.9791	4.96467e-75	6.23639	0.00288768
TraesCS2A02G521000	2.80707	2.17325e-09													TraesCS3D02G187800	2.44454	1.01563e-12		ENSRNA050023020	2.5442	0.00024459						TraesCS4D02G190100	10.4094	1.91587e-45	11.3053	1.06169e-73	7.7318	1.99163e-34
TraesCSU02G005100	2.80607	0.00818612													TraesCS3B02G148000	2.44205	0.00284698		TraesCS1B02G157000	2.54161	1.64491e-10						TraesCSU02G008700	10.4073	4.92304e-53	11.8548	1.02026e-57	5.87815	2.4053e-07
TraesCS3B02G328700	2.80567	0.00898905													TraesCS2A02G384300	2.44197	3.03941e-07		TraesCS7D02G457300	2.54118	9.36728e-05						TraesCS4B02G377700	10.4056	7.31401e-14	10.137	7.10514e-15	6.72992	1.26473e-07
TraesCS3D02G445400	2.80438	1.56201e-55													TraesCS5B02G517200	2.44147	1.16938e-06		TraesCS5A02G321300	2.54097	3.30711e-12						TraesCS3A02G297300	10.4045	4.24063e-16	11.414	1.10354e-16	7.97025	1.99627e-08
TraesCS3A02G505700	2.80214	2.39866e-07													TraesCS5D02G163500	2.44063	1.23795e-12		TraesCS3A02G357500	2.53892	0.00381678						TraesCS5D02G519400	10.4007	1.35377e-34	10.3264	3.89541e-34	6.6737	1.35322e-11
TraesCS1A02G350000	2.79915	0.00074354													TraesCS7B02G054200	2.44025	0.00552368		TraesCS6B02G155700	2.5369	0.000444496						TraesCS7D02G507000	10.3935	1.56557e-15	11.5693	1.75225e-18	8.72316	9.10331e-09
TraesCS5A02G454000	2.7938	0.000360838													TraesCS5B02G193700	2.43982	0.000407871		TraesCS1B02G057900	2.53248	9.64875e-05						TraesCS4D02G238100	10.3883	1.95943e-24	10.3512	1.02702e-45	6.83931	5.5907e-11
TraesCS3B02G179600	2.79242	1.24826e-10													TraesCS3D02G105300	2.43673	2.58797e-08		TraesCS7D02G254000	2.53081	9.77159e-23						TraesCS5A02G385900	10.388	2.06224e-49	10.5773	8.86939e-56	9.04662	1.22678e-26
TraesCS5B02G101000	2.79215	5.12826e-07													TraesCS4A02G230200	2.43556	5.5811e-06		TraesCS3D02G064800	2.53046	3.41093e-11						TraesCS2D02G020600	10.3801	6.87395e-14	10.2911	2.82163e-14	6.26232	2.57985e-13
TraesCS2D02G417400	2.79098	0.00110059													TraesCS7B02G181700	2.43529	3.10767e-17		TraesCS3D02G208800	2.52578	3.27792e-13						TraesCS1D02G054400	10.3793	3.3003e-13	10.5769	1.64873e-15	8.67781	4.05756e-09
TraesCS4A02G499800	2.78503	1.32883e-17													TraesCS7A02G365300	2.43467	3.57959e-05		TraesCS2D02G168600	2.52352	9.48794e-14						TraesCS5B02G443300	10.3784	9.35723e-11	9.36128	7.63843e-12	8.82364	1.25913e-08
TraesCS2A02G456300	2.77705	0.00520665													TraesCS5B02G097200	2.43207	3.93634e-08		TraesCS3B02G375600	2.52336	0.00464463						TraesCS7D02G085000	10.3784	7.36726e-39	8.31664	2.70575e-28	4.65876	6.96261e-05
TraesCS6B02G156100	2.77326	0.00147072													TraesCS6A02G088100	2.43166	3.0643e-23		TraesCS1D02G286900	2.52335	0.00266046						TraesCS3B02G409400	10.3775	7.04237e-17	12.2195	2.03807e-21	5.40858	1.14509e-10
TraesCS4B02G020300	2.77184	2.40737e-43													TraesCS7A02G366200	2.43149	4.41549e-05		TraesCS2D02G346600	2.52018	1.1755e-16						TraesCS4A02G181900	10.3746	9.66703e-14	7.44252	4.02064e-06	5.52737	3.58512e-05
TraesCS7A02G453100	2.76905	1.66311e-15													TraesCS2D02G408300	2.42891	5.47868e-10		TraesCS7A02G253700	2.51516	3.25629e-05						TraesCS5D02G225900	10.3733	5.53e-31	8.30676	1.84778e-26	6.58047	6.17431e-14
TraesCS2D02G582900	2.76884	0.00501134													TraesCS5A02G103000	2.42784	7.12969e-09		TraesCS1D02G289800	2.51492	1.9478e-11						TraesCS4B02G014000	10.3702	1.30501e-09	7.97424	9.04241e-09	9.81853	5.33683e-11
TraesCS2B02G498300	2.76862	0.000849451													TraesCS1D02G059700	2.42737	0.00154708		TraesCS4D02G264100	2.50702	6.81654e-07						TraesCS6A02G267800	10.37	1.22688e-17	13.0004	2.53165e-24	5.04425	2.82158e-06
TraesCS5A02G252900	2.76666	0.00451056													TraesCS7B02G314400	2.42703	6.03156e-07		TraesCS6D02G129900	2.50402	5.79931e-19						TraesCS3D02G429700	10.3696	2.0909e-84	9.25473	4.77428e-61	4.78652	2.98402e-07
TraesCS2A02G465400	2.76613	9.7713e-24													TraesCSU02G018300	2.4266	4.97008e-16		TraesCS2A02G537900	2.49608	7.17083e-18						TraesCS5D02G102700	10.3659	3.55065e-11	11.4255	9.07582e-07	6.68015	1.25876e-16
TraesCS3A02G062200	2.76376	0.00107086													TraesCS5D02G137100	2.4242	7.41974e-05		TraesCS3D02G471200	2.49452	0.000284921						TraesCS7A02G077300	10.3654	4.77076e-14	10.6164	1.06982e-16	9.83729	1.4046e-12
TraesCS3A02G281400	2.76289	0.00423618													TraesCS3A02G116900	2.42418	0.00010841		TraesCS6A02G293500	2.49387	4.30671e-07						TraesCS7D02G176300	10.3637	6.83546e-20	14.2281	7.64229e-25	13.3807	8.15172e-23
TraesCS3D02G385700	2.76091	1.17693e-10													TraesCS7B02G191800	2.42306	9.46548e-05		TraesCS1A02G390500	2.49167	6.88573e-10						TraesCS6A02G149200	10.3634	1.00992e-152	9.60988	7.19421e-44	7.67143	6.33991e-36
TraesCS5B02G268300	2.7609	0.000727537													TraesCS1A02G078900	2.41999	9.59597e-05		TraesCS4D02G350700	2.48962	3.01091e-13						TraesCS2A02G417200	10.3567	8.87697e-47	9.87799	1.40827e-46	7.43435	1.4475e-19
TraesCS2A02G071600	2.75766	1.70038e-19													TraesCS2A02G094700	2.41668	0.00385277		TraesCS5D02G094200	2.48908	0.000666002						TraesCS2D02G103900	10.3545	2.44541e-15	11.0931	1.28685e-16	9.47754	5.42824e-13
TraesCS2D02G506200	2.75365	4.62553e-20													TraesCS1A02G295200	2.41602	0.000220437		TraesCS1B02G017900	2.48575	0.00200423						TraesCS2D02G436100	10.3514	5.69442e-147	10.7814	3.18909e-77	8.55551	8.70492e-24
TraesCS7B02G349100	2.75293	3.3212e-08													TraesCS7D02G236700	2.41545	0.00980041		TraesCS7A02G068800	2.48453	1.79492e-05						TraesCS6A02G388700	10.3479	1.92877e-13	12.1796	5.40634e-21	8.59761	2.40148e-10
TraesCS3B02G463300	2.75125	0.00492336													TraesCS6B02G190000	2.41211	0.000591363		TraesCS6D02G286000	2.47876	1.19558e-10						TraesCS2A02G020300	10.3438	1.33066e-15	8.30103	4.15828e-09	6.69872	4.5895e-08
TraesCS5A02G552600	2.74845	0.00347156													TraesCS6D02G116500	2.41173	0.000856479		TraesCS6A02G240100	2.47686	5.60794e-05						TraesCSU02G175800	10.3367	6.39577e-15	8.82058	2.69548e-08	8.40281	1.51332e-08
TraesCS6D02G216100	2.74687	0.00012263													TraesCS4B02G057200	2.41129	0.000139417		TraesCS4D02G323500	2.47578	3.299e-06						TraesCS2D02G543600	10.336	1.69005e-52	12.0794	4.12712e-44	9.8535	3.24095e-30
TraesCS7A02G085500	2.74635	8.45516e-05													TraesCS7D02G219500	2.40986	0.000641015		TraesCS5B02G119300	2.47404	1.31429e-07						TraesCS4D02G200700	10.3331	3.45408e-20	10.5994	5.79231e-117	4.95389	0.00343478
TraesCS7A02G036000	2.74538	6.99359e-29													TraesCS3B02G581600	2.40882	1.36994e-06		TraesCS5B02G313000	2.47134	2.99518e-06						TraesCS1D02G401500	10.333	2.39823e-14	10.0995	4.96842e-14	7.13638	9.85617e-11
TraesCS5D02G148500	2.74388	0.000389502													TraesCS7A02G438000	2.40834	1.44789e-05		TraesCS3B02G048800	2.47084	3.0801e-06						TraesCS5B02G152400	10.3326	2.15021e-47	8.95125	1.29607e-40	8.90028	1.9606e-17
TraesCS5A02G048400	2.74238	2.33015e-19													TraesCS7A02G065000	2.40593	0.000412451		TraesCS7A02G280900	2.46944	0.00191993						TraesCS6D02G066900	10.3298	6.53387e-57	10.1583	2.01447e-07	9.05604	4.73427e-38
TraesCS4A02G060600	2.739	3.20531e-07													TraesCS5D02G408600	2.40154	2.50538e-05		TraesCS5B02G300300	2.46578	2.26261e-11						TraesCS5A02G218300	10.3284	1.10963e-16	7.52803	7.68036e-46	6.98077	8.60878e-13
TraesCS4A02G077100	2.73617	2.63766e-07													TraesCS1D02G281500	2.40109	9.10598e-05		TraesCS3D02G447600	2.46481	1.92817e-12						TraesCS5A02G477800	10.3271	5.41889e-28	12.8794	1.42738e-22	6.6511	3.65563e-09
TraesCS7A02G426700	2.73216	0.000580499													TraesCS5A02G265100	2.39901	1.04536e-07		TraesCS5A02G468300	2.4633	5.85235e-12						TraesCS5A02G543600	10.3265	1.72134e-09	9.9889	9.03825e-13	8.23426	2.72422e-09
TraesCS7A02G039200	2.7304	0.00194844													TraesCS2A02G042200	2.39867	1.29861e-08		ENSRNA050023567	2.46241	0.0012567						TraesCS5D02G478500	10.3221	9.53274e-19	11.7823	1.53374e-18	6.74705	1.53394e-09
TraesCS2A02G029900	2.73028	1.69665e-07													TraesCS6A02G205700	2.39864	6.19485e-06		ENSRNA050023835	2.46103	0.000111678						TraesCS2B02G591000	10.3209	3.59724e-101	11.6915	1.47812e-61	7.52967	4.53646e-22
TraesCS7D02G485100	2.72937	2.03348e-09													TraesCS1B02G235100	2.39838	1.40041e-08		TraesCS1B02G374200	2.46009	0.00854944						TraesCS5B02G336700	10.3204	9.9723e-53	10.1171	5.77382e-26	7.91235	3.26899e-19
TraesCS5A02G130900	2.72579	0.0038034													TraesCS1D02G075500	2.39575	1.55252e-06		TraesCS1A02G079800	2.4594	2.73034e-05						TraesCS2D02G543400	10.3153	1.26965e-64	10.0798	3.5902e-49	6.77175	3.31828e-09
TraesCS5A02G520200	2.71915	1.57187e-11													TraesCS4A02G198200	2.39534	5.86892e-12		TraesCS6A02G393500	2.45926	9.02946e-08						TraesCS3D02G514300	10.3022	2.87913e-28	9.14997	1.56471e-59	5.9539	0.00703173
TraesCS1B02G328200	2.71873	0.00022298													TraesCS2B02G324200	2.39435	1.72687e-06		TraesCS3D02G225000	2.4592	6.16171e-05						TraesCS1A02G350900	10.2984	2.89302e-15	8.16045	4.64768e-44	6.97726	2.54221e-08
TraesCS3D02G077400	2.71871	1.15542e-08													TraesCS1A02G329600	2.39248	0.00170491		TraesCS6D02G240300	2.45693	3.145e-14						TraesCS3A02G477300	10.2983	6.65416e-51	11.7435	1.17646e-22	8.75685	4.0036e-31
TraesCSU02G126000	2.71404	0.00454662													TraesCS3A02G449100	2.39236	4.62186e-07		TraesCS5D02G171300	2.45435	1.29642e-05						TraesCS5B02G231000	10.2966	1.54613e-33	11.6191	1.02292e-23	5.70342	7.21222e-09
TraesCS4B02G070300	2.70802	7.48092e-07													TraesCS2B02G342300	2.39186	8.4016e-13		TraesCS5A02G462100	2.45266	7.27375e-05						TraesCS2D02G157300	10.2955	5.3088e-37	11.0286	1.92662e-53	7.34809	1.10923e-05
TraesCS7A02G323600	2.70639	0.000119903													TraesCS2A02G422600	2.39144	1.21523e-11		TraesCS4A02G196600	2.45006	0.000955503						TraesCS2D02G075200	10.2939	1.44507e-18	11.5262	5.56329e-16	11.9249	2.7955e-20
TraesCS5D02G389400	2.70518	1.45641e-14													TraesCS6B02G411400	2.39015	0.00864097		TraesCS5A02G074000	2.44958	9.17029e-18						TraesCS4D02G001200	10.2927	1.23748e-13	11.996	5.37448e-21	5.59153	0.000129521
TraesCS2A02G081900	2.70313	3.80072e-16													ENSRNA050023891	2.38984	1.86587e-05		TraesCS2A02G109200	2.44835	0.000181448						TraesCS7D02G383700	10.2921	1.5387e-59	10.655	2.55167e-56	6.40935	4.66354e-11
TraesCS1D02G207200	2.70095	1.72225e-06													TraesCS7D02G062500	2.3888	0.00279754		TraesCS2D02G552100	2.44491	9.4098e-10						TraesCS7A02G516800	10.2859	1.14527e-13	11.2463	8.66582e-18	8.52792	4.9499e-08
TraesCS7B02G464700	2.70092	0.00350304													TraesCS4A02G179400	2.38663	6.26454e-06		TraesCS3A02G125900	2.44207	0.000182161						TraesCS2A02G570500	10.2835	2.93581e-53	12.685	1.51478e-20	8.0221	1.74492e-64
TraesCS3B02G493800	2.6985	0.000412251													TraesCS2D02G512700	2.38478	4.85396e-09		TraesCS7D02G439800	2.43625	1.46674e-13						TraesCS2B02G485300	10.2826	1.29528e-15	11.2663	1.86462e-17	9.43458	6.78595e-12
TraesCS4A02G382600	2.6976	0.0033218													TraesCS7B02G118900	2.38389	2.39186e-05		TraesCS2B02G413100	2.43525	4.45501e-07						TraesCS7D02G527600	10.2763	1.60869e-37	8.80381	4.49241e-51	6.48603	0.000714001
TraesCS5D02G261000	2.69678	0.00541038													TraesCS2B02G191900	2.38268	1.52348e-10		TraesCS1A02G257500	2.4349	1.18323e-06						TraesCS7B02G218900	10.2729	2.29436e-15	6.92271	8.97122e-11	6.34378	6.87922e-09
TraesCS5A02G446400	2.69677	1.2762e-36													TraesCS5D02G084300	2.38239	1.67094e-09		TraesCS1D02G082200	2.43146	8.18963e-06						TraesCS7D02G113800	10.2721	6.76822e-54	11.4511	1.23198e-48	9.58943	2.46578e-05
TraesCS7D02G186700	2.69662	0.00825874													TraesCS3D02G054800	2.37832	0.000234673		TraesCS2B02G466400	2.4305	2.56474e-18						TraesCS2D02G151500	10.2641	1.33144e-21	7.17306	2.66733e-11	4.39042	8.31144e-08
TraesCS1D02G296300	2.69597	1.56241e-06													TraesCS3B02G120000	2.37659	1.88534e-11		TraesCS1B02G098600	2.42884	0.000216438						TraesCS7D02G350800	10.2636	5.19742e-13	9.69794	8.48747e-13	8.39827	6.14765e-09
TraesCSU02G146600	2.69055	0.000569091													TraesCS4B02G055600	2.37268	1.27052e-07		TraesCS7A02G560400	2.42729	3.81706e-14						TraesCS2D02G357300	10.2635	4.12489e-15	10.4387	8.40689e-15	7.4037	9.76914e-09
TraesCS1A02G037600	2.68588	0.00868718													TraesCS3D02G206000	2.3694	2.54662e-09		TraesCS7B02G419300	2.42608	0.00173508						TraesCS6D02G284200	10.2632	2.31203e-17	12.2038	1.25481e-20	6.17316	3.07517e-12
TraesCS7B02G452700	2.68141	5.08875e-05													TraesCS5A02G437300	2.36874	5.11653e-15		TraesCS7D02G549400	2.42532	2.22806e-18						TraesCS2D02G021500	10.2594	1.35176e-24	7.93319	2.35148e-33	5.94003	2.94126e-09
TraesCS5A02G407500	2.6796	1.00029e-06													TraesCS1A02G036500	2.36652	1.49454e-07		TraesCSU02G169600	2.42297	0.00011132						TraesCS5B02G192700	10.2591	2.80674e-12	7.7465	1.85835e-10	7.9296	1.71543e-07
TraesCS4B02G305700	2.67937	0.00741665													TraesCS2A02G199900	2.36625	4.76284e-12		TraesCS5A02G491600	2.42074	0.000442979						TraesCS3A02G501500	10.258	1.26945e-13	9.31808	8.81763e-11	6.36013	3.47749e-06
TraesCS7A02G427600	2.67887	8.80826e-11													TraesCS7D02G451700	2.36466	7.24485e-12		TraesCS4A02G110100	2.42018	2.67022e-18						TraesCS5A02G031700	10.2527	4.86573e-49	8.73575	1.59995e-41	7.67863	5.20154e-18
TraesCS3A02G098700	2.67843	0.00279011													TraesCS1A02G106600	2.36434	3.65265e-17		TraesCS6B02G400800	2.42002	1.00252e-07						TraesCS5B02G403100	10.2527	5.52279e-155	9.19142	3.39949e-51	5.83787	5.4196e-11
TraesCS5B02G559600	2.67479	2.10304e-08													TraesCS4D02G106800	2.36326	1.34451e-05		TraesCS5A02G397000	2.41738	0.00249131						TraesCS3B02G522100	10.2513	1.13128e-15	12.113	9.6012e-20	9.38073	7.90232e-08
TraesCS7A02G377700	2.67465	5.27657e-36													TraesCS5B02G156000	2.36305	9.87735e-06		TraesCS7A02G561600	2.41377	3.28589e-13						TraesCS5B02G488500	10.2507	2.57194e-08	8.08576	2.08328e-06	11.4597	6.159e-17
TraesCS3D02G458600	2.67406	1.74676e-18													TraesCS7D02G271800	2.36235	1.26648e-09		TraesCS2D02G382500	2.41156	8.22145e-12						TraesCS5D02G215400	10.248	1.4906e-19	5.597	3.52994e-14	5.31712	1.80186e-26
TraesCS3A02G233600	2.67374	6.71245e-06													TraesCS3A02G526600	2.36173	0.007662		TraesCS5D02G263000	2.4109	0.0077428						TraesCS7D02G541500	10.244	1.26945e-13	7.38751	1.37832e-08	5.92067	5.2995e-05
TraesCS7A02G066200	2.67203	2.49579e-11													TraesCS4A02G103900	2.3598	0.00192022		TraesCS6B02G040700	2.40953	1.76516e-07						TraesCS3D02G467500	10.2428	2.39773e-11	8.32869	1.23909e-08	9.21237	2.29235e-12
TraesCS4A02G064900	2.66936	0.00156103													TraesCSU02G105300	2.35914	6.1516e-10		TraesCS1B02G053400	2.40948	0.00266746						TraesCS5D02G564000	10.2387	2.00861e-49	9.03491	6.58482e-60	7.90526	1.04613e-06
TraesCSU02G106300	2.6637	3.06484e-24													TraesCS3D02G042600	2.35878	3.5999e-08		TraesCS1A02G388600	2.40935	0.000739281						TraesCS2A02G191900	10.2369	6.58529e-87	8.97891	3.66317e-52	8.508	1.11319e-37
TraesCS4D02G118900	2.66236	3.15598e-10													TraesCS1A02G190500	2.35659	4.01386e-07		TraesCS1D02G047300	2.40801	0.00598683						TraesCS4A02G248900	10.236	8.6248e-80	10.992	7.08948e-51	8.95829	1.36214e-73
TraesCS3B02G091200	2.66057	6.66223e-35													TraesCS3B02G144600	2.35652	7.96007e-05		TraesCS2A02G451500	2.4068	0.000203693						TraesCS6D02G056600	10.2352	6.61341e-45	8.08344	1.18729e-62	7.90647	2.01262e-36
TraesCS2B02G507800	2.66021	8.79035e-08													TraesCS5D02G321100	2.35528	0.000189835		TraesCS5A02G330200	2.404	0.00920876						TraesCS5A02G437500	10.2208	8.76889e-13	9.54446	1.86094e-12	6.96061	1.12188e-05
TraesCS4D02G232900	2.65267	6.61208e-14													TraesCS2B02G518200	2.35524	0.000160983		TraesCS3D02G447800	2.40137	0.000343999						TraesCS3A02G506500	10.2187	1.28426e-15	9.40762	2.50982e-11	5.47325	8.25867e-11
TraesCS6D02G008300	2.64643	1.75337e-12													TraesCSU02G082100	2.35354	0.000113389		TraesCS1A02G280800	2.40054	0.000636493						TraesCS5D02G507600	10.2174	9.75142e-48	11.0174	3.36625e-63	9.36661	2.84851e-55
TraesCS2D02G564700	2.64472	3.35519e-05													TraesCS6A02G374700	2.3527	1.31986e-14		TraesCS3B02G207000	2.39302	0.000173535						TraesCS2A02G276600	10.2106	6.96317e-51	13.5888	4.16223e-33	7.71153	1.69715e-12
TraesCS3A02G428700	2.64309	1.2275e-09													TraesCS5A02G534300	2.35186	0.000610678		TraesCS1B02G052400	2.39272	0.00061763						TraesCS4B02G090300	10.2086	4.84498e-13	9.70955	1.82702e-12	9.42393	1.71393e-09
TraesCS1D02G375000	2.64288	0.00537644													TraesCS7B02G452400	2.35059	2.92061e-10		TraesCS4A02G176300	2.39115	1.57217e-08						TraesCS3A02G035300	10.1974	1.64224e-134	9.11948	1.96543e-58	5.11354	7.76123e-13
TraesCS7A02G045200	2.64259	8.369e-09													TraesCS2D02G163300	2.35033	1.16794e-10		TraesCS6B02G179900	2.38783	1.33226e-09						TraesCS7A02G034500	10.1939	2.18572e-27	5.90136	2.65047e-42	7.0873	6.3656e-10
TraesCS3A02G386300	2.64168	7.54578e-06													TraesCS7D02G529300	2.35025	2.59773e-05		TraesCS5A02G319900	2.38667	2.69017e-08						TraesCS6B02G420000	10.1911	1.10751e-19	10.9779	7.69077e-18	10.8808	9.22564e-29
TraesCS2B02G543100	2.63376	5.69154e-24													TraesCS2D02G456900	2.34757	8.72935e-10		TraesCS3A02G227700	2.38557	1.69774e-11						TraesCS6B02G277900	10.1841	3.02026e-11	7.43162	3.64927e-10	3.69526	3.58811e-05
TraesCSU02G043600	2.63241	0.00444689													TraesCS2D02G456500	2.3472	9.18106e-05		TraesCS2B02G047400	2.38421	0.00128619						TraesCS3B02G528300	10.1798	9.6966e-13	9.25018	3.47249e-11	7.62805	3.70188e-06
TraesCS3A02G423800	2.63168	2.80529e-05													TraesCS2D02G286800	2.34645	0.000597003		TraesCS7D02G204400	2.38382	0.000102042						TraesCS7D02G513800	10.178	4.8545e-14	7.16295	3.25662e-15	7.41649	4.70008e-05
TraesCS5D02G498300	2.62928	2.24802e-20													TraesCS1B02G196400	2.34478	1.78297e-07		TraesCS5A02G087100	2.38242	9.26713e-16						TraesCS3D02G467300	10.1754	2.31998e-51	7.40337	1.26431e-19	9.63003	1.24009e-42
TraesCS6D02G004600	2.62854	0.000314353													TraesCS3B02G324400	2.34428	1.6006e-09		TraesCS6D02G141700	2.3814	2.31378e-11						TraesCS4B02G002000	10.171	5.83543e-13	10.6009	4.2161e-16	8.0094	6.34974e-07
TraesCS3D02G273300	2.62576	2.07573e-06													TraesCS5B02G316100	2.34185	0.00702978		TraesCS2B02G315900	2.37823	1.34663e-09						TraesCS1A02G425300	10.1691	6.84118e-14	8.12327	2.30936e-11	6.86157	7.06675e-07
TraesCS3A02G361800	2.62512	4.25089e-08													TraesCS3A02G225200	2.34146	8.16388e-09		TraesCS2D02G451300	2.37584	9.70113e-06						TraesCS5B02G518600	10.1675	2.25611e-44	12.8107	4.93672e-22	8.48573	1.08391e-29
TraesCS1D02G016700	2.62507	6.43863e-13													TraesCS3B02G103600	2.33884	5.43123e-08		TraesCS5A02G365700	2.37332	3.28357e-05						TraesCS5D02G566000	10.1668	1.62611e-14	8.71783	8.44204e-10	7.97027	6.06583e-07
TraesCS7A02G105100	2.61782	0.000233696													TraesCS1B02G392400	2.33692	4.35934e-09		TraesCS6D02G244200	2.37217	9.00781e-11						TraesCS5B02G231600	10.1659	1.51861e-19	11.2618	7.60744e-18	7.84131	1.01653e-12
TraesCS7B02G294800	2.61642	6.40707e-20													TraesCS1A02G307300	2.33576	2.15356e-05		TraesCS7A02G382700	2.36868	0.00878365						TraesCS2D02G275600	10.1646	3.65119e-64	13.6383	1.68329e-33	7.94903	1.38352e-05
TraesCS5D02G338200	2.60851	5.78123e-06													TraesCS3A02G460200	2.33392	0.00634236		TraesCS6B02G142500	2.36795	4.43035e-05						TraesCS7D02G188100	10.1643	1.03182e-22	7.45827	8.54974e-25	6.82244	3.00076e-05
TraesCS2B02G168500	2.608	5.14435e-06													TraesCS3D02G318200	2.33138	6.45411e-09		TraesCS7D02G387600	2.36738	8.49339e-08						TraesCS4A02G389200	10.1629	2.46224e-14	8.40161	1.42773e-06	9.49619	5.07384e-10
TraesCS1B02G089000	2.60626	7.76599e-10													TraesCS7A02G130400	2.33042	1.05241e-08		TraesCS4D02G302600	2.36433	9.44964e-07						TraesCS2B02G040600	10.1535	6.05611e-73	8.84111	2.18293e-26	6.33906	5.15577e-09
TraesCS3D02G181200	2.60535	1.85403e-07													TraesCS7A02G453600	2.32899	7.85439e-12		TraesCS5D02G252700	2.36379	3.74543e-10						TraesCS3A02G506600	10.1519	3.68303e-14	7.93059	3.92022e-07	7.89589	5.50123e-07
TraesCS4A02G473900	2.60496	6.42443e-13													TraesCS3B02G353900	2.32808	7.32325e-11		TraesCS6D02G047500	2.36241	6.49817e-05						TraesCS5B02G402800	10.1489	3.61383e-44	8.01427	4.21986e-32	5.28898	4.17022e-07
TraesCS2B02G034600	2.60435	3.77901e-08													TraesCS3B02G305400	2.32792	6.17663e-06		TraesCS6A02G391100	2.36198	0.00234928						TraesCSU02G215000	10.1475	4.30187e-12	8.84746	2.35674e-11	7.99959	1.39649e-06
TraesCS7A02G376800	2.60396	1.39486e-53													TraesCS1A02G217800	2.32776	4.83286e-05		TraesCS7A02G217700	2.36097	0.000297203						TraesCS7D02G495600	10.1445	6.77821e-12	11.0214	3.92991e-16	9.23335	1.40047e-09
TraesCS2D02G161900	2.59904	1.59234e-63													TraesCS1A02G238800	2.32592	0.000797365		TraesCS2B02G582800	2.35988	4.86268e-07						TraesCS1D02G211500	10.1431	2.25437e-10	9.85031	1.59233e-13	8.86914	2.00338e-08
TraesCS2D02G372500	2.59733	7.03585e-16													TraesCS4A02G267400	2.32166	5.49024e-05		TraesCS1B02G008300	2.35959	0.00206867						TraesCS2A02G217700	10.1389	6.14571e-78	11.6147	5.60484e-68	6.84966	2.34766e-22
TraesCS2D02G047700	2.59569	9.16033e-09													TraesCS4A02G367500	2.32081	3.77237e-14		TraesCS5A02G380900	2.35815	5.09196e-07						TraesCS3B02G495800	10.1386	1.04239e-44	10.1882	8.34517e-39	7.72067	4.89873e-23
TraesCS5A02G094800	2.59499	4.30869e-15													TraesCS6D02G193400	2.31988	0.000760974		TraesCS4A02G405900	2.35767	3.44112e-11						TraesCS5B02G329300	10.1341	1.60162e-19	7.03419	8.19554e-14	7.35652	1.90778e-15
TraesCS6A02G184000	2.59391	1.58208e-18													TraesCS5B02G412400	2.31965	0.00184932		TraesCS7A02G258300	2.35722	0.000200151						TraesCS2B02G519700	10.1321	1.31565e-12	7.71626	1.01768e-15	5.87531	2.96022e-06
TraesCS3A02G303000	2.58685	2.01347e-13													TraesCS6B02G104100	2.31864	1.89918e-06		TraesCS5B02G220000	2.35477	5.05575e-05						TraesCS7B02G399300	10.1298	2.38382e-30	10.8151	5.14145e-39	9.60137	5.85117e-16
TraesCS2A02G199000	2.58347	9.17005e-05													TraesCS1B02G277800	2.31804	4.48497e-06		TraesCS4B02G396800	2.35434	6.04322e-09						TraesCS7D02G497800	10.1279	1.28902e-40	10.0772	1.42493e-95	7.09761	6.75471e-17
TraesCS2A02G376300	2.58283	1.86006e-23													TraesCS3D02G374900	2.31752	8.34303e-12		TraesCS2A02G318300	2.35424	1.11015e-05						TraesCS2A02G362400	10.1276	3.81368e-12	11.6402	9.13393e-20	10.4424	9.39361e-14
TraesCS7B02G382100	2.58239	2.51036e-13													TraesCS4B02G031800	2.31709	0.00177679		TraesCS3D02G258000	2.3523	2.58084e-08						TraesCS5B02G314800	10.123	2.67411e-44	8.33289	6.61296e-08	7.41756	2.54577e-32
TraesCS6B02G049100	2.5812	0.00663371													TraesCS2A02G386100	2.31681	9.35302e-05		TraesCS1B02G130900	2.34879	0.00013199						TraesCS3A02G508600	10.1203	5.09143e-20	8.53175	4.75224e-52	6.00949	0.00366248
TraesCS3A02G474000	2.5792	5.89306e-06													TraesCS2A02G126700	2.31567	8.58588e-13		TraesCS2B02G399100	2.3464	2.30228e-08						TraesCS6B02G046900	10.119	1.33072e-40	8.7096	1.25142e-37	7.49719	9.78167e-21
TraesCS7B02G103300	2.57689	0.00686063													TraesCS1D02G097400	2.31472	3.88752e-10		TraesCS2A02G483900	2.34578	1.02085e-05						TraesCS1B02G096800	10.1155	6.11005e-46	12.4738	3.78197e-22	8.55893	3.21581e-24
TraesCS5B02G216200	2.57643	7.49727e-11													TraesCS3A02G309800	2.31232	8.71077e-23		TraesCS4A02G485600	2.34393	0.00508775						TraesCS1D02G089900	10.1142	3.29984e-57	7.87634	1.14601e-25	7.50978	1.80255e-13
TraesCS1B02G132500	2.5732	0.00836035													TraesCS1A02G221900	2.31091	5.33999e-10		TraesCS1B02G384700	2.34138	0.000314						TraesCS1A02G248700	10.1087	2.51644e-27	7.21086	2.26571e-24	5.96859	8.43422e-11
TraesCS7A02G385300	2.5709	0.000519939													TraesCS2D02G207800	2.31072	8.72602e-09		TraesCS1D02G393800	2.33994	0.000627231						TraesCS2A02G577800	10.1074	4.93558e-62	10.5551	1.41652e-58	7.14925	2.15173e-29
TraesCS5D02G394600	2.56794	8.85e-15													TraesCS1D02G002400	2.31017	1.35297e-06		TraesCS6A02G378000	2.33977	8.75243e-18						TraesCS5B02G181500	10.1058	8.81988e-53	6.90913	1.59256e-38	6.99448	1.10282e-29
TraesCS6A02G411800	2.56763	3.38431e-06													TraesCS5A02G383300	2.30988	1.82212e-07		TraesCS3D02G223500	2.3396	7.18551e-08						TraesCS5A02G475300	10.1053	8.0093e-89	11.398	7.13171e-75	7.01123	4.88191e-18
TraesCS1A02G293000	2.56729	0.00233315													TraesCS4B02G225500	2.30968	0.000556398		TraesCS7A02G356100	2.33944	5.4495e-13						TraesCS7D02G455800	10.1043	3.86702e-25	11.5947	5.63441e-18	5.20433	2.36248e-06
TraesCS5A02G332300	2.5667	0.00355666													TraesCS5B02G119600	2.3076	0.000826862		TraesCS6D02G112200	2.33934	0.00041634						TraesCS2D02G575800	10.1019	2.05577e-20	13.4986	1.87079e-22	10.623	5.19385e-21
TraesCS2A02G465600	2.56308	1.90042e-11													TraesCS6B02G310300	2.30754	9.40623e-09		TraesCS7A02G527900	2.33683	5.89578e-13						TraesCS1B02G050400	10.1018	3.46901e-13	6.64772	0.00147472	9.41889	2.94884e-12
TraesCS4A02G444500	2.56219	0.00112438													TraesCS2A02G088500	2.30694	1.57398e-10		TraesCS5D02G195700	2.33243	2.17216e-10						TraesCS7D02G339700	10.1004	6.48588e-63	7.7638	3.55653e-40	7.32491	1.76671e-31
TraesCS7D02G427000	2.56106	0.00230983													TraesCS5D02G434400	2.30469	4.20945e-09		TraesCS1B02G350300	2.33218	2.39635e-06						TraesCS7B02G464600	10.0928	2.73135e-24	9.21522	3.95954e-29	6.57562	5.69833e-09
TraesCS2B02G168300	2.55529	1.12863e-18													TraesCS1A02G228000	2.30454	2.6837e-07		TraesCS6B02G234200	2.33215	4.30431e-13						TraesCS4B02G377100	10.0894	3.38894e-62	8.42225	2.37662e-20	8.92168	4.59122e-52
TraesCS3D02G265600	2.55473	1.48762e-13													TraesCS3A02G269900	2.30433	2.28276e-05		TraesCS6D02G269600	2.33073	0.000161728						TraesCS6D02G173300	10.0881	6.3819e-18	10.1528	7.47857e-19	7.66562	8.94469e-20
TraesCS2A02G388900	2.55101	3.4437e-05													TraesCS4B02G000900	2.30256	4.04508e-10		TraesCS5D02G226500	2.32784	1.38245e-06						TraesCS5D02G365800	10.0874	1.57996e-29	10.4938	5.54477e-36	9.50031	2.81734e-19
TraesCS7A02G390300	2.54811	9.47355e-13													TraesCS3D02G522600	2.30241	1.58483e-09		TraesCS6A02G253500	2.32447	1.73247e-09						TraesCS5D02G294600	10.0868	1.49773e-11	11.0991	1.82921e-17	7.53021	2.65665e-08
TraesCS2B02G435900	2.548	1.11644e-13													TraesCS5B02G155700	2.30183	2.85074e-08		TraesCS3B02G473000	2.32443	1.48764e-09						TraesCS4B02G371500	10.0862	8.83191e-10	5.94291	5.55901e-06	7.61159	2.60484e-06
TraesCS5B02G054600	2.54787	8.08735e-05													TraesCS7D02G026300	2.30177	0.00660154		TraesCS6A02G327900	2.32326	4.9735e-10						TraesCS1D02G439100	10.0759	1.75025e-23	10.5583	5.13583e-21	9.3754	6.30663e-46
TraesCS2A02G067200	2.54694	2.21028e-08													TraesCS2A02G030600	2.30149	0.000243205		TraesCS2B02G507100	2.31714	1.27691e-09						TraesCS6B02G191000	10.0735	2.18029e-136	8.69686	4.5113e-63	8.62058	3.21788e-25
TraesCS2A02G582000	2.54472	2.95601e-22													TraesCS3D02G340800	2.30143	2.05591e-06		TraesCS6A02G051600	2.31525	5.06297e-08						TraesCS4D02G063200	10.0718	1.87229e-91	8.41768	4.17339e-41	5.93055	7.86989e-13
TraesCS1B02G393900	2.54336	8.75362e-21													TraesCS7D02G235800	2.3005	6.51612e-10		TraesCS1D02G305500	2.31462	4.56188e-08						TraesCS3B02G471900	10.0711	1.98956e-28	10.7231	2.03724e-58	5.33252	0.00117818
TraesCS2D02G097100	2.5429	0.00469137													TraesCS2A02G347800	2.30049	5.08094e-07		TraesCS4B02G305400	2.3086	1.02206e-12						TraesCS2D02G414500	10.07	3.65194e-14	4.86017	1.31637e-07	6.28415	2.69564e-10
TraesCS7B02G133300	2.53886	1.08081e-06													TraesCS1B02G043600	2.30014	7.55407e-05		TraesCS7A02G351800	2.30505	0.00194708						TraesCS3D02G500200	10.0654	4.5532e-14	9.98721	5.72548e-13	8.78345	6.57568e-09
TraesCS2D02G115700	2.53636	2.57335e-09													TraesCS3A02G336900	2.2986	8.09082e-05		TraesCS3B02G349300	2.30313	0.000328053						TraesCS7B02G253600	10.0526	1.21661e-10	8.59593	9.56986e-70	6.11468	0.00106684
TraesCS1D02G013800	2.536	0.000172133													TraesCS6A02G319600	2.2979	0.00300216		TraesCS3D02G242700	2.30186	0.000651881						TraesCS5B02G096300	10.0518	2.52633e-11	7.61873	0.000226535	6.46682	1.89348e-18
TraesCS7D02G406200	2.53269	0.00133965													TraesCS5B02G440600	2.29591	1.20311e-29		TraesCS6B02G022400	2.29678	8.9774e-05						TraesCS3A02G252600	10.0515	3.26426e-29	10.4818	9.20858e-25	7.63771	6.99081e-36
TraesCS4A02G002300	2.53207	0.00151723													TraesCS1A02G201400	2.29533	3.11838e-05		TraesCS3A02G240900	2.29626	0.00672093						TraesCS2D02G554400	10.0477	8.04073e-18	9.39312	3.56898e-12	6.92539	3.90376e-08
TraesCS3A02G472200	2.53191	0.00312726													TraesCS6A02G083100	2.2945	5.11268e-05		TraesCS7A02G506000	2.29592	1.47686e-05						TraesCS7A02G199500	10.0475	1.3e-11	11.7113	8.69119e-20	9.89609	1.78452e-15
TraesCS6B02G074800	2.53173	1.86998e-06													TraesCS7D02G037700	2.29374	1.36118e-05		TraesCS1A02G049600	2.29515	8.16107e-13						TraesCS3D02G299500	10.0438	5.36208e-17	7.90171	6.19458e-09	7.96105	1.04289e-08
TraesCS1B02G476000	2.5316	9.2428e-08													TraesCS5A02G271100	2.29346	3.96683e-08		TraesCS1B02G095000	2.29309	0.000560513						TraesCS3B02G465400	10.0435	6.74296e-68	9.37946	4.52168e-36	6.63406	8.39708e-32
TraesCS3A02G351600	2.52552	2.74282e-06													TraesCS4D02G267800	2.29276	4.8157e-07		TraesCS2D02G411300	2.29224	0.000773125						TraesCS3B02G176200	10.0409	1.37386e-28	7.92237	2.92013e-37	6.3023	6.76491e-22
TraesCS1B02G440200	2.52396	2.06065e-20													TraesCS1A02G338200	2.29268	2.02814e-07		TraesCS4B02G221500	2.29194	1.10729e-12						TraesCS2D02G458700	10.0373	2.71408e-74	10.1571	1.81582e-38	7.29014	3.52233e-06
TraesCS7D02G210500	2.52297	0.00100661													TraesCS2A02G491300	2.29178	3.49868e-06		TraesCS1D02G258900	2.29103	2.71339e-10						TraesCS3B02G549200	10.0369	1.71519e-47	10.3861	7.10436e-50	9.83028	9.56755e-44
TraesCS2D02G067800	2.52019	4.17966e-08													TraesCS5A02G188600	2.29063	0.00191869		TraesCS5A02G382900	2.29084	2.30301e-11						TraesCS4D02G238600	10.0347	6.91283e-33	9.11463	6.67121e-72	6.76876	5.93123e-11
TraesCS2B02G196500	2.51748	5.70432e-35													TraesCS5B02G392600	2.2883	1.12838e-13		TraesCS1D02G116600	2.28887	0.00800996						TraesCS5B02G520800	10.034	5.46312e-17	9.19241	3.18799e-14	9.36386	1.21315e-11
TraesCS2B02G008000	2.5157	1.02924e-33													TraesCS1B02G395400	2.28693	2.70373e-05		TraesCS2B02G181300	2.2876	3.69516e-06						TraesCS1B02G045300	10.0279	7.05586e-28	7.09637	5.48472e-20	7.8886	3.40678e-23
TraesCS6B02G178900	2.51478	0.000213295													TraesCS7B02G286800	2.28581	2.24124e-19		TraesCS6A02G288100	2.28636	9.44944e-15						TraesCS1B02G195900	10.0256	5.04418e-14	10.724	8.48723e-16	7.39816	8.3605e-07
TraesCS7D02G308300	2.51253	0.000510557													TraesCS1D02G430200	2.28518	0.000272461		TraesCS4B02G194000	2.28476	4.27352e-12						TraesCS4B02G064400	10.0225	1.96239e-25	7.71576	9.66723e-40	5.20743	2.78587e-06
TraesCS1A02G029100	2.50915	1.31123e-20													TraesCS3B02G105800	2.28397	0.00126541		TraesCS7B02G069500	2.28402	1.75594e-15						TraesCS3B02G448600	10.0188	2.02067e-12	7.32888	5.26086e-17	7.54931	1.29724e-08
TraesCS4A02G484200	2.50878	7.48418e-23													TraesCS7D02G526100	2.28095	9.73429e-10		TraesCS5D02G154300	2.28308	6.47777e-11						TraesCS7D02G513900	10.0125	1.75591e-14	7.45246	5.96826e-10	7.39485	2.40175e-05
TraesCS5B02G407800	2.50672	2.26663e-12													TraesCS6A02G360900	2.28085	2.06566e-06		TraesCS7A02G215700	2.28213	0.00572348						TraesCS3B02G528800	10.0082	8.97126e-12	10.259	2.07102e-14	5.17035	0.000202263
[truncated: 5,367 more rows]
[truncated: 15 more columns]
