# Supplementary material for: Dual RNA-sequencing of Fusarium head blight resistance in winter wheat
Source: Front Plant Sci. 2024 Jan 4;14:1299461. doi: 10.3389/fpls.2023.1299461 (PMC10794533; doi:10.3389/fpls.2023.1299461)
Supplement: Supplementary file 9 [file Table_4.xlsx]

## Sheet: Sheet1
Gene	Primer
W_hnRNPQHK_Fq	GCCTTCCTGCGATATGAGAC
W_hnRNPQHK_Rq	ATTGCTTACCTCGCACCATC
TraesCS6A01G077000.1 Fq	ACCAGTGGATACACCCCAAG
TraesCS6A01G077000.1 Rq	CGCCGTAGTTGTCCTTCTTC
TraesCS6D01G162800.1 Fq	TGAAGACGTGGTGTTGAAGG
TraesCS6D01G162800.1 Rq	AGGTCGTTCTTGACCTGGTG
TraesCS1D01G013600.1 Fq	GCCGATATCAAGCACTGACA
TraesCS1D01G013600.1 Rq	ATCTCGTCCGTTTGAAGCTG
TraesCS7A01G371600.1 Fq	CGGCGGATAGCTCTAAGATG
TraesCS7A01G371600.1 Rq	AGTTAGTGGTTGGCGACGAG
TraesCS1B01G115800.1 Fq	GAAGGCGAATCAGTCAGGAG
TraesCS1B01G115800.1 Rq	CATCGGCAAACTTCTGTACG
FG_tubHK_Fq	ATGATGGCTGCCTCTGACTT
FG_tubHK_Rq	CTGGTCCTCAACCTCCTTCA
FGRAMPH1_01G08927 Fq	TCAATTTTCGGGAGCAAATG
FGRAMPH1_01G08927 Rq	GTGCCAGCGATTCCAAGATA
FGRAMPH1_01G18629 Fq	ACGGCTTCGAGAAAGACCTC
FGRAMPH1_01G18629 Rq	CCCAGGATGTAACCGACAAA
FGRAMPH1_01G21351 Fq	TGTGGGAAATTTGCTTGAGG
FGRAMPH1_01G21351 Rq	TCGCATGGGATAGGAGAATG
FGRAMPH1_01G05441 Fq	GCCATCAAAGCAGGTCAGAG
FGRAMPH1_01G05441 Rq	GTATTGGGATCATCGGAGCA
FGRAMPH1_01G04425 Fq	GAGGGAATGGACTGGGACAT
FGRAMPH1_01G04425 Rq	TGTGTGGGAGGTCAACATGA
FGRAMPH1_01G11747 Fq	CGAAGTCACATGGACAAGCA
FGRAMPH1_01G11747 Rq	GTGAGCTCCCACTCGAACTG
FGRAMPH1_01G20635 Fq	TGGTGGGCTTTGAGAAGATG
FGRAMPH1_01G20635 Rq	CAGTCGTCCCTGTTGGACTC
FGRAMPH1_01G26169 Fq	CGCGTTGGTGAATACCTCAT
FGRAMPH1_01G26169 Rq	TGTCCCAGATGCCAAAGTTC
FGRAMPH1_01G13111 Fq	TCATTGTGTTGGGGCTTCTC
FGRAMPH1_01G13111 Rq	GGCTGACGTGATTTCAAGGA
FGRAMPH1_01G26431 Fq	CGATGAGGAGCAGATTCGTC
FGRAMPH1_01G26431 Rq	TTCTTGCTGGCTGTTCCAAT
FGRAMPH1_01G25177 Fq	TGTCTCAAGTGGGCTCGTCT
FGRAMPH1_01G25177 Rq	CTAGTGTGAGGCGGGTGAAG
FGRAMPH1_01G00867 Fq	TCCGCAAGGGTGATACTGTC
FGRAMPH1_01G00867 Rq	CAGGCCATAAGTGCGATGAT
FGRAMPH1_01G07881 Fq	ACCGTGATGAGACCAACGAC
FGRAMPH1_01G07881 Rq	GCACACTTGACACCGACAGA
FGRAMPH1_01G14465 Fq	GGGCTGCACTTACAAGAACG
FGRAMPH1_01G14465 Rq	CTGGCCTGCCATGAGTAGAG
FGRAMPH1_01G19781 Fq	CCGCGAACAATACCATGAAG
FGRAMPH1_01G19781 Rq	CGAGAGCGAAAGCCATAGTG
